# Supplementary material for: Computational analysis of LexA regulons in Cyanobacteria
Source: BMC Genomics. 2010 Sep 29;11:527. doi: 10.1186/1471-2164-11-527 (PMC3091678; doi:10.1186/1471-2164-11-527)
Supplement: Additional file 6 — Supplementary tables. Additional file 6 contains 33 tables. Tables S32-S57 contains the predicted LexA-binding sites and regulons in the 26 cyanobacterial genomes harboring a lexA gene at p < 0.05. Table S58-62: predicted LexA-binding sites and regulons in the five cyanobacterial genomes without a lexA gene at p < 0.05. Table S63: list of the orthologs of the E. coli SOS response genes in 32 sequenced cyanobacteria. Table S64: list of the most conserved LexA regulon members (number of occurrence > = 6) in the 26 cyanobacterial genomes at p < 0.01. [file 1471-2164-11-527-S6.ZIP]

Archive with 34 entries (33 files):
- Additional_File_6/
- Additional_File_6/Table_s32_MBIC11017_p0.05.xls
- Additional_File_6/Table_s33_ATCC29413_p0.05.xls
- Additional_File_6/Table_s34_PCC8801_p0.05.xls
- Additional_File_6/Table_s35_NIES843_p0.05.xls
- Additional_File_6/Table_s36_PCC73102_p0.05.xls
- Additional_File_6/Table_s37_PCC7120_p0.05.xls
- Additional_File_6/Table_s38_AS9601_p0.05.xls
- Additional_File_6/Table_s39_CCMP1375_p0.05.xls
- Additional_File_6/Table_s40_MED4_p0.05.xls
- Additional_File_6/Table_s41_MIT9313_p0.05.xls
- Additional_File_6/Table_s42_MIT9211_p0.05.xls
- Additional_File_6/Table_s43_MIT9215_p0.05.xls
- Additional_File_6/Table_s44_MIT9301_p0.05.xls
- Additional_File_6/Table_s45_MIT9303_p0.05.xls
- Additional_File_6/Table_s46_MIT9312_p0.05.xls
- Additional_File_6/Table_s47_MIT9515_p0.05.xls
- Additional_File_6/Table_s48_NATL1A_p0.05.xls
- Additional_File_6/Table_s49_NATL2A_p0.05.xls
- Additional_File_6/Table_s50_CC9311_p0.05.xls
- Additional_File_6/Table_s51_CC9605_p0.05.xls
- Additional_File_6/Table_s52_CC9902_p0.05.xls
- Additional_File_6/Table_s53_PCC7002_p0.05.xls
- Additional_File_6/Table_s54_RCC307_p0.05.xls
- Additional_File_6/Table_s55_WH8102_p0.05.xls
- Additional_File_6/Table_s56_WH7803_p0.05.xls
- Additional_File_6/Table_s57_PCC6803_p0.05.xls
- Additional_File_6/Table_s58_Synechococcus sp._JA-3-3Ab_ A-Prime_p0.05.xls
- Additional_File_6/Table_s59_Synechococcus_sp_ JA-2-3B'a_(2-13)_B-Prime_p0.05.xls
- Additional_File_6/Table_s60_Synechococcus_elongatus_PCC_6301_p0.05.xls
- Additional_File_6/Table_s61_Thermosynechococcus_elongatus_BP-1_p0.05.xls
- Additional_File_6/Table_s62_Trichodesmium_erythraeum_IMS101_p0.05.xls
- Additional_File_6/Table_s63_SOSgenes_distr.xls
- Additional_File_6/Table_s64_conserved_regulon_members.xls
