# Supplementary material for: Computational analysis of LexA regulons in Cyanobacteria
Source: BMC Genomics. 2010 Sep 29;11:527. doi: 10.1186/1471-2164-11-527 (PMC3091678; doi:10.1186/1471-2164-11-527)
Supplement: Additional file 6 — Supplementary tables. Additional file 6 contains 33 tables. Tables S32-S57 contains the predicted LexA-binding sites and regulons in the 26 cyanobacterial genomes harboring a lexA gene at p < 0.05. Table S58-62: predicted LexA-binding sites and regulons in the five cyanobacterial genomes without a lexA gene at p < 0.05. Table S63: list of the orthologs of the E. coli SOS response genes in 32 sequenced cyanobacteria. Table S64: list of the most conserved LexA regulon members (number of occurrence > = 6) in the 26 cyanobacterial genomes at p < 0.01. [file 1471-2164-11-527-S6.ZIP › Additional_File_6/Table_s32_MBIC11017_p0.05.xls]

## Sheet: Sheet1
Rank	Transcription Unit	Name	gi numbers	Putative LexA Binding Site	Position	Score	p-value	Annotation	Have an orthologue or not(Y/N)
1	AM1_2434 AM1_2433 AM1_2432	- - -	158335584 158335583 158335582	AGTACATTTGTACT	-27	8.46855	2.9595e-05	hypothetical protein	Y
2	AM1_5804	-	158338889	AGAACATATGTACT	-89	8.24682	5.47507e-05	phage integrase	Y
3	AM1_2528 AM1_2529	umuD umuC	158335678 158335679	AGTACATATGCACT	-194	8.04254	0.000169431	SOS mutagenesis protein UmuD, putative	Y
4	AM1_5483	recA	158338580	AGTACAAGTATACT	-38	7.93748	0.000271534	recombinase A	Y
5	AM1_2966	-	158336104	AGTACAAATGTACT	-180	7.8676	0.000426168	hypothetical protein	N
6	AM1_3948	lexA	158337075	AGTACAGGTGTTTT	-92	7.83969	0.000503854	LexA repressor	Y
7	AM1_4792	-	158337904	AGTACAAAAGTACT	-291	7.83569	0.000503854	RNA-directed DNA polymerase	Y
8	AM1_0020	-	158333251	GATACGAATGTACT	35	7.81656	0.000578582	PhoH family protein	Y
9	AM1_2965	-	158336103	AGTACATTTGTACT	-32	7.816	0.000578582	glyoxalase/bleomycin resistance protein/dioxygenase	N
10	AM1_3075	-	158336213	TGTACAGATGGACT	-183	7.74791	0.000782047	Co/Zn/Cd efflux system component protein	Y
11	AM1_5805 AM1_5803	- -	158338891 158338890	CGTACAAGTGTCAT	-57	7.52848	0.00153672	hypothetical protein	Y
12	AM1_2440	dnaK	158335590	AGTACAAATGAACT	-88	7.50744	0.00163586	molecular chaperone DnaK	Y
13	AM1_2438	-	158335588	AGTTCATTTGTACT	-392	7.47793	0.00178828	HNH endonuclease family protein	Y
14	AM1_5484 AM1_5485 AM1_5486 AM1_5487	- - dinB -	158338581 158338582 158338583 158338584	AGTATACTTGTACT	-59	7.45167	0.00192219	hypothetical protein	Y
15	AM1_0325 AM1_0326	- -	158333527 158333528	GGTACATCTGAAGT	-355	7.40881	0.00234318	hypothetical protein	Y
16	AM1_4305	-	158337426	AGAACATCTGTCCT	-95	7.4062	0.00234318	dipeptidyl aminopeptidase family protein	Y
17	AM1_5017	-	158338125	AGTATATATGTACT	-104	7.38194	0.00249856	hypothetical protein	Y
18	AM1_3857 AM1_3856	- -	158336984 158336983	AGTACTCTCGTTCT	-35	7.36416	0.00266133	hypothetical protein	Y
19	AM1_3965	nadB	158337092	TGTACAATTGCACT	-85	7.33383	0.00294544	L-aspartate oxidase	Y
20	AM1_4624	-	158337740	GGTACCTCTGTTTT	-262	7.32207	0.00304458	drug exporter-1 ABC transporter ATPase subunit, putative	Y
21	AM1_3214	groL	158336352	AGGACGCTTGTAAT	0	7.30673	0.00323917	chaperonin GroEL	Y
22	AM1_1600	-	158334766	TGTACACCTGTCCT	-134	7.2784	0.00355288	hypothetical protein	N
23	AM1_2953 AM1_2954 AM1_2955	- - -	158336091 158336092 158336093	AGTACAACCGTGCT	-17	7.2654	0.0036757	hypothetical protein	Y
24	AM1_1190 AM1_1191	- por	158334369 158334370	AGTATATTTGTACT	-5	7.25374	0.00378594	hypothetical protein	Y
25	AM1_2750 AM1_2751	- -	158335892 158335893	TGTACGTAAGTATT	-10	7.25215	0.00378594	addiction module antitoxin	Y
26	AM1_5198	-	158338302	AGTACTCGTGCAGT	7	7.24582	0.0038984	hypothetical protein	Y
27	AM1_5029 AM1_5028	- -	158338137 158338136	AGTATACTTGTACT	-350	7.24268	0.0038984	hypothetical protein	Y
28	AM1_5727	-	158338814	AGTACTGATGTAGG	-251	7.24196	0.0038984	glycosyl transferase, group 1 family protein, putative	Y
29	AM1_4180 AM1_4181	- -	158337302 158337303	GATACACTTGTACT	-121	7.24187	0.0038984	hypothetical protein	Y
30	AM1_1133	-	158334314	TGTACAGCTGTAAT	-176	7.1962	0.00473446	hypothetical protein	N
31	AM1_2119	-	158335276	GGTACTCCTGTTCC	23	7.17862	0.00515692	hypothetical protein	Y
32	AM1_6350	-	158339422	TGTACCCCTGTCCT	-141	7.178	0.00515692	hypothetical protein	N
33	AM1_1189 AM1_1188	- -	158334368 158334367	AGTACAAATATACT	-17	7.17658	0.00515692	hypothetical protein	Y
34	AM1_5737	gyrA	158338824	AGTACAAGTGCATT	-93	7.1662	0.00536631	DNA gyrase, A subunit	Y
35	AM1_4457 AM1_4458 AM1_4459	- thyX -	158337576 158337577 158337578	GGCACTCATGTAGT	-350	7.16549	0.00536631	hypothetical protein	Y
36	AM1_0938	-	158334122	CGAACCTTTGTAAT	-299	7.14342	0.00605735	hypothetical protein	Y
37	AM1_3500	-	158336632	ACTACATTTGTATT	-345	7.14035	0.00605735	alkaline phosphatase D	Y
38	AM1_4418	-	158337537	ATTACATTTGTGCT	-74	7.13737	0.00635848	hypothetical protein	Y
39	AM1_0381 AM1_0380 AM1_0379 AM1_0378 AM1_0377	- - - - -	158333580 158333579 158333578 158333577 158333576	TCTACATCTGTAGG	-642	7.10581	0.00709095	hypothetical protein	Y
40	AM1_1271	-	158334450	AGCACAGAGGTATT	-474	7.08072	0.00764068	PadR family transcriptional regulator putative	Y
41	AM1_0205 AM1_0204 AM1_0203 AM1_0202 AM1_0201	- - - - -	158333433 158333432 158333431 158333430 158333429	AGGACTTTTGTCTT	-419	7.06093	0.00817561	TetR family transcriptional regulator	Y
42	AM1_6286 AM1_6285 AM1_6284 AM1_6283 AM1_6282	- - - - -	158339358 158339357 158339356 158339355 158339354	AGTACCACTGTGAA	-745	7.05633	0.00848784	hypothetical protein	Y
43	AM1_3409	-	158336545	TCTACTGCTGTAGT	15	7.05069	0.00848784	DNA protection during starvation protein, putative	Y
44	AM1_2133 AM1_2134	- -	158335290 158335291	AGTACGTTTGGATT	-352	7.04288	0.00881634	IS4 family transposase	Y
45	AM1_5978	-	158339056	AGTGCCATTGTTCT	-126	7.04067	0.00881634	IS1 transposase	Y
46	AM1_0287	-	158333515	ACTACGTTTGTAGT	-169	7.03981	0.0091737	signal transduction histidine kinase	Y
47	AM1_1741 AM1_1740 AM1_1739 AM1_1737	- - - folC	158334904 158334903 158334902 158334901	AGAACTTTTGTTAT	-107	7.0291	0.00948001	hypothetical protein	Y
48	AM1_0386	-	158333585	GGTACTCAAGTATT	-413	7.0242	0.00948001	ABC transporter, ATP-binding protein	Y
49	AM1_3947	pfkA	158337074	AAAACACCTGTACT	-208	7.01607	0.00981517	6-phosphofructokinase 1	Y
50	AM1_3785	-	158336914	CGTACCGCCGTAAT	-202	7.01458	0.00981517	hypothetical protein	Y
51	AM1_3256	-	158336394	GGTACATCGGTTTT	-25	7.00911	0.0101111	hypothetical protein	Y
52	AM1_0685 AM1_0686	- -	158333874 158333875	CGTACTCTTGTAAC	-322	7.00345	0.0101111	hypothetical protein	Y
53	AM1_3935	-	158337063	GGAACTTCTGTACG	-466	6.98625	0.0108762	diguanylate cyclase/phosphodiesterase with PAS/PAC sensor	Y
54	AM1_5018	-	158338126	AGTACATATATACT	-22	6.98623	0.0108762	hypothetical protein	Y
55	AM1_2305	-	158335457	AGTGCGCCTGTTCT	-11	6.98541	0.0108762	sensory box/response regulator, putative	Y
56	AM1_4397 AM1_4396 AM1_4395	- - -	158337518 158337517 158337516	ACTACGATTGTAGT	-158	6.97608	0.011232	hypothetical protein	Y
57	AM1_5197 AM1_5196	- -	158338301 158338300	AGTACTCGTGCAGT	-253	6.97337	0.011232	ribonuclease III domain-containing protein	Y
58	AM1_0909 AM1_0910	- -	158334093 158334094	CCTACAGATGTATT	-85	6.96851	0.0116301	response regulator receiver, putative	Y
59	AM1_0979 AM1_0978 AM1_0977 AM1_0976 AM1_0974	- - - - -	158334163 158334162 158334161 158334160 158334159	CGAACATATGTTAT	-37	6.96405	0.0116301	TetR family transcriptional regulator	Y
60	AM1_2825	-	158335967	TATACGGTTGTTCT	-350	6.96274	0.0116301	hypothetical protein	Y
61	AM1_5564	chlH	158338660	TGTGCGTATGTATT	-206	6.95716	0.0120067	magnesium chelatase	Y
62	AM1_3146	-	158336285	TGTACACACGTACC	15	6.95583	0.0120067	thioesterase, putative	Y
63	AM1_4398	-	158337519	ACTACAATCGTAGT	-45	6.9368	0.0129086	hypothetical protein	Y
64	AM1_6004	isiB	158339078	AGTTCTTTTGTAGT	-19	6.93225	0.0129086	flavodoxin FldA	Y
65	AM1_5721 AM1_5720	- -	158338810 158338809	AGTACTGAAGTTAT	-3	6.92586	0.0134339	glycosyl transferase family protein	Y
66	AM1_4304	-	158337425	AGGACAGATGTTCT	-384	6.9199	0.0138882	hypothetical protein	N
67	AM1_6030 AM1_6029	cydA cydB	158339104 158339103	GATACGGTTGTGCT	29	6.91907	0.0138882	cytochrome d ubiquinol oxidase subunit I	Y
68	AM1_4040	-	158337164	TTTACATTTGTAAT	-65	6.91823	0.0138882	hypothetical protein	Y
69	AM1_3031 AM1_3030 AM1_3029	- - -	158336169 158336168 158336167	AGAACAGATGGACT	-206	6.91784	0.0138882	cobalamin synthesis protein/P47K	Y
70	AM1_4411	groL	158337530	GGTACAGATGTCAA	-163	6.91371	0.0138882	chaperonin GroEL	Y
71	AM1_3481 AM1_3482	- -	158336613 158336614	AGTGCCCATGTAAT	-354	6.90732	0.0143277	response regulator receiver domain-containing protein	Y
72	AM1_3938	exoD	158337065	GGCACGCCTGTCAT	16	6.90171	0.0143277	exopolysaccharide synthesis protein ExoD, putative	Y
73	AM1_4451	-	158337570	GTTACTGATGTAAT	-284	6.89891	0.0148004	hypothetical protein	Y
74	AM1_4909 AM1_4908	sds lepB	158338022 158338021	AGGACAGGTGCACT	-290	6.89706	0.0148004	trans-octaprenyltranstransferase	Y
75	AM1_0385 AM1_0384 AM1_0383 AM1_0382	- - - -	158333584 158333583 158333582 158333581	AGTACTATTGTTGA	-710	6.89441	0.0148004	hypothetical protein	Y
76	AM1_0960	-	158334144	TGTGCCGTTGTCCT	-37	6.89437	0.0148004	Na+/H+ antiporter, putative	Y
77	AM1_2515	-	158335665	TGCACTCAGGTTCT	-59	6.8936	0.0148004	von Willebrand factor type A domain-containing protein	Y
78	AM1_1486	-	158334656	TCTACCTCTGTTCT	-95	6.89212	0.0148004	hypothetical protein	Y
79	AM1_5782	-	158338869	AGCCCTTATGTATT	-67	6.89067	0.0148004	hypothetical protein	Y
80	AM1_3323 AM1_3324	- -	158336459 158336460	GCTACCGTTGTTCT	-87	6.88912	0.0152732	hypothetical protein	Y
81	AM1_5012 AM1_5013 AM1_5015	- ubiG -	158338120 158338121 158338122	AGTACGGATGAAAT	-648	6.88497	0.0152732	hypothetical protein	Y
82	AM1_1173	-	158334351	TGCACCTGTGTACA	-519	6.88411	0.0152732	hypothetical protein	Y
83	AM1_2856 AM1_2857	btuR dcd	158335998 158335999	GGGACGCGGGTACT	-51	6.87428	0.0158355	cob(I)yrinic acid a,c-diamide adenosyltransferase	Y
84	AM1_3590	rpsT	158336722	TTTACTCCTGTCCT	-106	6.87105	0.0158355	30S ribosomal protein S20	Y
85	AM1_4758	-	158337872	CGTCCTGATGTCCT	-417	6.86929	0.0163098	hypothetical protein	Y
86	AM1_0232	-	158333460	AGTGCTAATGTACT	-531	6.8669	0.0163098	hypothetical protein	N
87	AM1_5262 AM1_5261	- -	158338366 158338365	GGTACGAGTGGTCT	-613	6.86173	0.0163098	two-component transcriptional regulator	Y
88	AM1_2721	-	158335862	ACTACTATCGTACT	-171	6.85584	0.0167877	hypothetical protein	Y
89	AM1_5536	-	158338632	AGAACTTTGGTACT	-145	6.85583	0.0167877	hypothetical protein	Y
90	AM1_5955	gcvP	158339034	TATACGCCTGTCCT	-35	6.83952	0.0179464	glycine dehydrogenase	Y
91	AM1_1160	-	158334339	CCTACCTCTGTATT	-82	6.83911	0.0179464	ADP-ribose pyrophosphatase (NUDIX hydroxylase)	Y
92	AM1_5605	-	158338698	TGAACGAATGTTGT	-133	6.83528	0.0179464	serine/threonine protein phosphatase 2C	Y
93	AM1_1903	-	158335063	AGTACATTAGTAGA	-148	6.83117	0.0179464	hypothetical protein	Y
94	AM1_5347 AM1_5348	- -	158338447 158338448	AAAACTCTTGTACT	23	6.83047	0.0179464	hypothetical protein	Y
95	AM1_5907 AM1_5908 AM1_5909 AM1_5910 AM1_5911 AM1_5912	- - - - - -	158338988 158338989 158338990 158338991 158338992 158338993	GGTATTCTTGTTCT	-568	6.82853	0.0185531	hypothetical protein	Y
96	AM1_0082 AM1_0083	- -	158333312 158333313	GGGACACCTGTTTT	-196	6.8242	0.0185531	TPR repeat-containing protein	Y
97	AM1_4865 AM1_4864 AM1_4863	- - -	158337978 158337977 158337976	GGTACAGTGGTTTT	-214	6.82169	0.0185531	hypothetical protein	Y
98	AM1_1075 AM1_1074	- -	158334256 158334255	AGTACACCGGTGAT	-463	6.81746	0.0190895	rhodanese domain-containing protein	Y
99	AM1_2617	-	158335766	AGTCCACTGGTGCT	-27	6.81532	0.0190895	peptidyl-prolyl cis-trans isomerase, FKBP-type	Y
100	AM1_1642 AM1_1641 AM1_1640	secG - pyrD	158334805 158334804 158334803	AGAACAAGAGTCCT	-123	6.81222	0.0190895	preprotein translocase subunit SecG	Y
101	AM1_0867	ureG	158334053	AGCACCGATGTGCA	-555	6.8102	0.0190895	urease accessory protein UreG	Y
102	AM1_4012	-	158337137	AGGACTCATGTCCG	-233	6.81014	0.0190895	hypothetical protein	Y
103	AM1_3462 AM1_3461	- -	158336596 158336595	TGTACGATTGGAGT	-129	6.80456	0.0196266	MerR family transcriptional regulator	Y
104	AM1_3378	-	158336514	AGGACTCAGGTAGT	-328	6.7947	0.0201549	hypothetical protein	Y
105	AM1_4789	-	158337902	AGTCCCCCTGTTTT	-629	6.79213	0.0201549	exonuclease	Y
106	AM1_1447 AM1_1448	- -	158334617 158334618	CCGACATCTGTACT	-127	6.79168	0.0201549	hypothetical protein	Y
107	AM1_5031 AM1_5032	recA -	158338139 158338140	AGTACAAGTATACT	-46	6.79132	0.0201549	recombinase A	Y
108	AM1_2380	-	158335532	TGTACCCATGACCT	7	6.79065	0.0201549	hypothetical protein	Y
109	AM1_0392	-	158333591	AGCACTTATGTATT	-686	6.7834	0.0207964	hypothetical protein	N
110	AM1_4587	-	158337703	TGTACTGATGTGGT	-83	6.7781	0.0214667	hypothetical protein	N
111	AM1_0555	-	158333747	GGTCCCATTGTAAT	-180	6.77235	0.0214667	CobQ/CobB/MinD/ParA domain-containing protein	Y
112	AM1_3018	-	158336156	ATAACAGTTGTTAT	-68	6.76629	0.0222014	TetR family transcriptional regulator	Y
113	AM1_5820 AM1_5821 AM1_5822 AM1_5823	- - - -	158338905 158338906 158338907 158338908	GGTACCCCTGTTTG	-160	6.76018	0.0222014	hypothetical protein	Y
114	AM1_2946 AM1_2947 AM1_2948 AM1_2949 AM1_2950	- - - - -	158336085 158336086 158336087 158336088 158336089	TGTACAGATGGGAT	-252	6.75368	0.0229546	hypothetical protein	Y
115	AM1_4515	-	158337633	TGTACTGCTGTGTT	-276	6.7485	0.0236331	NUDIX/MutT family protein, putative	N
116	AM1_0099	-	158333329	TGTACCTTTGTGGA	5	6.74768	0.0236331	hypothetical protein	Y
117	AM1_6372 AM1_6371 AM1_6370	ndhB - -	158339444 158339443 158339442	CGTACCTCTGTCAC	-184	6.74763	0.0236331	proton-translocating NAD(P)H-quinone oxidoreductase, chain M	Y
118	AM1_1626 AM1_1625	- -	158334791 158334790	GGCACAATTGTTAT	-210	6.74738	0.0236331	hypothetical protein	Y
119	AM1_3191	-	158336328	TGCACTCCTGTCGT	-342	6.73911	0.0245771	serine/threonine protein kinase	Y
120	AM1_1736	trpS	158334898	AGAACTACTGAACT	-256	6.73379	0.0245771	tryptophanyl-tRNA synthetase	Y
121	AM1_1540 AM1_1541	thrS -	158334707 158334708	GGGACCAATGTTGT	-442	6.73358	0.0245771	threonyl-tRNA synthetase	Y
122	AM1_3735	-	158336867	GCCACCAATGTACT	38	6.732	0.0245771	hypothetical protein	Y
123	AM1_4556	nrdR	158337673	ATTACAAGTGTTTT	-251	6.72729	0.0254169	transcriptional regulator NrdR	Y
124	AM1_4976 AM1_4977	- -	158338086 158338087	TGTACGGTTTTGCT	-8	6.71728	0.0261967	hypothetical protein	Y
125	AM1_4141	-	158337264	TGTACCCTTGTCGT	-538	6.7153	0.0261967	hypothetical protein	N
126	AM1_5585	-	158338678	TGCACGTTTGTGAT	-185	6.71286	0.0261967	hypothetical protein	Y
127	AM1_2058	-	158335215	TGAACCTTTGTGGT	3	6.71149	0.0261967	hypothetical protein	Y
128	AM1_2200 AM1_2202	- -	158335355 158335356	AGTACATCTGACAT	30	6.7064	0.0270335	glycosyl transferase, group 1, putative	Y
129	AM1_5093	aat	158338199	GGGACTTTTGTGAT	-201	6.70476	0.0270335	leucyl/phenylalanyl-tRNA--protein transferase	Y
130	AM1_5806	-	158338892	AGTATATATGTACT	-59	6.7035	0.0270335	S24 family peptidase	N
131	AM1_4592	-	158337708	AGCAAATCTGTACT	-573	6.70099	0.0270335	phosphate ABC transporter periplasmic phosphate-binding protein	Y
132	AM1_2253	-	158335408	GGAACATCTGTGCT	-436	6.6964	0.0278282	glutathione S-transferase domain-containing protein	N
133	AM1_0288 AM1_0289	- -	158333516 158333517	ACTACAAACGTAGT	-310	6.69131	0.0278282	HNH endonuclease family protein	Y
134	AM1_5729 AM1_5728	- -	158338816 158338815	TGTAAGTGTGTAGT	-233	6.68854	0.0286087	glycosyl transferase, group 1 family protein	Y
135	AM1_0771	-	158333957	AGGACTGCTGTAGT	-144	6.6814	0.0286087	IS4 family transposase	N
136	AM1_2057	-	158335214	TGTAGGCGTGTTCT	-39	6.6788	0.029501	DnaK family protein	Y
137	AM1_5923	-	158339004	GGTACAAATGTATA	-568	6.6784	0.029501	hypothetical protein	N
138	AM1_2008 AM1_2007 AM1_2006 AM1_2005	- - - -	158335165 158335164 158335163 158335162	GGTACCGTCGTCTT	-124	6.67789	0.029501	hypothetical protein	Y
139	AM1_3255 AM1_3254	- -	158336393 158336392	TGTACTGAGGTTTT	-67	6.67364	0.029501	thioredoxin reductase, putative	Y
140	AM1_1657	-	158334820	ATAACTTCTGTATT	-518	6.66567	0.0305346	hypothetical protein	Y
141	AM1_1568	-	158334734	AGTACAGCGGTAGT	20	6.6652	0.0305346	acetyltransferase	N
142	AM1_6163	-	158339237	AGGACTCAGGTAGT	-265	6.66303	0.0305346	hypothetical protein	Y
143	AM1_0944 AM1_0945 AM1_0946 AM1_0947	- - - -	158334128 158334129 158334130 158334131	AGAACTTTTGTAAC	-61	6.66228	0.0305346	peptide ABC transporter, permease subunit, putative	Y
144	AM1_1058	-	158334241	GGAACTATTGTTTT	18	6.66138	0.0305346	ErfK/YbiS/YcfS/YnhG family protein	Y
145	AM1_1062 AM1_1061	map -	158334244 158334243	GGTACCTATGGACC	-415	6.66131	0.0305346	methionine aminopeptidase	Y
146	AM1_0328 AM1_0329	- -	158333529 158333530	TGCACGGAAGTATT	-263	6.6603	0.0305346	hypothetical protein	Y
147	AM1_3853	ribD	158336980	TGTAGTCCTGTTCT	-15	6.65987	0.0314225	riboflavin biosynthesis protein RibD	Y
148	AM1_3423 AM1_3424	- -	158336559 158336560	ATCACTCCTGTCCT	-68	6.65841	0.0314225	hypothetical protein	Y
149	AM1_2608 AM1_2609 AM1_2610	- - -	158335757 158335758 158335759	AGTAATTATGTACT	-190	6.6529	0.0314225	glutathione S-transferase, putative	N
150	AM1_2527	mpg	158335677	AGTACTTTAGAACT	-502	6.64989	0.0324405	mannose-1-phosphate guanylyltransferase	Y
151	AM1_2374 AM1_2375	- glmS	158335526 158335527	TTTACATATGTGTT	-131	6.64706	0.0324405	protein phosphatase 2C domain-containing protein	Y
152	AM1_4886	-	158337999	CGTACCCTTGAAAT	-26	6.64529	0.0324405	cyclic nucleotide-binding domain-containing protein	Y
153	AM1_4788	-	158337901	GGCACTGTTGTTCT	-197	6.6443	0.0324405	glyoxalase/bleomycin resistance protein/dioxygenase, putative	N
154	AM1_4629	-	158337745	AGCACTCCAGTTCT	-165	6.64393	0.0324405	hypothetical protein	Y
155	AM1_0605	-	158333797	TGTACGGATGTTCA	-31	6.6428	0.0324405	hypothetical protein	N
156	AM1_5981	-	158339059	AAGACTGTTGTTCT	-307	6.64273	0.0324405	hypothetical protein	Y
157	AM1_6146 AM1_6147	- -	158339220 158339221	AGTACGTCCGTATG	1	6.64225	0.0324405	oxidoreductase	Y
158	AM1_5030	-	158338138	AGTATACTTGTACT	-57	6.6411	0.0324405	hypothetical protein	N
159	AM1_2327 AM1_2328	- -	158335479 158335480	CCTACAGGGGTACT	-195	6.64013	0.0324405	hypothetical protein	Y
160	AM1_5062	-	158338170	TGCACAGCAGTAGT	-110	6.63656	0.033395	pentapeptide repeat-containing protein	Y
161	AM1_0270 AM1_0271	- -	158333498 158333499	TGTAGAGCTGTGCT	-20	6.63338	0.033395	hypothetical protein	Y
162	AM1_2171	-	158335327	AATACTTGTGTCTT	15	6.62947	0.0343701	single-stranded DNA binding protein	Y
163	AM1_2326	-	158335478	AGTACCCCTGTAGG	-40	6.6271	0.0343701	hypothetical protein	N
164	AM1_1095 AM1_1096 AM1_1097	- - -	158334276 158334277 158334278	GGTACCCAAGTGGT	39	6.62619	0.0343701	hypothetical protein	Y
165	AM1_1466	-	158334636	TGAACCACTGTTCA	-38	6.62386	0.0343701	DJ-1/PfpI family protein	Y
166	AM1_3602	ubiA	158336734	TGTACTGGAGTTTT	-178	6.62128	0.0343701	prenyltransferase	Y
167	AM1_0053	-	158333283	AGTACCTAAGTAGC	-121	6.61689	0.0354244	hypothetical protein	Y
168	AM1_4038	pex	158337163	TGTGCTGACGTACT	-385	6.61618	0.0354244	circadian period extender Pex	Y
169	AM1_5644	pyrC	158338736	AGTTCAGGTGTTTT	-72	6.61523	0.0354244	dihydroorotase	Y
170	AM1_2959	-	158336097	CGTACAGATCTTCT	-786	6.61204	0.0354244	serine/threonine protein kinase, putative	Y
171	AM1_1032	-	158334214	CGTACCGATGTCCC	-25	6.6117	0.0354244	hypothetical protein	N
172	AM1_1703	-	158334866	CCTACTAATGTGGT	-143	6.61009	0.0354244	penicillin-binding protein 1A, putative	Y
173	AM1_3850	tgt	158336977	AGAACGCCGGTATT	-77	6.60871	0.0365002	queuine tRNA-ribosyltransferase	Y
174	AM1_3426	-	158336562	GGTACAATTGCATA	-3	6.60702	0.0365002	hypothetical protein	Y
175	AM1_3910	-	158337037	TGTACAAGAGGACT	-8	6.60515	0.0365002	hypothetical protein	Y
176	AM1_4666	petB	158337782	TGTACGACTGGTTT	24	6.59928	0.0375449	cytochrome b6	Y
177	AM1_3507	-	158336639	GGTACCGTGGTCTT	-325	6.59655	0.0375449	hypothetical protein	Y
178	AM1_2797 AM1_2798	- cyaA	158335939 158335940	GACACCTGTGTACT	-395	6.59409	0.0375449	response regulator	Y
179	AM1_3163 AM1_3162 AM1_3161	glyQ - -	158336301 158336300 158336299	AGAACAATTGCGCT	-139	6.59399	0.0375449	glycyl-tRNA synthetase subunit alpha	Y
180	AM1_4424	-	158337543	AGTCCTATTGTGAT	-67	6.59067	0.0375449	glycoprotease family protein, putative	Y
181	AM1_4386 AM1_4385 AM1_4384	- - -	158337507 158337506 158337505	AGTTCTGATGTCTT	-496	6.58931	0.0386836	hypothetical protein	Y
182	AM1_4349 AM1_4350 AM1_4351	- cpmA -	158337470 158337471 158337472	GGAACATTGGTCCT	-46	6.58512	0.0386836	zinc metalloprotease, putative	Y
183	AM1_5255	lepA	158338359	AGCACATAAGTACA	-324	6.58437	0.0386836	GTP-binding protein LepA	Y
184	AM1_5164	purB	158338268	CGTACAATAGTTCA	-22	6.58078	0.0386836	adenylosuccinate lyase	Y
185	AM1_0518 AM1_0519 AM1_0520	- phyH -	158333712 158333713 158333714	CGTATTGCTGTAAT	-116	6.58063	0.0386836	undecaprenyl-phosphate galactose phosphotransferase, putative	Y
186	AM1_5617	-	158338709	AATACAAATGTGCT	-44	6.5785	0.0398726	TPR domain-containing protein	N
187	AM1_5738	-	158338825	AATGCACTTGTACT	11	6.57621	0.0398726	hypothetical protein	Y
188	AM1_5828	-	158338911	TGTACTAACGTGCT	-272	6.5726	0.0398726	hypothetical protein	N
189	AM1_1660	psaC	158334823	TATACAGTTGTCTT	-53	6.57078	0.0398726	photosystem I subunit VII	Y
190	AM1_2986	-	158336124	TGAACGGAGGTTCT	-49	6.5665	0.0412125	carbohydrate porin	Y
191	AM1_4558	-	158337675	GGTACGATTGTCCC	-548	6.5647	0.0412125	hypothetical protein	N
192	AM1_1659 AM1_1658	- speA	158334822 158334821	TATACAGTTGTCTT	-414	6.56431	0.0412125	hypothetical protein	Y
193	AM1_1362	-	158334536	AGTAAATGTGTTAT	-148	6.564	0.0412125	ABC transporter, ATP-binding protein	Y
194	AM1_0948	-	158334132	AGTACGATCGTTCG	-15	6.5628	0.0412125	glutathione S-transferase C-terminal domain-containing protein	Y
195	AM1_5947 AM1_5948	- -	158339028 158339029	GGTACAAAGGTAAG	-495	6.56123	0.0412125	plasmid maintenance system killer protein, putative	Y
196	AM1_4044 AM1_4043	- -	158337168 158337167	TTTACTGGTGTTAT	-203	6.55734	0.0425953	hypothetical protein	Y
197	AM1_0528	-	158333722	TGTTCATTTGTTTT	-133	6.55085	0.0425953	hypothetical protein	Y
198	AM1_0656 AM1_0655	ccmK ccmK	158333846 158333845	CTTACACTTGTCTT	-203	6.5467	0.0441046	carbon dioxide concentrating mechanism protein CcmK, putative	Y
199	AM1_3033	-	158336171	AGTCCATCTGTTCT	-315	6.5461	0.0441046	hypothetical protein	N
200	AM1_5361	-	158338459	AGCGCTGATGTTCT	-55	6.54425	0.0441046	pseudouridine synthase family 1 protein	Y
201	AM1_5436	-	158338534	GGCACGATGGTAAT	-450	6.54188	0.0441046	bacterioferritin comigratory protein	Y
202	AM1_6172	-	158339246	CGGTCAACTGTCCT	32	6.54061	0.0441046	IS5 family transposase	Y
203	AM1_5067 AM1_5068	- -	158338175 158338176	AGTACAGCTGGTAT	-144	6.53943	0.045469	two-component LuxR family transcriptional regulator	Y
204	AM1_4124	-	158337247	GGAACGTTTGTCCA	-210	6.5359	0.045469	hypothetical protein	Y
205	AM1_3600	rpoE	158336732	AGGGCAGGTGTAAT	-19	6.53503	0.045469	RNA polymerase sigma factor RpoE	Y
206	AM1_3667	frdB	158336799	TGTACAAAGGTAGA	-183	6.53467	0.045469	succinate dehydrogenase iron-sulfur subunit	Y
207	AM1_3136	-	158336274	TGCACCTGTGCATT	-215	6.53033	0.045469	cupin domain-containing protein	Y
208	AM1_4008	-	158337133	CTTACGCATGTTTT	-136	6.52882	0.046962	hypothetical protein	Y
209	AM1_3878 AM1_3876	- -	158337005 158337004	TGTGCAGATGTGGT	-53	6.52786	0.046962	hypothetical protein	Y
210	AM1_4664	-	158337780	AGTGCACCTGTGCT	-160	6.5266	0.046962	hypothetical protein	N
211	AM1_3134	-	158336271	AATACAACTGTGCT	-33	6.5256	0.046962	hypothetical protein	N
212	AM1_2097	-	158335255	AGTACACTAGTAGA	-408	6.52208	0.046962	transposase, putative	Y
213	AM1_3190	-	158336329	AGATCCCTTGTATT	-40	6.52097	0.046962	hypothetical protein	Y
