# Supplementary material for: Computational analysis of LexA regulons in Cyanobacteria
Source: BMC Genomics. 2010 Sep 29;11:527. doi: 10.1186/1471-2164-11-527 (PMC3091678; doi:10.1186/1471-2164-11-527)
Supplement: Additional file 6 — Supplementary tables. Additional file 6 contains 33 tables. Tables S32-S57 contains the predicted LexA-binding sites and regulons in the 26 cyanobacterial genomes harboring a lexA gene at p < 0.05. Table S58-62: predicted LexA-binding sites and regulons in the five cyanobacterial genomes without a lexA gene at p < 0.05. Table S63: list of the orthologs of the E. coli SOS response genes in 32 sequenced cyanobacteria. Table S64: list of the most conserved LexA regulon members (number of occurrence > = 6) in the 26 cyanobacterial genomes at p < 0.01. [file 1471-2164-11-527-S6.ZIP › Additional_File_6/Table_s33_ATCC29413_p0.05.xls]

## Sheet: Sheet1
Rank	Transcription Unit	Name	gi numbers	Putative LexA Binding Site	Position	Score	p-value	Annotation	Have an orthologue or not(Y/N)
1	Ava_1060	-	75907283	AGTACTTATGTACT	-173	9.76672	0	Protein of unknown function DUF820	Y
2	Ava_3750	-	75909954	AGTACAATTGTACT	-50	9.49583	0	hypothetical protein	Y
3	Ava_4301	-	75910499	AGTACAATTGTACT	-62	9.28435	0	hypothetical protein	Y
4	Ava_4578 Ava_4579	- -	75910774 75910775	CGTACAAATGTACT	-410	8.90022	0	IS891/IS1136/IS1341 transposase	Y
5	Ava_2066	-	75908287	AGTACACTTGTACT	-264	8.62188	5.88186e-06	hypothetical protein	Y
6	Ava_3370	-	75909576	AGTACTTTTGTACT	-194	8.59166	1.00832e-05	hypothetical protein	Y
7	Ava_1462	-	75907684	AGTACTTATGTACT	-16	8.52208	1.5965e-05	single-strand DNA-binding protein	Y
8	Ava_3837	-	75910041	TGTACCAGTGTCAT	-456	8.462	2.10066e-05	hypothetical protein	Y
9	Ava_1061	-	75907284	AGTACATAAGTACT	-47	8.44834	2.60482e-05	Cobalamin B12-binding	Y
10	Ava_2695	-	75908907	AGTACAATTGCACT	-119	8.44084	2.60482e-05	hypothetical protein	Y
11	Ava_2198	-	75908417	AGTACTAATGTTCT	-35	8.38468	4.20133e-05	SOS-response transcriptional repressor, LexA	Y
12	Ava_3961	-	75910165	AGTACTTCCGTACT	-42	8.3044	6.9742e-05	hypothetical protein	Y
13	Ava_2841	-	75909053	AGTACTAATGTACC	-429	8.29543	7.39434e-05	hypothetical protein	Y
14	Ava_3235 Ava_3236 Ava_3237	- - -	75909442 75909443 75909444	CGAACTGATGTACT	-26	8.18859	0.000119318	Phage integrase	Y
15	Ava_0011	-	75906236	GGTACCTTCGTACT	-133	8.18293	0.000119318	hypothetical protein	Y
16	Ava_3591	-	75909796	AGTACGATTGTTCT	-72	8.17439	0.000120158	excinuclease ABC subunit A	Y
17	Ava_4928 Ava_4927	- -	75911124 75911123	TGTACTGGTGTAGC	-73	8.16212	0.00012604	Multi-sensor Hybrid Histidine Kinase	Y
18	Ava_2059	-	75908280	CGTACATTTGTACC	-31	8.15951	0.000131922	hypothetical protein	Y
19	Ava_4998	-	75911194	CATACAACTGTACT	22	8.05765	0.000204185	Glutathione S-transferase-like	Y
20	Ava_3034	-	75909243	AGGACTTATGTACT	-354	8.02688	0.000255441	Nitrogen-fixing NifU-like	Y
21	Ava_4938	-	75911134	GGTACCTCTGTAAC	-208	7.96282	0.000390723	Inosine/uridine-preferring nucleoside hydrolase	Y
22	Ava_2176	-	75908395	AGTTCTCATGTACT	-104	7.92749	0.000490715	Periplasmic Sensor Signal Transduction Histidine Kinase	Y
23	Ava_2100 Ava_2099	- -	75908321 75908320	AGTACGTCTGTATT	-196	7.91986	0.000510881	Glycosyl transferase, group 1	Y
24	Ava_2034	-	75908255	AATACAACTGTAAT	-226	7.9186	0.000510881	hypothetical protein	Y
25	Ava_4459	-	75910656	AATACAAGTGTAGT	-25	7.9023	0.000531048	hypothetical protein	Y
26	Ava_0560	-	75906783	AGTACCTGAGTCCT	-243	7.88001	0.000584825	hypothetical protein	Y
27	Ava_1777	-	75907998	GGTACTTCTGTGAT	5	7.86529	0.000659608	Metal dependent phosphohydrolase, HD region with Response Regulator Receiver modulation	Y
28	Ava_1710	-	75907931	AGTACAGATGCACT	-595	7.865	0.000659608	hypothetical protein	Y
29	Ava_0070 Ava_0069	- -	75906295 75906294	CGTACTTTTGTCAT	-152	7.86382	0.000659608	hypothetical protein	Y
30	Ava_4577	-	75910773	AGTACATTTGTACG	-87	7.84915	0.000736073	hypothetical protein	Y
31	Ava_0864	-	75907087	AGTACTAATGTTTT	-264	7.83788	0.000784808	Heat shock protein DnaJ-like	Y
32	Ava_1709	-	75907930	AGTGCATCTGTACT	-38	7.82144	0.000816738	Exonuclease SbcC	Y
33	Ava_1048	-	75907271	TGTACGTGTGTACA	-104	7.79795	0.000952021	Metallophosphoesterase	Y
34	Ava_4067	-	75910270	AAAACTGATGTACT	36	7.7946	0.000952021	hypothetical protein	Y
35	Ava_4495 Ava_4496	- -	75910692 75910693	ATTACTCATGTACA	30	7.78564	0.00100328	hypothetical protein	Y
36	Ava_2809 Ava_2810 Ava_2811	- - -	75909021 75909022 75909023	AGTACCGATGTATG	-448	7.77385	0.00105369	Serine/Threonine protein kinase	Y
37	Ava_3697	-	75909902	AGTACTTAAGTACT	-163	7.7719	0.00105369	GlpX	Y
38	Ava_1188 Ava_1189	- -	75907411 75907412	TGTACCTTTGTAGT	-56	7.77114	0.00105369	Cyclic nucleotide-regulated ABC bacteriocin/lantibiotic exporters	Y
39	Ava_2170	-	75908389	TGCACACCTGTGCA	28	7.75506	0.00116629	Transcriptional Regulator, LacI family	Y
40	Ava_4997	-	75911193	ATTACATTTGTACT	-49	7.7512	0.00116629	Cadmium resistance transporter	Y
41	Ava_1956	-	75908177	GGTACTGCTGTGGC	34	7.74892	0.00123603	hypothetical protein	Y
42	Ava_4031 Ava_4030	- -	75910235 75910234	CGTACCATTGTTTT	-103	7.74429	0.00123603	hypothetical protein	Y
43	Ava_1272	-	75907495	TGAACTTTTGTACT	-53	7.74303	0.00123603	hypothetical protein	Y
44	Ava_1767 Ava_1766	- -	75907988 75907987	AGTGCAACTGTACT	-30	7.73945	0.00129233	Histone-like DNA-binding protein	Y
45	Ava_3390	-	75909596	AGTACAGAGGTTCT	-556	7.72911	0.00136039	hypothetical protein	Y
46	Ava_4694	-	75910890	GTTACTTATGTCCT	-75	7.7269	0.00136039	hypothetical protein	Y
47	Ava_3384	-	75909590	AGTACAGGTGTCAT	-33	7.70773	0.0015066	Serine/Threonine protein kinase	Y
48	Ava_3234	-	75909441	GGTACTTTTGTGTT	-89	7.70407	0.0015066	Putative diguanylate cyclase (GGDEF domain)	Y
49	Ava_1735	-	75907956	ATTACCCCTGTACT	-81	7.70222	0.0015066	hypothetical protein	Y
50	Ava_4458	-	75910655	ACTACACTTGTATT	-32	7.68066	0.001657	hypothetical protein	Y
51	Ava_2609	-	75908823	CGGACCCATGTACT	-36	7.67887	0.00173515	Protein of unknown function DUF820	Y
52	Ava_3486 Ava_3487 Ava_3488 Ava_3489	- - - -	75909692 75909693 75909694 75909695	AGTACGATTGTACC	-37	7.673	0.00173515	Tn7-like transposition protein A	Y
53	Ava_3431	-	75909637	AGTACTAGTGTTTT	-172	7.66581	0.00181161	hypothetical protein	Y
54	Ava_2918	-	75909128	TGTACCCTTGTACC	-132	7.63628	0.00213511	hypothetical protein	Y
55	Ava_4148 Ava_4149	- -	75910346 75910347	AGTTCAAATGTACT	-229	7.62027	0.00225863	ABC-type nitrate/sulfonate/bicarbonate transport systems periplasmic components-like	Y
56	Ava_3610	-	75909815	AGTACAGATGTCTT	-233	7.59639	0.00264348	Mo-dependent nitrogenase-like	Y
57	Ava_1209	-	75907432	TGTTCTGATGTGCT	-328	7.59579	0.00264348	hypothetical protein	Y
58	Ava_1962	-	75908183	AGTACAAGTGTTCA	-84	7.58212	0.00278128	Thymidylate kinase	Y
59	Ava_4618	-	75910814	TGTACCCTTGTTTT	-671	7.57874	0.00293169	hypothetical protein	Y
60	Ava_3671 Ava_3672 Ava_3673 Ava_3674	- - - -	75909876 75909877 75909878 75909879	TGTACCTCTGTCTT	-205	7.57569	0.00293169	Haloacid dehalogenase-like hydrolase	Y
61	Ava_4995	-	75911191	AGCACTAATGTAGT	-47	7.55893	0.00323082	ABC transporter, transmembrane region	Y
62	Ava_5064	-	75911260	CGTGCATTTGTCCT	-53	7.54657	0.0033619	Cd/Co/Hg/Pb/Zn-translocating P-type ATPase	Y
63	Ava_0920	-	75907143	ATTACAATTGTTCT	-8	7.51239	0.0038627	Peptidases M20 and M28	Y
64	Ava_0008	-	75906233	TTTACGATTGTGCT	-58	7.50684	0.00400639	hypothetical protein	Y
65	Ava_3553	-	75909758	TGTACATCTGTTTT	-155	7.4937	0.00416436	Photosystem II reaction centre protein PsbA/D1	Y
66	Ava_1522	-	75907744	AGTACGTAAGTCCT	-3	7.48721	0.00436686	hypothetical protein	Y
67	Ava_0870	-	75907093	TGTTCTGATGTACT	-122	7.47689	0.00455172	hypothetical protein	Y
68	Ava_1183	-	75907406	TTTACGACTGTACT	-552	7.47321	0.00455172	hypothetical protein	Y
69	Ava_0603 Ava_0604	- -	75906826 75906827	AGTAATTATGTACT	-55	7.45746	0.00491555	hypothetical protein	Y
70	Ava_1553	-	75907775	GGAACTTTTGTTAT	-139	7.44605	0.00513654	hypothetical protein	Y
71	Ava_4895	-	75911091	CGTACTTATGATAT	-355	7.4433	0.00513654	hypothetical protein	Y
72	Ava_4121	-	75910319	AGTACCATTGTTCA	17	7.44213	0.00513654	Photosystem II reaction centre protein PsbA/D1	Y
73	Ava_4007	-	75910211	TGTACATTTGTTCG	-86	7.43563	0.00534493	hypothetical protein	Y
74	Ava_2071	-	75908292	AGTACTATTGCAGT	-44	7.42846	0.00555331	hypothetical protein	Y
75	Ava_0496	-	75906719	GGTACAAATGTATG	-136	7.42792	0.00555331	putative phosphoketolase	Y
76	Ava_2412	-	75908628	ACTACTCTTGTACT	-44	7.42523	0.00555331	hypothetical protein	Y
77	Ava_3892 Ava_3891	- -	75910096 75910095	CGTACAAATGTAAG	-211	7.42305	0.00555331	Protein of unknown function DUF159	Y
78	Ava_0150	-	75906375	CGTGCTGCTGTTCC	20	7.41713	0.00579027	hypothetical protein	Y
79	Ava_1693 Ava_1692 Ava_1691	- - -	75907914 75907913 75907912	CGTATATTTGTAAT	-23	7.41432	0.00579027	Fatty acid desaturase	Y
80	Ava_4680	-	75910876	AGTACAGATGTATG	1	7.40811	0.00603647	excinuclease ABC subunit B	Y
81	Ava_4925	recA	75911121	AGTATATCTGTTCT	-53	7.39803	0.00628603	recombinase A	Y
82	Ava_1835	-	75908056	AGTACCAAAGTTCT	-34	7.39649	0.00628603	Glutaredoxin, GrxC	Y
83	Ava_4820	-	75911016	GCGACAGTTGTACT	29	7.39549	0.00628603	hypothetical protein	Y
84	Ava_0609	-	75906832	TGTACTGCTGTGAT	-576	7.3846	0.00655659	neutral invertase	Y
85	Ava_1782	-	75908003	TGTGCATCTGTATT	28	7.38389	0.00655659	hypothetical protein	Y
86	Ava_3868	-	75910072	CGTACAAGCGTACA	-86	7.37125	0.00685153	Putative diguanylate cyclase/phosphodiesterase (GGDEF & EAL domains) with PAS/PAC sensor(s)	Y
87	Ava_2822	-	75909034	GGTTCCTATGTATT	-280	7.36195	0.0071389	hypothetical protein	Y
88	Ava_3791	-	75909995	TGTACAATTGTCAG	-164	7.36162	0.0071389	Cell wall hydrolase/autolysin	Y
89	Ava_2652	-	75908864	GGATCGAGTGTTCT	-471	7.35233	0.0074103	hypothetical protein	Y
90	Ava_2163 Ava_2164	- -	75908382 75908383	TGTACGTAAGTCCT	-40	7.34377	0.00768171	Protein of unknown function DUF897	Y
91	Ava_4727	-	75910923	AGCACCAATGTCCA	-469	7.34317	0.00768171	Glycerophosphoryl diester phosphodiesterase	Y
92	Ava_2459	-	75908673	GGTACGTAAGTCCT	-136	7.34291	0.00768171	Tudor	Y
93	Ava_1456	-	75907678	TCTACTGCTGTAAT	-47	7.3423	0.00768171	hypothetical protein	Y
94	Ava_3364	-	75909570	TGTACCCCTGTAGC	-179	7.33728	0.00795395	hypothetical protein	Y
95	Ava_2381	-	75908598	CGGACTTTTGTACA	32	7.32434	0.00825981	Peptidase C14, caspase catalytic subunit p20	Y
96	Ava_2432	-	75908648	AGTACAAATGAACA	5	7.32243	0.00825981	hypothetical protein	Y
97	Ava_3746	-	75909950	CGTACTCAAGTAGT	-46	7.31999	0.00856231	hypothetical protein	Y
98	Ava_3311	-	75909518	TGTACATTTGTAAG	-390	7.31952	0.00856231	cobaltochelatase	Y
99	Ava_4346	hisG	75910543	AGAACGGGTGTAAT	-311	7.31656	0.00856231	ATP phosphoribosyltransferase	Y
100	Ava_2109	-	75908330	ATTACAAATGTATA	-94	7.3041	0.00888413	Serine/Threonine protein kinase with Chase2 sensor	Y
101	Ava_2383	-	75908600	ATTACAAATGAACT	-115	7.29998	0.00921519	hypothetical protein	Y
102	Ava_0366	-	75906591	TGAACGGATGTCAT	-117	7.29743	0.00921519	hypothetical protein	Y
103	Ava_2069	-	75908290	TGTGCATTTGTGCT	-156	7.28934	0.00953449	DedA	Y
104	Ava_2799	-	75909011	AGTACATCTGTGGC	-256	7.28501	0.00953449	hypothetical protein	Y
105	Ava_1763	-	75907984	TGAACTTTAGTACT	13	7.28322	0.00953449	Iron permease FTR1	Y
106	Ava_3175	-	75909382	GGTACGAGGGTTTT	-260	7.28241	0.00953449	hypothetical protein	Y
107	Ava_3729	-	75909933	AGTACAACTGAGGT	-3	7.28198	0.00953449	TPR-related region	Y
108	Ava_3393	-	75909599	GGTGCATATGTATT	-125	7.27981	0.00984875	Transglutaminase-like	Y
109	Ava_4108	-	75910307	CGTACAAATGTATG	-94	7.27818	0.00984875	Beta-ketoacyl synthase	Y
110	Ava_0981 Ava_0982	- -	75907204 75907205	TTTACTATTGTACG	-83	7.27778	0.00984875	Ferredoxin (2Fe-2S)	Y
111	Ava_3605	tig	75909810	AGTACCAATGTAAA	-514	7.27667	0.00984875	trigger factor	Y
112	Ava_1696	-	75907917	TTTACGTATGTACT	-405	7.273	0.00984875	hypothetical protein	Y
113	Ava_0588	-	75906811	AGTACTTTTTTACT	-89	7.27121	0.00984875	hypothetical protein	Y
114	Ava_3997	-	75910201	CGTACAGATGTTAT	-690	7.26042	0.0101504	hypothetical protein	Y
115	Ava_3772	-	75909976	AGAACGGGTGTACG	-9	7.25209	0.0104504	Cobyrinic acid a,c-diamide synthase	Y
116	Ava_4335	-	75910532	CGTACTCCTGAACT	-629	7.25096	0.0104504	trans-aconitate 2-methyltransferase	Y
117	Ava_1943	-	75908164	ATTACAAATGTATT	-467	7.2482	0.0107764	Protein of unknown function DUF88	Y
118	Ava_1097	-	75907320	ATTACTGTTGTAAT	-279	7.24407	0.0107764	ABC transporter, transmembrane region	Y
119	Ava_3897	-	75910101	AGTAGAAGTGTATT	-137	7.24379	0.0107764	Hemerythrin HHE cation binding region	Y
120	Ava_4846	-	75911042	GGTACAACAGTATT	-251	7.24362	0.0107764	Lipopolysaccharide biosynthesis	Y
121	Ava_3584	-	75909789	AGTACGTGGGGACT	-181	7.24116	0.0107764	Serine/Threonine protein kinase	Y
122	Ava_3078 Ava_3079 Ava_3080	- - -	75909286 75909287 75909288	AGTACAAATATATT	-53	7.23977	0.0110814	Peptidase C14, caspase catalytic subunit p20	Y
123	Ava_1701	-	75907922	AGTACCCCTGTAGA	-38	7.237	0.0110814	hypothetical protein	Y
124	Ava_1971 Ava_1970	- -	75908192 75908191	TGTGCCATTGTGCT	-178	7.23293	0.0110814	hypothetical protein	Y
125	Ava_3411	-	75909617	GATACTTATGTCCT	-49	7.23266	0.0110814	Glycosyl transferase, group 1	Y
126	Ava_4978 Ava_4979	- -	75911174 75911175	TGCACCACAGTTCT	13	7.23096	0.0110814	Protein of unknown function DUF6, transmembrane	Y
127	Ava_3638	-	75909843	TGTTCAGTTGTCCT	-39	7.2193	0.0117494	ABC transporter-like	Y
128	Ava_1718	-	75907939	GGCACATCTGCACT	39	7.21791	0.0117494	S-layer region-like	Y
129	Ava_0194	-	75906419	GGTACGGATGCACC	29	7.21679	0.0117494	Alkyl hydroperoxide reductase/ Thiol specific antioxidant/ Mal allergen	Y
130	Ava_4692	-	75910888	AGAACCTCTGTACG	-396	7.2077	0.012125	hypothetical protein	Y
131	Ava_2874	-	75909084	AGTTCCATTGTTCT	-305	7.20742	0.012125	Oxidoreductase FAD/NAD(P)-binding	Y
132	Ava_2631	-	75908844	ACTACGGATGTACA	5	7.20225	0.012125	glycogen synthase	Y
133	Ava_0260	-	75906485	TGTACTAGTGTGTC	-57	7.20192	0.012125	hypothetical protein	Y
134	Ava_1686	-	75907907	TGTACAGACGTACA	-81	7.19914	0.0124847	hypothetical protein	Y
135	Ava_0543 Ava_0544	- -	75906766 75906767	GGGACTAATGTAAT	-101	7.19556	0.0124847	hypothetical protein	Y
136	Ava_3503 Ava_3504	- -	75909709 75909710	AGTACAATTGATCT	-46	7.19161	0.0124847	AAA ATPase, central region	Y
137	Ava_3994	-	75910198	GTTACTCCTGTACT	-190	7.19133	0.0124847	GCN5-related N-acetyltransferase	Y
138	Ava_0189	-	75906414	GGTAACACAGTACT	-185	7.19062	0.0124847	hypothetical protein	Y
139	Ava_3817 Ava_3816	- -	75910021 75910020	CGAACCCGTGTAAT	-292	7.18709	0.0128519	hypothetical protein	Y
140	Ava_3541	-	75909747	TGTACCTGTGTCAG	-218	7.18552	0.0128519	Multi-sensor Signal Transduction Histidine Kinase	Y
141	Ava_0654	-	75906877	GGTGCTTGTGTAGA	-340	7.1847	0.0128519	Major facilitator superfamily MFS_1	Y
142	Ava_0344	-	75906569	TGTACCTACGTAGT	-466	7.18011	0.0128519	MltA	Y
143	Ava_2955	-	75909165	CGGACTCATGTACC	5	7.17837	0.0132434	Ammonium transporter	Y
144	Ava_4396	-	75910593	TGTACGGCAGTATT	-105	7.17699	0.0132434	Peptidoglycan-binding domain 1	Y
145	Ava_0088 Ava_0087	- -	75906313 75906312	CGTACTCATGTTGG	-122	7.17056	0.0132434	Peptidase M48, Ste24p	Y
146	Ava_4046 Ava_4045	- -	75910250 75910249	TGGACAATTGTACT	-324	7.1695	0.0136199	Nitrogenase iron protein	N
147	Ava_2451 Ava_2452	- -	75908665 75908666	TGCACGTTTGTGAT	-16	7.16823	0.0136199	Integrase, catalytic region	Y
148	Ava_2844	-	75909056	TGTACAGTTGTTAA	-67	7.16349	0.0136199	hypothetical protein	Y
149	Ava_3419 Ava_3420	- -	75909625 75909626	GTTACATTTGTAAT	-355	7.16307	0.0136199	UbiE/COQ5 methyltransferase	Y
150	Ava_1805 Ava_1806	- -	75908026 75908027	TGTACTTGAGTGTT	-160	7.16277	0.0136199	hypothetical protein	Y
151	Ava_1885	-	75908106	TGTACTTATGTAAT	-153	7.1619	0.0136199	hypothetical protein	N
152	Ava_2876 Ava_2877	- -	75909086 75909087	CGTAATTTTGTCCT	-44	7.15491	0.0140181	hypothetical protein	Y
153	Ava_1138	-	75907361	AGAACTATGGTTTT	8	7.1448	0.0144055	Transcriptional Regulator, AraC family	Y
154	Ava_1449	-	75907671	AGGACTTACGTACC	-596	7.14346	0.0144055	Glycosyl transferase, family 2	Y
155	Ava_0504	-	75906727	GTCACTCATGTACT	-50	7.1426	0.0144055	hypothetical protein	Y
156	Ava_3596	-	75909801	AATACATATGTAGA	15	7.14165	0.0144055	Serine/Threonine protein kinase and Signal Transduction Histidine Kinase (STHK) with GAF sensor	Y
157	Ava_4950	-	75911146	AGGACTTAAGTCCT	-51	7.14144	0.0144055	Protein of unknown function DUF11	Y
158	Ava_3829	-	75910033	AGCACGGGTGTTCA	38	7.14078	0.0144055	hypothetical protein	Y
159	Ava_4489	-	75910686	AGTACGGGGGTGTG	-239	7.13922	0.0148509	Serine/Threonine protein kinase and Signal Transduction Histidine Kinase (STHK) with GAF sensor	Y
160	Ava_2197	-	75908416	ACTACCACTGTGCT	-299	7.13446	0.0148509	ornithine carbamoyltransferase	Y
161	Ava_3472 Ava_3473 Ava_3474	- - -	75909678 75909679 75909680	TGAACTAATGTAAA	-490	7.13399	0.0148509	hypothetical protein	Y
162	Ava_1563	-	75907785	ACTACATCTGTAAT	-40	7.13198	0.0148509	extracellular solute-binding protein, family 5	Y
163	Ava_3254	-	75909461	AGTGCTGCTGTAAT	-53	7.13133	0.0148509	RNA-directed DNA polymerase (Reverse transcriptase)	Y
164	Ava_1179	-	75907402	AGAACTTACGCACT	24	7.12917	0.0152794	hypothetical protein	Y
165	Ava_2046	-	75908267	TGAACAGCTGTGTT	15	7.11998	0.0156962	Single-strand binding protein	Y
166	Ava_4235 Ava_4236	- -	75910433 75910434	GGGACTTTTGTACA	-261	7.11845	0.0156962	Copper-translocating P-type ATPase	Y
167	Ava_4438	-	75910635	AGGACTAATGAACT	7	7.11796	0.0156962	ABC transporter-like	Y
168	Ava_2470	-	75908684	AGTACATCTGTGTC	-285	7.11787	0.0156962	adenine phosphoribosyltransferase	Y
169	Ava_2248	-	75908465	AGTTCTAGTGTACA	-30	7.11731	0.0156962	Transcriptional Regulator, PadR-like family	Y
170	Ava_2070	-	75908291	AGCACAAATGCACA	-241	7.11142	0.0156962	Anti-Sigma-factor antagonist (STAS) domain protein	Y
171	Ava_3007	-	75909216	CCTACTTCTGTTCT	-198	7.10884	0.0161541	photosystem I 4.8K protein	Y
172	Ava_4095	-	75910295	CGAACAATTGTAGT	15	7.10669	0.0161541	Metallophosphoesterase	Y
173	Ava_3536	-	75909742	ATTACAAATGTAAT	-166	7.10397	0.0161541	Cyclic nucleotide-binding domain (cNMP-BD) protein	Y
174	Ava_2150	-	75908369	GGCACATATGTAGA	-118	7.10143	0.0161541	Response Regulator Receiver Signal Transduction Histidine Kinase	Y
175	Ava_0230	-	75906455	GTTACAAACGTATT	-15	7.10027	0.0161541	hypothetical protein	Y
176	Ava_3060	-	75909268	AGTAATCTTGTACT	-34	7.10009	0.0161541	hypothetical protein	Y
177	Ava_3164	-	75909371	GGAACATTTGTGTT	-11	7.10003	0.0161541	Cna B-type	Y
178	Ava_4524	-	75910721	AGTAGTCATGTAAT	-112	7.0967	0.0166314	hypothetical protein	Y
179	Ava_3225	-	75909432	CGTACCTACGTATT	-425	7.09559	0.0166314	Dihydroneopterin aldolase family	Y
180	Ava_0216	-	75906441	TGCACAGGTGTTAT	-136	7.09541	0.0166314	hypothetical protein	Y
181	Ava_4328	-	75910525	AATACATTTGTATT	-333	7.09217	0.0166314	Short-chain dehydrogenase/reductase SDR	Y
182	Ava_1103 Ava_1104	- -	75907326 75907327	TGTACTGAAGTCTT	-420	7.08913	0.0171028	von Willebrand factor, type A	Y
183	Ava_3287	-	75909494	TGCACAGATGTTGT	-190	7.07973	0.0175767	Polysaccharide export protein	Y
184	Ava_0391	-	75906616	TGTACGTGTGGCCT	-153	7.07675	0.0175767	hypothetical protein	Y
185	Ava_0133	-	75906358	GGCCCGGATGTACT	16	7.07584	0.0175767	ketol-acid reductoisomerase	Y
186	Ava_0538	-	75906761	AGTGCTGGTGTATT	-12	7.07297	0.0175767	Response regulator receiver domain protein (CheY)	Y
187	Ava_2014 Ava_2013	- -	75908235 75908234	AGTACCTTCGTGGT	38	7.06703	0.0180775	hypothetical protein	Y
188	Ava_2925 Ava_2926	- -	75909135 75909136	CGAACTAAGGTTTT	-182	7.06457	0.0180775	Phycobilisome protein	Y
189	Ava_1912	-	75908133	ACTACGTCTGTGAT	-7	7.06414	0.0180775	Allergen V5/Tpx-1 related	Y
190	Ava_2314	-	75908531	GGTGCAACTGTAAT	-282	7.0587	0.0185791	Acetyl-CoA biotin carboxyl carrier	Y
191	Ava_4642	-	75910838	AGTATCTTTGTTTT	-90	7.05802	0.0185791	RNA-binding region RNP-1	Y
192	Ava_4689	-	75910885	GATACACTTGTTCT	-28	7.0577	0.0185791	Chromosome segregation protein SMC	Y
193	Ava_3096	-	75909304	CATACCGTTGTTCT	-136	7.05717	0.0185791	Phage integrase	Y
194	Ava_3369 Ava_3368 Ava_3367	- - -	75909575 75909574 75909573	TGAACTTTTGTGAT	-4	7.05526	0.0185791	Two component Transcriptional regulator, Winged helix family	Y
195	Ava_4111 Ava_4112 Ava_4113	- - -	75910310 75910311 75910312	TTTACTAATGTAAT	-724	7.05323	0.0185791	YbhB and YbcL	Y
196	Ava_1349 Ava_1350	- -	75907572 75907573	AGGACTTTAGTCCT	-330	7.0526	0.0185791	hypothetical protein	Y
197	Ava_3377	-	75909583	AGAACTCTTGTATG	-126	7.05189	0.0185791	Rieske (2Fe-2S) region	Y
198	Ava_3476 Ava_3477 Ava_3478 Ava_3479	- minC - -	75909682 75909683 75909684 75909685	ATTACTGATGTATT	-71	7.04649	0.0191068	hypothetical protein	Y
199	Ava_3378 Ava_3379	- -	75909584 75909585	CATACAAGAGTTCT	-149	7.04593	0.0191068	FAD-dependent pyridine nucleotide-disulphide oxidoreductase	Y
200	Ava_0336	-	75906561	TCTACAGTTGTTCT	-374	7.04485	0.0191068	hypothetical protein	Y
201	Ava_2205	-	75908422	GGTACTTTGGTAGT	-261	7.04265	0.0191068	hypothetical protein	Y
202	Ava_2091	-	75908312	AGTACTTATGGACA	-75	7.0407	0.0191068	Protein of unknown function DUF1350	Y
203	Ava_3098	-	75909306	TCGACAAATGTGCT	19	7.03511	0.0196807	hypothetical protein	Y
204	Ava_2588	-	75908802	TTGACCACTGTATT	-255	7.03137	0.0196807	ParB-like nuclease	Y
205	Ava_2249 Ava_2250 Ava_2251	- - -	75908466 75908467 75908468	TGTACACTAGAACT	-82	7.02935	0.0202689	Secretion protein HlyD	Y
206	Ava_3134	-	75909341	AGTACGGCTGAGGT	-486	7.02732	0.0202689	hypothetical protein	Y
207	Ava_4120	-	75910318	GGGACTTTTGTACA	-55	7.02717	0.0202689	hypothetical protein	Y
208	Ava_1807	-	75908028	AGTCCCTTTGTATT	-1	7.02403	0.0202689	argininosuccinate lyase	Y
209	Ava_3867	-	75910071	AGCACTAGAGTGCT	-43	7.02238	0.0202689	Serine/Threonine protein kinase with WD40 repeats	Y
210	Ava_0667	-	75906890	AGTACATCTGGATC	-80	7.01862	0.0208764	hypothetical protein	Y
211	Ava_3107	-	75909314	TGTACTGCTGTTAC	-380	7.01808	0.0208764	hypothetical protein	Y
212	Ava_2963 Ava_2962	- -	75909173 75909172	CGTACCCGTGGATT	35	7.01516	0.0208764	ABC transporter-like	Y
213	Ava_4327	-	75910524	AATACAAATGTATT	-260	7.01462	0.0208764	hypothetical protein	Y
214	Ava_3725	-	75909929	TGTACTTCTGGAGT	-440	7.01027	0.0208764	hypothetical protein	Y
215	Ava_1723	-	75907944	GGAACAAGTGTGAT	-126	7.00905	0.0215192	hypothetical protein	Y
216	Ava_0219 Ava_0220	- -	75906444 75906445	ACTACAGTTGTTGT	-39	7.00569	0.0215192	Serine/Threonine protein kinase	Y
217	Ava_1466	-	75907688	GGTACGGTTGGAAC	36	7.00467	0.0215192	Cell wall hydrolase/autolysin	Y
218	Ava_1982 Ava_1981	- -	75908203 75908202	AGCAAGACTGTACT	-156	7.00357	0.0215192	Terpene synthase, metal-binding	Y
219	Ava_4331	-	75910528	GGTTCTTCTGTCCT	20	7.00173	0.0215192	Protein of unknown function DUF6, transmembrane	Y
220	Ava_1503	-	75907725	GGTGCGGATGTAGT	-132	6.99874	0.0221839	Protein of unknown function DUF820	Y
221	Ava_1470	-	75907692	TATACTTCTGTAGT	-360	6.99803	0.0221839	hypothetical protein	Y
222	Ava_4644	-	75910840	GGTACGTCAGTACA	-210	6.99731	0.0221839	hypothetical protein	Y
223	Ava_3953 Ava_3954	- -	75910157 75910158	GGTACCTGAGTACA	-301	6.99639	0.0221839	Serine O-acetyltransferase	Y
224	Ava_0478	-	75906701	TGAACCCCTGTTTT	19	6.99049	0.0221839	hypothetical protein	Y
225	Ava_0623	-	75906846	TGTACGTAAGTGAG	-12	6.99003	0.0221839	hypothetical protein	Y
226	Ava_0782	-	75907005	TGAACAGGTGTGTT	-177	6.98934	0.0228493	Oxidoreductase FAD/NAD(P)-binding	Y
227	Ava_0208 Ava_0209 Ava_0210	- - -	75906433 75906434 75906435	GGTACATAAGTCTT	-165	6.98884	0.0228493	filament integrity protein	Y
228	Ava_3703	-	75909907	AGAACAGGGGTATT	-8	6.98484	0.0228493	hypothetical protein	Y
229	Ava_3481	-	75909687	GGTACACCTGAATT	30	6.98344	0.0228493	methionyl-tRNA formyltransferase	Y
230	Ava_4738	-	75910934	GGTAAGAGTGTACT	-32	6.98336	0.0228493	hypothetical protein	Y
231	Ava_0030	-	75906255	GGTATCGTTGTACT	-264	6.97967	0.0235249	DNA topoisomerase I	Y
232	Ava_1085	-	75907308	ATTACCTCTGTTTT	24	6.97947	0.0235249	hypothetical protein	Y
233	Ava_4617	-	75910813	TGAACAAAAGTACT	-551	6.97878	0.0235249	hypothetical protein	Y
234	Ava_4918	-	75911114	AGGACTGTTGTTTT	-98	6.97764	0.0235249	bifunctional phosphoribosyl-AMP cyclohydrolase/phosphoribosyl-ATP pyrophosphatase protein	Y
235	Ava_2471 Ava_2472	- -	75908685 75908686	GACACAGATGTACT	-157	6.97732	0.0235249	hypothetical protein	Y
236	Ava_0806	-	75907029	CGTACTTATGGAAT	-6	6.97631	0.0235249	Protein of unknown function DUF477	Y
237	Ava_0327	-	75906552	TATACAACCGTAAT	-261	6.97525	0.0235249	hypothetical protein	Y
238	Ava_3102	-	75909310	TGAACTCTAGTACT	-297	6.97416	0.0235249	Alpha/beta hydrolase fold	Y
239	Ava_0537	-	75906760	ATTACCCATGTAAT	-3	6.97371	0.0235249	Pentapeptide repeat	Y
240	Ava_1695	-	75907916	AGTACATACGTAAA	-138	6.96917	0.0242618	Peptidase M23B	Y
241	Ava_1998	-	75908219	GGTACAAGTGGACA	-260	6.96294	0.0242618	DRTGG	Y
242	Ava_4634 Ava_4635 Ava_4636	- - -	75910830 75910831 75910832	AGAACTGATGAACT	-106	6.96276	0.0242618	UreE urease accessory-like	Y
243	Ava_2048	-	75908269	GGTACTGTTGCGCT	-601	6.96053	0.0242618	Fatty acid desaturase	Y
244	Ava_4417 Ava_4416 Ava_4415	- - -	75910614 75910613 75910612	TGTACTTTAGTGTT	-54	6.96008	0.0242618	hypothetical protein	Y
245	Ava_1504	-	75907726	AATACAGTTGTAGT	-64	6.95771	0.0250273	HAD-superfamily hydrolase, subfamily IA, variant 1	Y
246	Ava_1099	-	75907322	GGGACAGATGTGAT	-227	6.95725	0.0250273	hypothetical protein	Y
247	Ava_0379 Ava_0380 Ava_0381	- - -	75906604 75906605 75906606	AGCACAATTGTAAA	-246	6.95558	0.0250273	Heat shock protein DnaJ	Y
248	Ava_0990	-	75907213	AGTACTCTTGCACC	-56	6.94809	0.0257928	Twin-arginine translocation pathway signal	Y
249	Ava_0551	-	75906774	TGTACAATTGTTGA	-107	6.94808	0.0257928	hypothetical protein	Y
250	Ava_3170	-	75909377	ACTACCTTTGTTCT	-249	6.94763	0.0257928	Putative diguanylate cyclase (GGDEF domain)	Y
251	Ava_2628	-	75908841	GCCACTAAAGTACT	-104	6.94635	0.0257928	hypothetical protein	Y
252	Ava_2074	-	75908295	AGTACGAATGTCTC	-111	6.94476	0.0257928	hypothetical protein	Y
253	Ava_4205	rpsT	75910403	AGTTCTCGTGTAAT	-395	6.94079	0.0257928	30S ribosomal protein S20	Y
254	Ava_3722	-	75909926	AGGACTAAAGTCCT	-613	6.93824	0.0265818	Anti-Sigma-factor antagonist (STAS) domain protein	Y
255	Ava_3063	-	75909271	TGGACAATTGTCAT	-369	6.93775	0.0265818	hypothetical protein	Y
256	Ava_1057	-	75907280	AGTCCAAATGTAGG	-187	6.93749	0.0265818	hypothetical protein	Y
257	Ava_1024	-	75907247	AGGACTAACGTCCT	-46	6.93327	0.0265818	Nitrate transport ATP-binding subunits C and D	Y
258	Ava_3214	-	75909421	TGTACAATTGTCAG	-466	6.93189	0.0265818	hypothetical protein	Y
259	Ava_3780	-	75909984	TGTTCTTGTGTACA	27	6.93164	0.0265818	Protein tyrosine phosphatase	Y
260	Ava_3602	-	75909807	AGTACACCCGTCTT	-110	6.93027	0.0265818	Alpha/beta hydrolase fold	Y
261	Ava_4706	-	75910902	TGTACTTATGAATT	-20	6.92784	0.0274363	2-oxoglutarate decarboxylase	Y
262	Ava_2064	-	75908285	AGTACTGTTGTGGG	20	6.92729	0.0274363	Glycosyl transferase, family 2	Y
263	Ava_3155	-	75909362	TGTTCTAGTGTACA	-103	6.92686	0.0274363	hypothetical protein	Y
264	Ava_1552	-	75907774	CGTACATTTGTCAG	-83	6.924	0.0274363	Serine/Threonine protein kinase with TPR repeats	Y
265	Ava_3782	-	75909986	TGTACATCTGTCAC	-53	6.92352	0.0274363	methionine sulfoxide reductase A	Y
266	Ava_4896	-	75911092	AGTACCTGTGTCAA	-522	6.92102	0.0274363	Response regulator receiver domain protein (CheY)	Y
267	Ava_3609	-	75909814	AAGACATCTGTACT	-148	6.92041	0.0274363	Arsenical pump membrane protein	Y
268	Ava_2458	-	75908672	CGTACCCAGGTTGT	-279	6.91641	0.0282985	Amino acid-binding ACT	Y
269	Ava_2378 Ava_2379	- -	75908595 75908596	GGTACGGTTGCAAT	-66	6.9148	0.0282985	hypothetical protein	Y
270	Ava_4832 Ava_4833 Ava_4834	- - -	75911028 75911029 75911030	GTTACTAATGTATT	-693	6.91363	0.0282985	sugar transferase	Y
271	Ava_1497	-	75907719	TGTACAGACGTTGT	-175	6.91267	0.0282985	Geranylgeranyl reductase	Y
272	Ava_4292	-	75910490	AGTACAAGCGAACT	-16	6.91262	0.0282985	DNA photolyase, FAD-binding	Y
273	Ava_2320 Ava_2321	- -	75908537 75908538	GCTACGAATGTAGT	-293	6.91256	0.0282985	UDP-N-acetylmuramate--L-alanine ligase	Y
274	Ava_0624	-	75906847	AACACCTATGTAAT	-20	6.91057	0.0282985	hypothetical protein	Y
275	Ava_0576	-	75906799	TGTACAGTTGTCAG	-132	6.90966	0.0291648	Aminotransferase, class IV	Y
276	Ava_1399 Ava_1400 Ava_1401	- - -	75907621 75907622 75907623	TGTACTTCTGTCAC	-27	6.90627	0.0291648	hypothetical protein	Y
277	Ava_1687	-	75907908	TGTACAGACGTTGT	-38	6.90609	0.0291648	Protein of unknown function DUF140	Y
278	Ava_4330	-	75910527	CATACATCTGTGCT	-165	6.90412	0.0291648	xenobiotic compound monooxygenase, DszA family, A subunit	Y
279	Ava_1772	-	75907993	TATACCGATGTATT	-112	6.89743	0.0300731	hypothetical protein	Y
280	Ava_3123	-	75909330	AGAGCTAATGTCCA	-160	6.89647	0.0300731	hypothetical protein	Y
281	Ava_2110	-	75908331	TATACATTTGTAAT	-699	6.89344	0.0300731	Protein of unknown function DUF88	Y
282	Ava_1897	-	75908118	GGCGCTCTTGTACT	-405	6.89298	0.0300731	hypothetical protein	Y
283	Ava_4570	-	75910766	ACTACGGTTGTAAA	-11	6.89254	0.0300731	hypothetical protein	Y
284	Ava_1547	-	75907769	AACACTGATGTACT	-333	6.89234	0.0300731	hypothetical protein	Y
285	Ava_3589	-	75909794	TGTACATATGCGGT	-98	6.89163	0.0300731	hypothetical protein	Y
286	Ava_0138	-	75906363	TGTACAGAAGTTGT	-160	6.89082	0.0300731	hypothetical protein	Y
287	Ava_1973	-	75908194	AGTACAAATGCTTG	7	6.88416	0.0310243	hypothetical protein	Y
288	Ava_2005a	psaM	109150027	AGTACTATTGATCC	-443	6.88359	0.0310243	photosystem I reaction center subunit XII	Y
289	Ava_0684	-	75906907	AGTAATGATGTATT	-303	6.88281	0.0310243	hypothetical protein	Y
290	Ava_3537	-	75909743	ATTACATTTGTAAT	-123	6.88223	0.0310243	hypothetical protein	Y
291	Ava_5027	-	75911223	GGGACAGGTGGACT	-331	6.87809	0.0319973	Phosphoesterase, PA-phosphatase related	Y
292	Ava_3124	-	75909331	CGTCCTTAGGTTCT	-500	6.87476	0.0319973	Cl- channel, voltage gated	Y
293	Ava_3212	-	75909419	TGTACTGCGGTGCA	-232	6.87218	0.0319973	hypothetical protein	Y
294	Ava_0444	-	75906669	ATTACCCATGTCAT	-393	6.87057	0.0319973	Transcriptional Regulator, XRE family	Y
295	Ava_1501	-	75907723	AGTTCTGATGTTGT	-676	6.87045	0.0319973	Protein of unknown function DUF839	Y
296	Ava_0180	-	75906405	CGCACACTTGTCCC	30	6.87002	0.0319973	hypothetical protein	Y
297	Ava_1100	-	75907323	TGAACTCATGTGTT	-479	6.86999	0.0330342	hypothetical protein	Y
298	Ava_1890 Ava_1889	- -	75908111 75908110	AGCACTTCAGTGCT	-277	6.8693	0.0330342	Mutator MutT	Y
299	Ava_1391	-	75907613	AGTACCAAAGTTTT	-169	6.86916	0.0330342	hypothetical protein	Y
300	Ava_2182	-	75908401	AGTATATATGTCCT	-102	6.86852	0.0330342	hypothetical protein	Y
301	Ava_2039	-	75908260	AGGACTTTTGCCAT	-100	6.86837	0.0330342	hypothetical protein	Y
302	Ava_2654	-	75908866	CGGACTACTGTTCG	-134	6.86704	0.0330342	Thioredoxin	Y
303	Ava_3948	-	75910152	AGCTCAATTGTTCT	-702	6.86647	0.0330342	Protein of unknown function DUF820	Y
304	Ava_1396	-	75907618	AGTAAATTTGTCCT	-240	6.86569	0.0330342	hypothetical protein	Y
305	Ava_1902	-	75908123	CGTACAGATGTTCG	-112	6.8649	0.0330342	Phosphate transport system permease protein 1	N
306	Ava_3947	-	75910151	GATACTGCTGTAAT	-363	6.86463	0.0330342	Peptidase M52, hydrogen uptake protein	Y
307	Ava_0181	-	75906406	AGTGCTTATGTTAT	-381	6.86462	0.0330342	hypothetical protein	Y
308	Ava_0169 Ava_0170 Ava_0171	- - -	75906394 75906395 75906396	TGCACAAATGTGTG	-88	6.86358	0.0330342	phosphoribulokinase	Y
309	Ava_0750	-	75906973	AGTACCTGCGTGAT	-106	6.8621	0.0330342	SWIM Zn-finger	Y
310	Ava_2772	-	75908984	AATACTTATGTCAT	-69	6.86027	0.0330342	Pentapeptide repeat	Y
311	Ava_3636	-	75909841	TGTACAATTGTCAG	-730	6.8566	0.0340652	phosphoribosylformylglycinamidine synthase subunit II	Y
312	Ava_3173 Ava_3174	- -	75909380 75909381	AGAACTAAAGTTCT	-94	6.8547	0.0340652	AMP-dependent synthetase and ligase	Y
313	Ava_3515	-	75909721	GGCACGGGTGTTGT	-34	6.85298	0.0340652	bifunctional 3,4-dihydroxy-2-butanone 4-phosphate synthase/GTP cyclohydrolase II protein	Y
314	Ava_2680	-	75908892	TGTACACTTGAAAT	-28	6.85102	0.0340652	Nucleotidyl transferase	Y
315	Ava_4143 Ava_4144 Ava_4145 Ava_4146	- - - -	75910341 75910342 75910343 75910344	AGGACTACAGTCCT	-188	6.851	0.0340652	Amidohydrolase 2	Y
316	Ava_1798	-	75908019	GTTACTCATGTAGT	-350	6.8502	0.0340652	NUDIX hydrolase	Y
317	Ava_0361	-	75906586	AGTACAATCGTGAA	-30	6.84938	0.0351903	hypothetical protein	Y
318	Ava_4099	-	75910299	AGTACTTGTGTCTA	-311	6.84892	0.0351903	Non-ribosomal peptide synthase	Y
319	Ava_0164	-	75906389	TGTACCAATGTTAA	-238	6.8472	0.0351903	hypothetical protein	Y
320	Ava_2229 Ava_2228	- -	75908446 75908445	TGAACTACTGTTCC	15	6.84443	0.0351903	4Fe-4S cluster binding	Y
321	Ava_2215	-	75908432	TGTACCCCTGCACC	20	6.84417	0.0351903	AAA ATPase, central region	Y
322	Ava_1762	-	75907983	TGTACCCTTTTACT	-37	6.84415	0.0351903	Ferritin and Dps	Y
323	Ava_2004	-	75908225	ATGACGTATGTATT	-122	6.84095	0.0351903	TPR repeat	Y
324	Ava_4563	-	75910760	CTTACTTGTGTGCT	-66	6.84062	0.0351903	hypothetical protein	Y
325	Ava_4714 Ava_4713 Ava_4712	- - -	75910910 75910909 75910908	TGTAGATTTGTACG	-12	6.84043	0.0351903	Thiosulphate-binding protein	Y
326	Ava_3606	-	75909811	GGTACTTTTGGATT	-462	6.8359	0.03626	aspartate-semialdehyde dehydrogenase	Y
327	Ava_1359 Ava_1360 Ava_1361	- - -	75907582 75907583 75907584	GGTATTGGTGTAAT	-88	6.83551	0.03626	von Willebrand factor, type A	Y
328	Ava_1655	-	75907877	AACACTAATGTCTT	-239	6.83385	0.03626	transketolase	Y
329	Ava_0184	-	75906409	TGTACCAGGGTAAA	-16	6.83269	0.03626	Major facilitator superfamily MFS_1	Y
330	Ava_2475	lspA	75908689	CGTACACCTGTGTG	-285	6.83229	0.03626	signal peptidase II	Y
331	Ava_3310	-	75909517	CTTACAAATGTACA	-95	6.8284	0.0374221	Serine/Threonine protein kinase	Y
332	Ava_0577	-	75906800	CGTACAAGGGTTAT	-184	6.82731	0.0374221	hypothetical protein	Y
333	Ava_0446 Ava_0447	- -	75906671 75906672	GGTACTGGTGTTAA	-64	6.82698	0.0374221	cytochrome C oxidase subunit II, transmembrane region	Y
334	Ava_0558	-	75906781	AGAACTGAAGTTCT	-709	6.82688	0.0374221	hypothetical protein	Y
335	Ava_0235	-	75906460	AGCGCTGCTGTACC	-155	6.82662	0.0374221	hypothetical protein	Y
336	Ava_0420	-	75906645	ACAACAGATGTAAT	24	6.82637	0.0374221	Protein of unknown function DUF74	Y
337	Ava_2300	-	75908517	AGTACTATTGTGTG	-430	6.82416	0.0374221	hypothetical protein	Y
338	Ava_2101	-	75908322	AATACAGACGTACT	-235	6.82226	0.0374221	3-beta hydroxysteroid dehydrogenase/isomerase	Y
339	Ava_2750	-	75908962	AGTACAGTAGTATA	-223	6.82163	0.0374221	hypothetical protein	Y
340	Ava_3366	-	75909572	TATACTCATGTTTT	-183	6.82022	0.0374221	Possible Transcriptional Regulator, Crp/Fnr family	Y
341	Ava_4954	-	75911150	AATACCCGCGTAAT	-184	6.81784	0.0385699	hypothetical protein	Y
342	Ava_2055	-	75908276	CTTACGATAGTACT	-49	6.81739	0.0385699	Dienelactone hydrolase	Y
343	Ava_2752	-	75908964	AGAACTTCAGTTCT	-100	6.81651	0.0385699	hypothetical protein	Y
344	Ava_3735	-	75909939	ATTACCTATGTCAT	7	6.8143	0.0385699	Adenylate/Guanylate Cyclase	Y
345	Ava_3912	-	75910116	AGTATAACTGTAAT	-396	6.81084	0.0385699	Nitrogenase cofactor biosynthesis protein NifB	Y
346	Ava_1211a Ava_1211	petN -	109150025 75907434	GGTAAGACTGTGTT	-478	6.81057	0.0385699	cytochrome b6f complex subunit PetN	Y
347	Ava_4761	-	75910957	ATTACAAATGTTAC	23	6.8099	0.0398437	Thioredoxin	Y
348	Ava_2900	-	75909110	TGTACAGGCGTTCC	-152	6.80411	0.0398437	Protein of unknown function DUF552	Y
349	Ava_4022	-	75910226	AGTACATTTGCTTT	-151	6.80391	0.0398437	TPR repeat	Y
350	Ava_3543	-	75909749	AGTAATGTAGTACT	-340	6.80326	0.0398437	hypothetical protein	Y
351	Ava_3104	-	75909311	AGTACTAGAGTTCA	-117	6.80059	0.0398437	Ankyrin	Y
352	Ava_3925	-	75910129	CGCACCTACGTAAT	-150	6.80011	0.0398437	Protein of unknown function DUF820	Y
353	Ava_0265 Ava_0266 Ava_0267	- - -	75906490 75906491 75906492	AGGACTGAAGTCCT	-76	6.79999	0.0411041	hypothetical protein	Y
354	Ava_4300	-	75910498	AGGACTTTAGTCCT	-82	6.79975	0.0411041	cytochrome c oxidase subunit III	Y
355	Ava_2237	-	75908454	AGAACGGGTGTAGG	-91	6.79808	0.0411041	Protein of unknown function DUF820	Y
356	Ava_4624	-	75910820	AGTACTGTTGCGGT	-102	6.79796	0.0411041	hypothetical protein	Y
357	Ava_0562	-	75906785	GGTTCTTGTGTATT	-195	6.7965	0.0411041	Phospholipid/glycerol acyltransferase	Y
358	Ava_4897 Ava_4898	- -	75911093 75911094	GGCTCGTATGTTCT	-449	6.79634	0.0411041	transport system permease protein	Y
359	Ava_2781	-	75908993	AGAACCTTTGTATC	-351	6.79121	0.0411041	Prokaryotic diacylglycerol kinase	Y
360	Ava_0626	-	75906849	CGTTCTTTTGTACA	-149	6.78885	0.0424326	Alpha/beta hydrolase fold	Y
361	Ava_2564	-	75908778	AGTACATTAGGCTT	35	6.78721	0.0424326	Protein of unknown function DUF928	Y
362	Ava_3931	-	75910135	AGAACTTAGGGACT	-99	6.78573	0.0424326	Mo-dependent nitrogenase-like	Y
363	Ava_4055	-	75910258	AGCACTAAAGTGCT	-575	6.78516	0.0424326	Transcriptional Regulator of molybdate metabolism, XRE family	Y
364	Ava_1688	-	75907909	CGCACTGGTGTAAC	-126	6.78359	0.0424326	hypothetical protein	Y
365	Ava_4010	-	75910214	TTTACAGGCGTACT	38	6.78239	0.0424326	hypothetical protein	Y
366	Ava_1913	-	75908134	AGTATGCTTGTCCT	-15	6.7784	0.0438484	Allergen V5/Tpx-1 related	Y
367	Ava_3114 Ava_3113	- -	75909321 75909320	AGTGCTGCTGTTTT	-170	6.778	0.0438484	hypothetical protein	Y
368	Ava_4596 Ava_4595	- -	75910792 75910791	ATGACTAACGTACT	14	6.77632	0.0438484	NADH ubiquinone oxidoreductase, 20 kDa subunit	Y
369	Ava_2629	-	75908842	AGTACTTTAGTGGC	-454	6.77381	0.0438484	Possible Transcriptional Regulator, Fis family	Y
370	Ava_2032	-	75908253	AGTACTATTGGATG	-90	6.77275	0.0438484	FAD dependent oxidoreductase	Y
371	Ava_4494	-	75910691	AGTAAATATGTTTT	-246	6.77155	0.0438484	hypothetical protein	Y
372	Ava_4044 Ava_4043	- -	75910248 75910247	CGAACTTGTGAACT	-312	6.77142	0.0438484	Prevent-host-death protein	Y
373	Ava_1041 Ava_1040 Ava_1039 Ava_1038	- - - -	75907264 75907263 75907262 75907261	TGTATTGGTGTATT	-24	6.76941	0.0452626	Glycosyl transferase, group 1	Y
374	Ava_3940 Ava_3941	- -	75910144 75910145	AGTACATCAGTTAA	-159	6.76861	0.0452626	Ferredoxin (2Fe-2S)	Y
375	Ava_2035	-	75908256	AGAACGACGGTGCT	-497	6.76818	0.0452626	acetolactate synthase III small subunit	Y
376	Ava_3842	-	75910046	GGAACTTTTGAACT	-123	6.76749	0.0452626	hypothetical protein	Y
377	Ava_0465	-	75906690	AGGACTGCTGTAGC	-113	6.7669	0.0452626	Extracellular ligand-binding receptor	Y
378	Ava_1021	-	75907244	CATACTTGTGTATT	-620	6.76625	0.0452626	Histidine Kinase	Y
379	Ava_4427	-	75910624	TGGACAGGTGTAGC	-71	6.76361	0.0452626	Zinc-containing alcohol dehydrogenase superfamily	Y
380	Ava_2650 Ava_2649	- -	75908862 75908861	TATACTTAAGTACT	-420	6.76238	0.0452626	hypothetical protein	Y
381	Ava_1502	-	75907724	GGAACTAATGTTCA	-515	6.76163	0.0452626	Protein of unknown function DUF820	Y
382	Ava_3222	-	75909429	AGTAAATATGTAAT	-557	6.76143	0.0452626	hypothetical protein	Y
383	Ava_4900	-	75911096	ATTACATTTGTTCA	-25	6.76089	0.0452626	ATPase, E1-E2 type	Y
384	Ava_1373	-	75907596	ATAACTCCTGTATT	-20	6.76079	0.0452626	Glycoside hydrolase, family 10	Y
385	Ava_2745	-	75908957	TATACCAATGTATT	-183	6.75867	0.0466835	plastocyanin precursor	Y
386	Ava_1160 Ava_1159 Ava_1158 Ava_1157 Ava_1156	- - - - -	75907383 75907382 75907381 75907380 75907379	CGCACTTGTGTAAA	-304	6.75823	0.0466835	Possible Transcriptional Regulator, MerR family	Y
387	Ava_1130 Ava_1129	- -	75907353 75907352	ATTACTGTTGTTTT	-221	6.75821	0.0466835	Secretion protein HlyD	Y
388	Ava_3627 Ava_3626	groES groEL	75909832 75909831	CGTACACACGTAAA	-74	6.75753	0.0466835	co-chaperonin GroES	Y
389	Ava_2503	-	75908717	GGTACTAATGATTT	-115	6.7573	0.0466835	hypothetical protein	Y
390	Ava_1253	-	75907476	ACAACAGTTGTCCT	-30	6.7554	0.0466835	hypothetical protein	Y
391	Ava_4929	-	75911125	AGTACATATGAAAA	-333	6.75478	0.0466835	Peptidase M23B	Y
392	Ava_2125	-	75908344	AGTGCCTTTGTGTT	-170	6.75465	0.0466835	Type III restriction enzyme, res subunit	Y
393	Ava_0434	-	75906659	ACTACGTAAGTACT	-110	6.75271	0.0466835	Serine/Threonine protein kinase	Y
394	Ava_2976	-	75909185	TGTCCACCAGTTCT	-302	6.75186	0.0466835	hypothetical protein	Y
395	Ava_2285	-	75908502	GGGACGAATGTTGC	-124	6.74929	0.0481413	hypothetical protein	Y
396	Ava_4719 Ava_4718	- -	75910915 75910914	AGAACTGTTGGTCT	-269	6.74644	0.0481413	hypothetical protein	Y
397	Ava_2596	-	75908810	GGTAAGACAGTACT	27	6.74478	0.0481413	Short-chain dehydrogenase/reductase SDR	Y
398	Ava_4639 Ava_4640 Ava_4641	- - -	75910835 75910836 75910837	AGAGCGGATGTTCT	-237	6.74448	0.0481413	Phosphotransferase KptA/Tpt1	Y
399	Ava_2908 Ava_2907 Ava_2906	- - -	75909118 75909117 75909116	TTCACCTTTGTACT	-207	6.74438	0.0481413	Lipopolysaccharide biosynthesis	Y
400	Ava_3893	-	75910097	CTTACATTTGTACG	20	6.74362	0.0481413	Glutathione S-transferase-like	Y
401	Ava_1186 Ava_1185	- -	75907409 75907408	TGTTCTTATGTTTT	-154	6.74297	0.0481413	Glycosyl transferase, group 1	Y
402	Ava_3067	-	75909275	CGCACTGATGAAAT	21	6.74187	0.0481413	hypothetical protein	Y
403	Ava_4864	-	75911060	AGAACTAAAGTTCT	-115	6.74104	0.0481413	hypothetical protein	Y
