# Supplementary material for: Computational analysis of LexA regulons in Cyanobacteria
Source: BMC Genomics. 2010 Sep 29;11:527. doi: 10.1186/1471-2164-11-527 (PMC3091678; doi:10.1186/1471-2164-11-527)
Supplement: Additional file 6 — Supplementary tables. Additional file 6 contains 33 tables. Tables S32-S57 contains the predicted LexA-binding sites and regulons in the 26 cyanobacterial genomes harboring a lexA gene at p < 0.05. Table S58-62: predicted LexA-binding sites and regulons in the five cyanobacterial genomes without a lexA gene at p < 0.05. Table S63: list of the orthologs of the E. coli SOS response genes in 32 sequenced cyanobacteria. Table S64: list of the most conserved LexA regulon members (number of occurrence > = 6) in the 26 cyanobacterial genomes at p < 0.01. [file 1471-2164-11-527-S6.ZIP › Additional_File_6/Table_s34_PCC8801_p0.05.xls]

## Sheet: Sheet1
Rank	Transcription Unit	Name	gi numbers	Putative LexA Binding Site	Position	Score	p-value	Annotation	Have an orthologue or not(Y/N)
1	PCC8801_4135 PCC8801_4136	- -	218248852 218248853	TGTACCATTGTCCT	-61	8.02776	0.000110405	phosphoribosylformylglycinamidine synthase, purS	Y
2	PCC8801_0384	-	218245267	CGTACTTCTGTGCT	29	7.93411	0.000231962	2-alkenal reductase	Y
3	PCC8801_2186	-	218246999	AGTACTTATGTTCG	-61	7.757	0.000626743	SOS-response transcriptional repressor, LexA	Y
4	PCC8801_1259	-	218246109	ACTACACTTGTATT	-35	7.66226	0.000912234	hypothetical protein	Y
5	PCC8801_1923 PCC8801_1922 PCC8801_1921	- - -	218246746 218246745 218246744	AGGACTGCTGTATT	-120	7.62478	0.00109513	phosphoribosyltransferase	Y
6	PCC8801_0605	-	218245478	AGTACCCTTGTGGT	-41	7.55022	0.00153117	carboxyl-terminal protease	Y
7	PCC8801_2187	-	218247000	TGTACTATTGTGTT	-45	7.54025	0.00157689	tRNA-hydroxylase	Y
8	PCC8801_1523 PCC8801_1524	- -	218246362 218246363	AGTACGATTGTCCC	-180	7.53425	0.00165719	ferredoxin thioredoxin reductase beta chain	Y
9	PCC8801_4113	-	218248830	GGTACACTTGTGTT	-93	7.52274	0.00171964	hypothetical protein	Y
10	PCC8801_2405	-	218247201	AATACAATTGTACT	-376	7.48195	0.00195718	DGQHR domain protein	Y
11	PCC8801_0443 PCC8801_0442 PCC8801_0441	- - -	218245324 218245323 218245322	TGCACCGATGTGCT	-381	7.46407	0.00208431	hypothetical protein	Y
12	PCC8801_0165	-	218245054	GGTACTTCTGTTGT	27	7.44858	0.00221479	primosomal protein N'	Y
13	PCC8801_1159	-	218246013	GCTACACCTGTACT	-365	7.40041	0.00248355	transposase, IS605 OrfB family	Y
14	PCC8801_1668 PCC8801_1667 PCC8801_1666	- - -	218246504 218246503 218246502	CGTACAGAAGTAGT	-223	7.39413	0.00255269	Exoribonuclease II	Y
15	PCC8801_3236 PCC8801_3237 PCC8801_3238 PCC8801_3239 PCC8801_3240	- - - - -	218247996 218247997 218247998 218247999 218248000	AGTTCAAATGTTCT	-129	7.38737	0.00264302	leucyl-tRNA synthetase	Y
16	PCC8801_2932	-	218247713	TGTACCGTTGTTAT	23	7.36535	0.00281253	glycosyl transferase group 1	Y
17	PCC8801_2404	-	218247200	AGTACAATTGTATT	-296	7.3458	0.00300881	DGQHR domain protein	N
18	PCC8801_2539	-	218247332	AGTACCCCTGTATG	-76	7.3155	0.00340582	RNA polymerase, sigma 70 subunit, RpoD subfamily	Y
19	PCC8801_3447 PCC8801_3446 PCC8801_3445 PCC8801_3444	- - - -	218248200 218248199 218248198 218248197	CGCACAATTGTACG	-137	7.30375	0.00359541	cell division inhibitor	Y
20	PCC8801_2590	-	218247380	GGTACAAATGTATT	-183	7.2879	0.00393443	PEBP family protein	N
21	PCC8801_1779 PCC8801_1778	- -	218246610 218246609	AGTACAGTCGTGAT	-97	7.27884	0.00409725	serine O-acetyltransferase	Y
22	PCC8801_1518	-	218246358	CGTACTACTGTATA	-646	7.26307	0.00429352	VacB and RNase II family 3'-5' exoribonuclease	Y
23	PCC8801_0945	-	218245807	AAAACTCTTGTACT	-38	7.24935	0.00465931	recA protein	Y
24	PCC8801_1431	-	218246273	TGTCCGAATGTCCT	-46	7.19322	0.00579904	diguanylate cyclase with PAS/PAC and GAF sensors	Y
25	PCC8801_4299	-	218249007	AGAACAAATGTATC	5	7.18651	0.00602766	transposase	Y
26	PCC8801_2993 PCC8801_2994 PCC8801_2995	- - -	218247765 218247766 218247767	TGAACAATTGTCCA	-190	7.18126	0.00602766	Transposase-like Mu	Y
27	PCC8801_1777 PCC8801_1776 PCC8801_1775	- - -	218246608 218246607 218246606	GGTTCCATTGTCCT	-567	7.15238	0.00680161	hypothetical protein	Y
28	PCC8801_1616	-	218246452	AGGACATTTGTTAT	-96	7.13868	0.0073146	hypothetical protein	Y
29	PCC8801_4235	-	218248944	TGTACCATTGGATT	-248	7.13204	0.0073146	hypothetical protein	Y
30	PCC8801_1464	-	218246306	GGAACTTTTGTACC	-74	7.12083	0.00757779	chromosome segregation protein SMC	Y
31	PCC8801_3235 PCC8801_3234	- -	218247995 218247994	AGAACATTTGAACT	-48	7.11521	0.00784097	hypothetical protein	Y
32	PCC8801_1307	-	218246156	TGGACAAAAGTTCT	20	7.10759	0.00813092	Rieske (2Fe-2S) domain protein	Y
33	PCC8801_2997	-	218247769	GGTACAAAAGTCCT	-72	7.10438	0.00813092	hypothetical protein	Y
34	PCC8801_1072 PCC8801_1073	- -	218245931 218245932	TGTACAATTGTTGA	-138	7.10076	0.00813092	glycerophosphoryl diester phosphodiesterase	Y
35	PCC8801_0762 PCC8801_0763 PCC8801_0764 PCC8801_0765 PCC8801_0766 PCC8801_0767 PCC8801_0768	- - - - - - -	218245629 218245630 218245631 218245632 218245633 218245634 218245635	ATTACAACTGTATT	-281	7.0997	0.00842088	methyl-accepting chemotaxis sensory transducer	Y
36	PCC8801_1539	-	218246377	GGTACTATGGTAAT	-58	7.09181	0.00842088	ribosomal protein S12	Y
37	PCC8801_3410	-	218248163	TCTGCTTTTGTACT	34	7.08632	0.00876324	hypothetical protein	Y
38	PCC8801_3130	-	218247896	AGAACAAACGTGCT	3	7.075	0.00906212	pentapeptide repeat protein	Y
39	PCC8801_2095	-	218246912	GGTACAGATGAAGT	5	7.04738	0.0100279	HupE/UreJ protein	Y
40	PCC8801_0736 PCC8801_0737	- -	218245605 218245606	TCTACATTTGTAGT	-128	7.04313	0.0100279	MscS Mechanosensitive ion channel	Y
41	PCC8801_2066	-	218246883	ACTACTAATGTAAT	-84	7.03704	0.0103691	Domain of unknown function DUF1830	Y
42	PCC8801_4338 PCC8801_4337	- -	218249045 218249044	CAGACATATGTACT	-44	7.02407	0.0107238	Gp37Gp68 family protein	Y
43	PCC8801_0057	-	218244949	AGTACAAAAGTCTT	-82	7.0215	0.0107238	protein of unknown function DUF820	Y
44	PCC8801_0136	-	218245027	GATACTAATGTTCT	-236	7.0063	0.0114843	hypothetical protein	Y
45	PCC8801_1695 PCC8801_1696	- -	218246530 218246531	AGTTCACTTGTACG	-176	7.00111	0.0114843	protein of unknown function DUF552	Y
46	PCC8801_0761	-	218245628	AATACAGTTGTAAT	-93	6.98841	0.0123586	response regulator receiver protein	Y
47	PCC8801_3962	-	218248688	TCTACTTCTGTAGT	-123	6.98034	0.0123586	putative glycosyl transferase	Y
48	PCC8801_0332 PCC8801_0333	- -	218245215 218245216	TGAACCAATGTCAT	0	6.97846	0.0127467	AMP-dependent synthetase and ligase	Y
49	PCC8801_0483	-	218245364	GTTACCCATGTCCT	-56	6.97486	0.0127467	Rho termination factor domain protein	Y
50	PCC8801_3359 PCC8801_3360	- -	218248113 218248114	GGAACAATTGTGTT	-74	6.96636	0.0132653	glycosyl transferase group 1	Y
51	PCC8801_2528	-	218247321	AGTACGTCTGTTAT	-80	6.9649	0.0132653	hypothetical protein	N
52	PCC8801_1285	-	218246135	CGTACAGAAGTTGT	-19	6.95707	0.0137504	O-antigen polymerase	Y
53	PCC8801_4133	-	218248850	ACTACTGTTGTATT	-453	6.95585	0.0137504	tRNA delta(2)-isopentenylpyrophosphate transferase	Y
54	PCC8801_2424 PCC8801_2425	- -	218247220 218247221	AGTAAAAATGTTCT	-147	6.95124	0.0137504	anti-sigma-factor antagonist	Y
55	PCC8801_3957	-	218248684	AGTACCAATGAAGT	-655	6.94971	0.0142489	monooxygenase FAD-binding	Y
56	PCC8801_2551	-	218247344	CGTACAGAAGTTGT	-165	6.94951	0.0142489	Orange carotenoid protein	Y
57	PCC8801_1864 PCC8801_1865	- -	218246692 218246693	GGTACTTTTGTCGA	-111	6.9485	0.0142489	cytochrome b6-f complex subunit PetP	Y
58	PCC8801_3212	-	218247973	CGTATGCTTGTACT	-363	6.94417	0.0142489	NADH ubiquinone oxidoreductase 20 kDa subunit	Y
59	PCC8801_1498	-	218246338	GGTACTCTTGCATT	-641	6.93873	0.0147407	ATP-dependent DNA helicase RecG	Y
60	PCC8801_2999	-	218247771	AATACCACTGTAGT	-245	6.93694	0.0147407	TRAP dicarboxylate transporter- DctP subunit	Y
61	PCC8801_2252	-	218247059	GGTTCTGTTGTATT	-408	6.93069	0.0147407	sulfate transporter	Y
62	PCC8801_1066	-	218245926	TGGACGTTTGTTTT	15	6.91744	0.0157767	hypothetical protein	Y
63	PCC8801_0813 PCC8801_0814	- -	218245680 218245681	TGTACAATTGAATT	-27	6.91638	0.0157767	Uracil phosphoribosyltransferase	Y
64	PCC8801_2916	-	218247697	CGTACAGATGAACC	-283	6.91395	0.0157767	Tic22 family protein	Y
65	PCC8801_1433	-	218246275	AGACCTTTTGTACT	-53	6.9071	0.0162908	(p)ppGpp synthetase I, SpoT/RelA	Y
66	PCC8801_4312 PCC8801_4311	- -	218249019 218249018	AGAACTAAAGTTCT	-93	6.90382	0.0162908	transcription-repair coupling factor	Y
67	PCC8801_4435	-	218249142	AGTACGTCAGTTTT	-115	6.90264	0.0162908	transposase, IS605 OrfB family	Y
68	PCC8801_1975 PCC8801_1976	- -	218246798 218246799	AATACTAATGTATT	-75	6.90245	0.0162908	hypothetical protein	Y
69	PCC8801_0833	-	218245700	CCTACCCCCGTACT	-262	6.89694	0.0168406	hypothetical protein	Y
70	PCC8801_2303	-	218247107	TCTACATTTGTAGT	31	6.87683	0.0180573	DNA repair protein RadA	Y
71	PCC8801_0938 PCC8801_0937	- -	218245800 218245799	AGTAATACTGTTCT	17	6.87274	0.0180573	ABC transporter related	Y
72	PCC8801_4391	-	218249098	TGAACTACTGTCCC	-36	6.85462	0.0194223	Mo-dependent nitrogenase family protein	Y
73	PCC8801_1540	-	218246378	AAAACCAGTGTACT	0	6.85194	0.0194223	iron-sulfur cluster assembly accessory protein	Y
74	PCC8801_2591	-	218247381	AATACATTTGTACC	-83	6.84703	0.0201171	hypothetical protein	Y
75	PCC8801_2264 PCC8801_2263 PCC8801_2262	- - -	218247069 218247068 218247067	GGAACTCCTGTTCC	-202	6.84216	0.0201171	phosphoglycerate mutase, 2,3-bisphosphoglycerate-independent	Y
76	PCC8801_1410 PCC8801_1411	- -	218246253 218246254	GGAACGCTTGTCGT	-171	6.84099	0.0201171	phosphoesterase PA-phosphatase related	Y
77	PCC8801_0339	-	218245222	AGAACGGGTGTTCG	7	6.83677	0.0208197	hypothetical protein	Y
78	PCC8801_3172 PCC8801_3171 PCC8801_3170	- - -	218247936 218247935 218247934	TGAACATTCGTATT	15	6.83555	0.0208197	2C-methyl-D-erythritol 2,4-cyclodiphosphate synthase	Y
79	PCC8801_1417 PCC8801_1416 PCC8801_1415	- - -	218246259 218246258 218246257	GGAACAATTGTAGC	-274	6.82996	0.0215334	hypothetical protein	Y
80	PCC8801_4264	-	218248972	AGCACAATAGTATT	-365	6.82966	0.0215334	RNP-1 like RNA-binding protein	Y
81	PCC8801_2883	-	218247666	AATACAATCGTACT	-476	6.82436	0.0215334	Transketolase central region	Y
82	PCC8801_3893	-	218248627	TGTACGGATGGGGT	-107	6.81936	0.0222717	DNA binding domain protein, excisionase family	Y
83	PCC8801_1465 PCC8801_1466 PCC8801_1467	- - -	218246307 218246308 218246309	GGTACAAAAGTTCC	-110	6.80739	0.0230568	extracellular solute-binding protein family 3	Y
84	PCC8801_1266 PCC8801_1267 PCC8801_1268	- - -	218246116 218246117 218246118	TGTTCTTAAGTACT	-28	6.80559	0.0230568	hypothetical protein	Y
85	PCC8801_4444	-	218249150	GGTTCGCCTGTACC	-179	6.80349	0.0230568	lipolytic protein G-D-S-L family	Y
86	PCC8801_1012	-	218245873	CGTACAGAAGTTGT	-41	6.80072	0.0230568	NADH-ubiquinone/plastoquinone oxidoreductase chain 6	Y
87	PCC8801_4355	-	218249062	AGGACTTATGTAAA	-237	6.79956	0.0239311	Phosphoglycerate kinase	Y
88	PCC8801_0492 PCC8801_0493	- -	218245369 218245370	AGAACAAGAGTAGT	-108	6.79312	0.0239311	chaperone protein DnaK	Y
89	PCC8801_3352	-	218248106	AGTCCAATTGTTAT	-53	6.79295	0.0239311	two component transcriptional regulator, winged helix family	Y
90	PCC8801_1096	-	218245955	TGTACCTCTGTGGG	-192	6.78677	0.0247463	peptidase S8 and S53 subtilisin kexin sedolisin	Y
91	PCC8801_2584	-	218247375	AGTGCCGTTGTCAT	-258	6.78634	0.0247463	efflux transporter, RND family, MFP subunit	Y
92	PCC8801_1592	-	218246429	GGAACCATTGTCCA	-291	6.77955	0.0256061	Methenyltetrahydrofolate cyclohydrolase	Y
93	PCC8801_0521 PCC8801_0522	- -	218245397 218245398	AGAACTTATGTAGC	-155	6.77725	0.0256061	component of NDH complex	Y
94	PCC8801_3288	-	218248044	TGTACAATGGTCAT	-165	6.77683	0.0256061	RNA modification enzyme, MiaB family	Y
95	PCC8801_0616	-	218245489	AGTGCTTTTGTCTT	-178	6.7752	0.0256061	DNA-directed RNA polymerase, gamma subunit	Y
96	PCC8801_0334 PCC8801_0335	- -	218245217 218245218	GGGACGGATGTAAG	-212	6.77483	0.0256061	hypothetical protein	Y
97	PCC8801_2716	-	218247502	TCAACATTTGTACT	-27	6.77309	0.0256061	ATP synthase F0, C subunit	Y
98	PCC8801_0947	-	218245809	TGTACTAAAGTTAT	-23	6.77133	0.0256061	Methyltransferase type 11	Y
99	PCC8801_2503	-	218247296	TGTAAGATTGTTCT	-38	6.77022	0.0256061	D-xylulose 5-phosphate/D-fructose 6-phosphate phosphoketolase	Y
100	PCC8801_3367 PCC8801_3368 PCC8801_3369 PCC8801_3370	- - - -	218248120 218248121 218248122 218248123	GGAACGGCAGTATT	-258	6.76803	0.0264525	exopolysaccharide biosynthesis polyprenyl glycosylphosphotransferase	Y
101	PCC8801_2898	-	218247680	AGAATATATGTACT	-520	6.76528	0.0264525	hypothetical protein	Y
102	PCC8801_3062 PCC8801_3063	- -	218247828 218247829	AGTTCATTTGTTTT	-158	6.76015	0.0264525	phospholipid/glycerol acyltransferase	Y
103	PCC8801_0589	-	218245462	AGTTCCCATGCACT	-122	6.75953	0.027396	cell wall hydrolase/autolysin	Y
104	PCC8801_4320 PCC8801_4321 PCC8801_4322	- - -	218249027 218249028 218249029	TGAACTTTTGTAAA	-215	6.75913	0.027396	magnesium chelatase, H subunit	Y
105	PCC8801_2964	-	218247740	AGTACAAGGGTAAA	-517	6.75542	0.027396	RNA-directed DNA polymerase (Reverse transcriptase)	Y
106	PCC8801_3314	-	218248070	ACAACAGTTGTTAT	-80	6.74786	0.0282491	transcriptional regulator, TetR family	Y
107	PCC8801_1106	-	218245964	AGTTCTAATGTCAT	5	6.73838	0.0292316	hypothetical protein	Y
108	PCC8801_3498 PCC8801_3499	- -	218248248 218248249	AGAAAATATGTACT	-327	6.72822	0.0301807	fatty acid desaturase	Y
109	PCC8801_1716 PCC8801_1715	- -	218246549 218246548	AGGACTTGGGTATT	-119	6.72569	0.0301807	putative PAS/PAC sensor protein	Y
110	PCC8801_0911 PCC8801_0912	- -	218245773 218245774	TGTAACAATGTTCT	-97	6.72195	0.0301807	short-chain dehydrogenase/reductase SDR	Y
111	PCC8801_4134	-	218248851	AGGACAATGGTACA	-36	6.71942	0.0310795	ferric uptake regulator, Fur family	Y
112	PCC8801_2403	-	218247199	AAAACTGCTGTACT	-630	6.71333	0.0310795	hypothetical protein	Y
113	PCC8801_2698	-	218247484	ATAACCGTTGTACT	-402	6.71125	0.0310795	1-deoxy-D-xylulose 5-phosphate reductoisomerase	Y
114	PCC8801_1553 PCC8801_1552	- -	218246391 218246390	GGTGCAACTGTCCC	16	6.70442	0.0319996	heavy metal translocating P-type ATPase	Y
115	PCC8801_2765	-	218247551	AGTGCTATTGTTGT	-126	6.69513	0.033001	ribosomal protein L28	Y
116	PCC8801_2900 PCC8801_2899	- -	218247682 218247681	AGTGCCAGTGGACT	-275	6.69472	0.033001	glucose inhibited division protein A	Y
117	PCC8801_2194	-	218247007	GGTACAACCGTAAG	27	6.69428	0.033001	hypothetical protein	Y
118	PCC8801_2996	-	218247768	AGGACTTTTGTACC	-10	6.6924	0.033001	hypothetical protein	N
119	PCC8801_2334	-	218247135	AGGACAACAGTACA	-341	6.69094	0.033001	glycogen/starch/alpha-glucan phosphorylase	Y
120	PCC8801_2859	-	218247643	AACACTTTTGTTCT	-90	6.69067	0.033001	intracellular protease, PfpI family	Y
121	PCC8801_2413	-	218247209	AGTACTATTGCCAT	-221	6.68685	0.0340225	phospholipid/glycerol acyltransferase	Y
122	PCC8801_4221 PCC8801_4220	- -	218248933 218248932	TGTATCGTTGTTCT	-364	6.68674	0.0340225	Transaldolase	Y
123	PCC8801_4329 PCC8801_4330	- -	218249036 218249037	TGTCCTTTTGTTAT	-37	6.68507	0.0340225	RNA polymerase, sigma 28 subunit, FliA/WhiG subfamily	Y
124	PCC8801_2337	-	218247137	GGTACAGAAGAATT	33	6.68165	0.0340225	glycyl-tRNA synthetase, beta subunit	Y
125	PCC8801_0158	-	218245047	AGTAATCCTGTCCT	15	6.68106	0.0340225	hypothetical protein	Y
126	PCC8801_4210	-	218248923	CGTACAGAAGTCGT	-56	6.67493	0.0350195	protein of unknown function DUF820	Y
127	PCC8801_1134	-	218245989	ATCACAAATGTCCT	-137	6.67387	0.0350195	TPR repeat-containing protein	Y
128	PCC8801_3450	-	218248203	TGAACAACTGTTGA	-217	6.66839	0.0360199	DNA-cytosine methyltransferase	Y
129	PCC8801_1425	-	218246267	AGAACAACAGTATT	-82	6.66825	0.0360199	glycosyl transferase family 2	Y
130	PCC8801_3069	-	218247835	CACACAGTTGTCCT	36	6.6629	0.0360199	photosystem II chlorophyll-binding protein CP47	Y
131	PCC8801_1432	-	218246274	AGTACAAAAGGTCT	-214	6.64893	0.0382436	hypothetical protein	Y
132	PCC8801_0760	-	218245627	AGTTCATTTGTTCA	-21	6.64749	0.0382436	protein of unknown function DUF1555	Y
133	PCC8801_3611	-	218248358	AGTTCAGGAGTACC	36	6.64374	0.0382436	ribonuclease Z	Y
134	PCC8801_1591 PCC8801_1590	- -	218246428 218246427	CGCACGCTTGCTCT	-182	6.63931	0.0394368	nucleic acid binding OB-fold tRNA/helicase-type	Y
135	PCC8801_0913	-	218245775	TGGACTAATGCCCT	32	6.634	0.0394368	domain of unknown function DUF1745	Y
136	PCC8801_4442	-	218249148	AGTTCCATTGTTTT	-52	6.63371	0.0394368	hypothetical protein	Y
137	PCC8801_2549	-	218247342	AGTCCCTTTGTTTT	-46	6.62967	0.0406044	calcium/proton antiporter, CaCA family	Y
138	PCC8801_1132	-	218245987	TGTACAAATGCTCT	-113	6.6289	0.0406044	hypothetical protein	N
139	PCC8801_1659 PCC8801_1658 PCC8801_1657	- - -	218246495 218246494 218246493	CGTAAATTTGTATT	-19	6.62852	0.0406044	Integrase catalytic region	Y
140	PCC8801_0704 PCC8801_0703 PCC8801_0702 PCC8801_0701	- - - -	218245574 218245573 218245572 218245571	TGGACAGATGAAAT	26	6.62849	0.0406044	hypothetical protein	Y
141	PCC8801_3542 PCC8801_3543	- -	218248292 218248293	TGGACAAGCGTAGT	-96	6.62406	0.0406044	tRNA (5-methylaminomethyl-2-thiouridylate)-methyltransferase	Y
142	PCC8801_0314 PCC8801_0313	- -	218245198 218245197	AATACATAAGTATT	-117	6.61443	0.041801	hypothetical protein	Y
143	PCC8801_4232	-	218248941	AAGACCTATGTTCT	29	6.61219	0.041801	circadian clock protein KaiB	Y
144	PCC8801_4072	-	218248793	GGTTCCCCTGTTAT	-111	6.61138	0.041801	putative CheA signal transduction histidine kinase	Y
145	PCC8801_3898 PCC8801_3899	- -	218248632 218248633	AATCCTGTTGTACT	24	6.60703	0.0429564	lipase class 2	Y
146	PCC8801_1644	-	218246480	ATTACTAATGTCGT	-67	6.60375	0.0429564	photosystem II protein PsbN	Y
147	PCC8801_2218	-	218247031	TGGACAGTAGTACA	-240	6.59928	0.0441954	type I site-specific deoxyribonuclease, HsdR family	Y
148	PCC8801_2362	-	218247160	AGAACCGTAGTAGT	-299	6.59686	0.0441954	Rhodanese domain protein	Y
149	PCC8801_3138	-	218247903	TGAACCCTTGATCT	-30	6.59598	0.0441954	Xylose isomerase domain protein TIM barrel	Y
150	PCC8801_3475	-	218248225	ATTACTCCTGTTTT	-26	6.59504	0.0441954	Methyltransferase type 11	Y
151	PCC8801_1142	-	218245997	AGAACCCTTGCCCT	-152	6.59499	0.0441954	hypothetical protein	Y
152	PCC8801_0100	-	218244991	AGAACGATGGTACA	8	6.5941	0.0441954	protein of unknown function DUF820	Y
153	PCC8801_1774	-	218246605	TCTGCAAATGTACT	-223	6.59285	0.0441954	nitrogen fixation protein FixT	Y
154	PCC8801_2207	-	218247020	TGTCCTCTTGTCTT	13	6.59234	0.0441954	Peptidase M23	Y
155	PCC8801_3161	-	218247925	ACTACCTATGTGTT	-143	6.59058	0.0441954	TPR repeat-containing protein	Y
156	PCC8801_0588	-	218245461	GGTGCTATTGGACT	-568	6.58886	0.0454444	glutamate racemase	Y
157	PCC8801_0344	-	218245227	TGAACCCCTGACCT	-78	6.58675	0.0454444	hypothetical protein	Y
158	PCC8801_3383	-	218248136	CGAACCCAGGTAGT	-259	6.58386	0.0454444	hypothetical protein	Y
159	PCC8801_0164 PCC8801_0163	- -	218245053 218245052	ATTACTAATGTGAT	-189	6.58337	0.0454444	RNA polymerase, sigma 70 subunit, RpoD subfamily	Y
160	PCC8801_1951	-	218246774	GGAACGATAGTATT	-286	6.57832	0.0466444	putative sensor protein	Y
161	PCC8801_4131	-	218248848	ATTACGTTTGTTAT	-199	6.5772	0.0466444	single-strand binding protein	Y
162	PCC8801_0829	-	218245696	AGTTCTCATGTTTT	-51	6.57494	0.0466444	transcriptional regulator, TetR family	Y
163	PCC8801_0991	-	218245852	GGCCCGTATGTATT	16	6.5726	0.0466444	ketol-acid reductoisomerase	Y
164	PCC8801_1133	-	218245988	AGAGCATTTGTACA	-30	6.56759	0.0479804	hypothetical protein	Y
165	PCC8801_2115	-	218246932	AGTTCGTTTGTCCC	-91	6.56755	0.0479804	hypothetical protein	Y
166	PCC8801_0005	-	218244897	CCTACAGTTGTTTT	-25	6.56684	0.0479804	putative integral membrane protein	Y
167	PCC8801_0803 PCC8801_0804	- -	218245670 218245671	AGTCCCCTCGTAGT	-280	6.56504	0.0479804	hypothetical protein	Y
168	PCC8801_2149 PCC8801_2148	- -	218246965 218246964	TCCACGGCTGTTCT	39	6.56454	0.0479804	metallophosphoesterase	Y
169	PCC8801_0375	-	218245258	CGGACAACCGTATT	-125	6.56447	0.0479804	ABC-1 domain protein	Y
