# Supplementary material for: Computational analysis of LexA regulons in Cyanobacteria
Source: BMC Genomics. 2010 Sep 29;11:527. doi: 10.1186/1471-2164-11-527 (PMC3091678; doi:10.1186/1471-2164-11-527)
Supplement: Additional file 6 — Supplementary tables. Additional file 6 contains 33 tables. Tables S32-S57 contains the predicted LexA-binding sites and regulons in the 26 cyanobacterial genomes harboring a lexA gene at p < 0.05. Table S58-62: predicted LexA-binding sites and regulons in the five cyanobacterial genomes without a lexA gene at p < 0.05. Table S63: list of the orthologs of the E. coli SOS response genes in 32 sequenced cyanobacteria. Table S64: list of the most conserved LexA regulon members (number of occurrence > = 6) in the 26 cyanobacterial genomes at p < 0.01. [file 1471-2164-11-527-S6.ZIP › Additional_File_6/Table_s35_NIES843_p0.05.xls]

## Sheet: Sheet1
Rank	Transcription Unit	Name	gi numbers	Putative LexA Binding Site	Position	Score	p-value	Annotation	Have an orthologue or not(Y/N)
1	MAE_25010 MAE_25000	- -	166365242 166365241	AGTACCATTGTTCT	-584	8.03102	0.000156954	pleiotropic regulatory protein	Y
2	MAE_62330	-	166368974	AGGACAAATGTACT	-107	8.01718	0.00018018	hypothetical protein	Y
3	MAE_57020 MAE_57030 MAE_57040 MAE_57050	- - - -	166368443 166368444 166368445 166368446	AGGACAAATGTACT	-150	7.9858	0.000228041	hypothetical protein	Y
4	MAE_33660	-	166366107	AGGACAAATGTACT	-166	7.96523	0.000265343	hypothetical protein	Y
5	MAE_31210 MAE_31220	- -	166365862 166365863	AGGACTAATGTACT	-329	7.95459	0.00028857	virulence-associated protein VapB-like protein	Y
6	MAE_39910 MAE_39920	- -	166366732 166366733	AGGACAAATGTACT	-312	7.91156	0.000382179	GUN4-like protein	Y
7	MAE_38440	-	166366585	AGGACGAATGTACT	-265	7.89786	0.00043567	two component transcriptional regulator	Y
8	MAE_23250 MAE_23240	- -	166365066 166365065	CGTACATTTGTATT	-114	7.85611	0.000526464	lactoylglutathione lyase	Y
9	MAE_16070	recA	166364348	CATACTGCTGTACT	-28	7.85112	0.000526464	recombinase A	Y
10	MAE_37940	-	166366535	AGCACCATTGTACT	-42	7.85077	0.000526464	amino acid ABC-transporter permease protein	Y
11	MAE_09700	ilvC	166363711	GGCACGAATGTACT	16	7.81903	0.000605293	ketol-acid reductoisomerase	Y
12	MAE_03560 MAE_03570	- -	166363097 166363098	AGAACAAGTGTATT	-511	7.72952	0.00082911	TPR repeat-containing protein	Y
13	MAE_23210	-	166365062	AGGACGAATGTACT	-268	7.70767	0.000898789	hypothetical protein	Y
14	MAE_14540 MAE_14530	- -	166364195 166364194	TGAACATTTGTACT	-39	7.61094	0.00128449	hypothetical protein	Y
15	MAE_18340	pstB2	166364575	AGTACCGATGTTGT	20	7.59226	0.00135839	phosphate transport ATP-binding protein	Y
16	MAE_15850	-	166364326	AGTACAAATGTTCA	-101	7.58284	0.00139147	glutathione S-transferase	Y
17	MAE_14550 MAE_14560	crtE -	166364196 166364197	AGTACAAATGTTCA	-150	7.53676	0.00162303	geranylgeranyl pyrophosphate synthase	Y
18	MAE_23880 MAE_23870	zam -	166365129 166365128	AGTTCTTTTGTACT	-394	7.52576	0.00167582	protein conferring resistance to acetazolamide Zam	Y
19	MAE_37950	-	166366536	AGTACAATGGTGCT	-31	7.51098	0.00172297	single-stranded DNA-binding protein	Y
20	MAE_03370 MAE_03380 MAE_03390	- - -	166363078 166363079 166363080	AGTTCTTTTGTACT	-13	7.49593	0.0018194	putative SNF2 helicase	Y
21	MAE_54470	sigA	166368188	GGTGCAAGTGTACT	-465	7.43606	0.00223606	RNA polymerase sigma factor RpoD	Y
22	MAE_32760	-	166366017	AGTGCTAATGTACC	7	7.43133	0.00223606	transposase	Y
23	MAE_19220 MAE_19230	petC1 petA	166364663 166364664	GGTACAGATGTTCC	27	7.40031	0.00252393	cytochrome b6-f complex iron-sulfur subunit	Y
24	MAE_38490 MAE_38500 MAE_38510	- - -	166366590 166366591 166366592	GGTACAAATGTATG	5	7.36832	0.00291948	hypothetical protein	Y
25	MAE_45190	-	166367260	AGTACAAGTGTATT	-467	7.359	0.00303632	hypothetical protein	N
26	MAE_48170 MAE_48180 MAE_48190	- - -	166367558 166367559 166367560	GGTGCTTTTGTACT	22	7.35059	0.00303632	hypothetical protein	Y
27	MAE_36470 MAE_36460	- -	166366388 166366387	AGTACGGGTGTTCA	-693	7.34583	0.00318131	hypothetical protein	Y
28	MAE_50770	-	166367818	ATTACTTATGTCCT	5	7.3132	0.0035853	hypothetical protein	Y
29	MAE_54960 MAE_54970	- -	166368237 166368238	TGTACTTATGTAGG	-260	7.31039	0.0035853	hypothetical protein	Y
30	MAE_48460	-	166367587	AGGACAAATGTACT	-96	7.3055	0.00368806	hypothetical protein	N
31	MAE_07840	-	166363525	AGGACAAATGTACT	-108	7.3055	0.00368806	hypothetical protein	N
31	MAE_08970 MAE_08980	- -	166363638 166363639	AGGACAAATGTACT	-73	7.3055	0.00368806	hypothetical protein	N
31	MAE_27100	-	166365451	AGGACAAATGTACT	-84	7.3055	0.00368806	hypothetical protein	N
31	MAE_39060	ssb	166366647	CATACTATTGTACT	-19	7.29953	0.00380138	single-stranded DNA-binding protein	Y
32	MAE_20310	-	166364772	TCTACTCTTGTACT	32	7.25804	0.00441793	hypothetical protein	Y
33	MAE_20070 MAE_20080	- -	166364748 166364749	CGGACTTGTGTTCT	-322	7.23884	0.00471354	hypothetical protein	Y
34	MAE_56930	efp	166368434	AGTAATATTGTACT	-176	7.22373	0.00485572	elongation factor P	Y
35	MAE_10860 MAE_10850	- -	166363827 166363826	AGGACGAATGTACT	-153	7.2235	0.00485572	hypothetical protein	N
36	MAE_25680 MAE_25670	dnaB -	166365309 166365308	TGAACATTTGTATT	-57	7.2088	0.00509783	replicative DNA helicase	Y
37	MAE_20150	-	166364756	CGGACTTCTGTATT	-164	7.18154	0.00542793	hypothetical protein	Y
38	MAE_27750 MAE_27760	- -	166365516 166365517	GGTAAAAATGTACT	-157	7.17374	0.00556869	putative phosphopantetheine-binding protein	Y
39	MAE_34290	-	166366170	TGTACCCATGTAAT	-53	7.1594	0.00586289	transposase	N
40	MAE_29680	-	166365709	TGTACCCATGTAAT	-53	7.1594	0.00586289	transposase	N
40	MAE_34130	-	166366154	TGTACCCATGTAAT	-55	7.1594	0.00586289	transposase	N
40	MAE_59610 MAE_59620	- -	166368702 166368703	TGTACAGGTGTGCA	-284	7.15689	0.00586289	CopG/DNA-binding domain-containing protein	Y
41	MAE_52660	phoU	166368007	TGGACAACTGTACA	-66	7.15667	0.00586289	phosphate transport system regulatory protein	Y
42	MAE_31110	-	166365852	AGTACAAGCGTACG	-382	7.15583	0.00586289	hypothetical protein	Y
43	MAE_45590	leuS	166367300	GGTAAAGTTGTACT	-435	7.13444	0.00614231	leucyl-tRNA synthetase	Y
44	MAE_62810 MAE_62820 MAE_62830 MAE_62840	- - - -	166369022 166369023 166369024 166369025	GGTACTTATGAAGT	5	7.10552	0.00664555	hypothetical protein	Y
45	MAE_39700	-	166366711	CGCACTGCTGTACA	35	7.1054	0.00664555	phycocyanin operon protein W	Y
46	MAE_14230	-	166364164	AATACTTTTGTTCT	-207	7.10182	0.00664555	RNA polymerase sigma factor	Y
47	MAE_27160 MAE_27150	- -	166365457 166365456	TGTACCGATGTAAG	-346	7.06709	0.00737965	glucokinase	Y
48	MAE_30820 MAE_30830 MAE_30840 MAE_30850 MAE_30860 MAE_30870	- - - cas4 cas1 cas2	166365823 166365824 166365825 166365826 166365827 166365828	CGTTCGATTGTCCT	-25	7.06298	0.00737965	hypothetical protein	Y
49	MAE_25790	-	166365320	AGTTCAGGTGTATT	-482	7.05906	0.0075915	hypothetical protein	Y
50	MAE_26130	-	166365354	AGTACAAATGTTTG	7	7.05727	0.0075915	geranylgeranyl reductase	Y
51	MAE_58700	-	166368611	TGAGCATTTGTACT	-165	7.05607	0.0075915	cytosine-specific methyltransferase	Y
52	MAE_48900	glyS	166367631	GGTACAGAAGAACT	35	7.04323	0.00784628	glycyl-tRNA synthetase subunit beta	Y
53	MAE_43020 MAE_43030 MAE_43040 MAE_43050	- - - -	166367043 166367044 166367045 166367046	GGTTCTCGTGTATT	-536	7.04003	0.00784628	von Willebrand factor type A	Y
54	MAE_13690	-	166364110	AGCACGATTGTCAT	-134	7.03861	0.00809896	transcriptional regulator	Y
55	MAE_03870 MAE_03860 MAE_03850	- - -	166363128 166363127 166363126	AGCACTGTTGTTGT	-315	7.03804	0.00809896	hypothetical protein	Y
56	MAE_51940	-	166367935	AGTACTTTTGGATT	-195	7.03567	0.00809896	hypothetical protein	Y
57	MAE_49970 MAE_49980	- -	166367738 166367739	GCGACAATTGTACT	-152	7.03369	0.00809896	transposase	Y
58	MAE_56340	-	166368375	AGTGCTAATGTACC	5	7.03223	0.00809896	transposase	Y
59	MAE_46340	petG	166367375	AGTACAGACGTGAT	3	7.02369	0.00834389	cytochrome b6-f complex subunit PetG	Y
60	MAE_44810 MAE_44820 MAE_44830	ycf4 ppiB -	166367222 166367223 166367224	AGTACCCTTGATCT	-131	7.02129	0.00834389	photosystem I assembly protein Ycf4	Y
61	MAE_31820	-	166365923	AGTACAAGTGAATT	-2	7.02051	0.00834389	hypothetical protein	Y
62	MAE_13030	-	166364044	GGGACTGATGTACG	-197	7.01717	0.00853885	glycosyl transferase	Y
63	MAE_23890	-	166365130	AGTACAAAAGAACT	-15	7.01419	0.00853885	hypothetical protein	Y
64	MAE_37250	-	166366466	ATTACGAATGTAGT	-321	7.01198	0.00853885	hypothetical protein	Y
65	MAE_53810	-	166368122	ACTACACTTGTAAC	-37	7.00855	0.00880983	hypothetical protein	Y
66	MAE_45080 MAE_45070	- -	166367249 166367248	GGAACCGCCGTACT	23	7.00274	0.00880983	hypothetical protein	Y
67	MAE_41820	ureF	166366923	AGAACTTTTGTGTT	26	6.99857	0.0090252	urease accessory protein F	Y
68	MAE_53930	dnaX	166368134	CATACACTTGTTCT	-68	6.99502	0.0090252	DNA polymerase III gamma/tau subunit	Y
69	MAE_52260	ndhH	166367967	AGTCCTTGTGTATT	-57	6.98807	0.00927506	NAD(P)H-quinone oxidoreductase subunit H	Y
70	MAE_30180	infC	166365759	AGAACGCCTGTGAT	3	6.98775	0.00927506	translation initiation factor IF-3	Y
71	MAE_05920	-	166363333	AGAACAAAAGTTCT	-284	6.98721	0.00927506	transposase	Y
72	MAE_08000 MAE_07990	- -	166363541 166363540	TGTGCTAATGTCCT	-128	6.98474	0.00927506	N-acetylmuramic acid-6-phosphate etherase	Y
73	MAE_41780	-	166366919	AGAACAAATGTATG	-190	6.97977	0.00951999	hypothetical protein	Y
74	MAE_09410	-	166363682	AGTGCTCATGTACC	-536	6.96711	0.00976703	hypothetical protein	Y
75	MAE_57530	accD	166368494	AGCACTTTTGTTAT	-47	6.96621	0.00976703	acetyl-CoA carboxylase subunit beta	Y
76	MAE_52470	-	166367988	AAAACAAGTGTACT	-88	6.96538	0.00976703	kinesin light chain	Y
77	MAE_59660 MAE_59650 MAE_59640	- - -	166368707 166368706 166368705	ATGACAACTGTACT	-246	6.95497	0.0101006	hypothetical protein	Y
78	MAE_51380	ftsH	166367879	AGAACAAATGAACT	-170	6.94895	0.0104033	cell division protein	Y
79	MAE_05360	-	166363277	GATACATTTGTAAT	-205	6.94337	0.0104033	cytosine deaminase	Y
80	MAE_56090	-	166368350	GGAACATTTGTGCA	-198	6.93659	0.0107186	hypothetical protein	Y
81	MAE_61760 MAE_61750	- -	166368917 166368916	TGTACGATTGCCCT	-591	6.93129	0.0107186	hypothetical protein	Y
82	MAE_03020 MAE_03010	- -	166363043 166363042	TGGACTCCTGTTTT	-12	6.92698	0.0110501	GCN5-related N-acetyltransferase	Y
83	MAE_14900	gltD	166364231	GGTACTTTTGGATT	-198	6.92144	0.0110501	NADH-dependent glutamate synthase small subunit	Y
84	MAE_21110	-	166364852	GGTGCGGATGTATT	-117	6.91986	0.0114323	ABC-transporter permease protein	Y
85	MAE_20060 MAE_20050	- -	166364747 166364746	GGTACTTTTGGATT	-85	6.91604	0.0114323	hypothetical protein	Y
86	MAE_18690 MAE_18700 MAE_18710	- - -	166364610 166364611 166364612	AGGACGCATGAACT	-625	6.89919	0.0122135	tRNA/rRNA methyltransferase	Y
87	MAE_09680 MAE_09690	- -	166363709 166363710	GGCACTACTGTTTT	-89	6.89372	0.0122135	putative methyltransferase	Y
88	MAE_46180	-	166367359	CGAGCATTTGTACT	-64	6.8876	0.0126267	recombinase	Y
89	MAE_13560	-	166364097	CGAGCATTTGTACT	-726	6.88711	0.0126267	penicillin-binding protein	Y
90	MAE_21130	-	166364854	AGTAGAAATGTCCT	-570	6.88678	0.0126267	hypothetical protein	Y
91	MAE_37210	-	166366462	TGTTCCCATGTATT	-34	6.88327	0.0126267	hypothetical protein	Y
92	MAE_47990	-	166367540	AGTATAGTTGTTCT	-259	6.88129	0.0126267	hypothetical protein	Y
93	MAE_10500	-	166363791	GGTACAACTGTTAT	2	6.8756	0.0130412	hypothetical protein	N
94	MAE_04110	pilC	166363152	AGTACCGAAGTTTT	-76	6.87309	0.0130412	pilin biogenesis protein	Y
95	MAE_50210 MAE_50220	- -	166367762 166367763	ACTACGGCGGTACT	-171	6.86916	0.0134875	hypothetical protein	Y
96	MAE_59940 MAE_59930	- -	166368735 166368734	AGTACATAAGTTCG	-146	6.86686	0.0134875	HNH endonuclease family protein	Y
97	MAE_24140	rodA	166365155	GGTACTTTTGGATT	-84	6.85072	0.0140358	rod shape-determining protein	Y
98	MAE_41830 MAE_41840	- -	166366924 166366925	TGTACCAATGTTTA	5	6.84807	0.0144939	glycosyl transferase	Y
99	MAE_00800	-	166362821	AGAACTTTGGTATA	-21	6.84083	0.0144939	hypothetical protein	Y
100	MAE_41810	-	166366922	TATACTTATGTCCT	7	6.83964	0.0149944	hypothetical protein	Y
101	MAE_18910	-	166364632	GGAACAGTTGTTCA	-148	6.82744	0.0154835	water-soluble carotenoid protein	Y
102	MAE_43910	rps1	166367132	GGTACTTTTGGATT	-293	6.82618	0.0154835	30S ribosomal protein S1	Y
103	MAE_11150 MAE_11140	- -	166363856 166363855	AGTACCCTTGTTTA	-56	6.82204	0.0154835	hypothetical protein	Y
104	MAE_02390 MAE_02380	- -	166362980 166362979	TGAACATCTGTTCA	-107	6.82148	0.0154835	hypothetical protein	Y
105	MAE_46250	-	166367366	TGAACAGTTGTTTT	-398	6.82101	0.0154835	erthyrocyte band 7 integral membrane protein	Y
106	MAE_00260	-	166362767	ATCACTTTTGTACT	-53	6.8201	0.0154835	hypothetical protein	Y
107	MAE_57550	purS	166368496	TGAGCATTTGTACT	-457	6.81962	0.0160684	phosphoribosylformylglycinamidine synthase	Y
108	MAE_13360 MAE_13370 MAE_13380	- - -	166364077 166364078 166364079	TGGTCTCCTGTACT	-68	6.81888	0.0160684	phosphoglycerate mutase	Y
109	MAE_54260	-	166368167	AGTACATTCGTCCT	-457	6.8184	0.0160684	transposase	N
110	MAE_45980	pcrA	166367339	AGTACGTTTGAACG	-294	6.8147	0.0160684	ATP-dependent helicase	Y
111	MAE_55910	ycf50	166368332	AGTTCTCCTGTACC	-89	6.81425	0.0160684	hypothetical protein	Y
112	MAE_37120	-	166366453	CAGACACTTGTACT	-403	6.81404	0.0160684	pyridoxal dependent aminotransferase	Y
113	MAE_45990	-	166367340	AGCACATAGGTAAT	-381	6.81339	0.0160684	hypothetical protein	Y
114	MAE_43210	-	166367062	CGTACTTCTGTGTT	-226	6.8088	0.016666	sulfatase-modifying factor 1 precursor	N
115	MAE_50500 MAE_50510	ndhL -	166367791 166367792	TGGGCATTTGTACT	-300	6.80133	0.016666	NADH dehydrogenase subunit	Y
116	MAE_20800	-	166364821	TGAGCATTTGTACT	-276	6.80059	0.016666	transcription-repair coupling factor	Y
117	MAE_48820	-	166367623	AGTACGAGGGTCTT	-55	6.79777	0.0173177	alanine racemase	Y
118	MAE_13570	-	166364098	CGAGCATTTGTACT	-70	6.79655	0.0173177	pentapeptide repeat-containing protein	Y
119	MAE_07310	rpl9	166363472	GGAACTATTGTTTT	-13	6.79579	0.0173177	50S ribosomal protein L9	Y
120	MAE_43200	-	166367061	AGTACAAATTTTCT	-130	6.7922	0.0173177	hypothetical protein	Y
121	MAE_42780	rps7	166367019	GGTACGTTTGACCT	-364	6.78999	0.018194	30S ribosomal protein S7	Y
122	MAE_03840	-	166363125	TGTACCCCTGTTAA	-208	6.78883	0.018194	tRNA delta(2)-isopentenylpyrophosphate transferase	Y
123	MAE_31890 MAE_31880 MAE_31870 MAE_31860	- - - -	166365930 166365929 166365928 166365927	AGAAAAAGTGTACT	-127	6.77443	0.0187782	hypothetical protein	Y
124	MAE_62740 MAE_62750	mazF -	166369015 166369016	GGTACTAGGGTTTT	-100	6.77369	0.0187782	MazE/toxin transcriptional modulator MazF protein	Y
125	MAE_48350	-	166367576	AGTAGGTTTGTTCT	-108	6.76944	0.0194236	tRNA (5-methylaminomethyl-2-thiouridylate)-methyltransferase	Y
126	MAE_06000	-	166363341	CGAGCATTTGTACT	-298	6.76883	0.0194236	hypothetical protein	Y
127	MAE_39820 MAE_39810	- -	166366723 166366722	TGTAGTATTGTAGT	-99	6.76859	0.0194236	ABC-transporter ATP-binding protein	Y
128	MAE_14350 MAE_14340	- -	166364176 166364175	CGCACTACTGTCAT	-428	6.76704	0.0194236	transcription elongation factor NusA	Y
129	MAE_00770	-	166362818	TGAATTTTTGTATT	-18	6.76663	0.0194236	hypothetical protein	Y
130	MAE_58640	-	166368605	GATACATTTGTAAT	-179	6.76386	0.0194236	hypothetical protein	Y
131	MAE_02400	-	166362981	TGAACAGATGTTCA	-258	6.76095	0.0194236	hypothetical protein	Y
132	MAE_21380	metH	166364879	TGAGCATTTGTACT	-172	6.75518	0.020026	5-methyltetrahydrofolate--homocysteine methyltransferase	Y
133	MAE_31310	-	166365872	CGTTCATCTGTACG	-48	6.7425	0.0206665	ABC-transporter ATP-binding protein	Y
134	MAE_52780	-	166368019	TATACACTTGTACT	-60	6.7412	0.0206665	putative prophage protein	N
135	MAE_37530	dnaE	166366494	AGCACCGTTGTAAA	-26	6.72958	0.0223649	DNA polymerase III subunit alpha	Y
136	MAE_59580	-	166368699	AATACTAATGAACT	-351	6.72762	0.0223649	hypothetical protein	Y
137	MAE_46640	-	166367405	GGTAAATCTGTCCT	-157	6.72683	0.0223649	molybdopterin binding oxidoreductase	Y
138	MAE_14650	-	166364206	GGAACCAGTGTGTT	-542	6.7223	0.0223649	3-ketoacyl-(acyl-carrier-protein) reductase	Y
139	MAE_45730	-	166367314	AGTATAGCTGTATT	-536	6.71979	0.0230764	phospholipid/glycerol acyltransferase	Y
140	MAE_45970	-	166367338	CGTTCAAACGTACT	-19	6.71958	0.0230764	S-adenosylmethionine synthetase	Y
141	MAE_02250	-	166362966	CGAACGTATGTCCT	5	6.7187	0.0230764	hypothetical protein	N
142	MAE_02620	-	166363003	AGTACAGAGGTAAA	-9	6.71688	0.0230764	phosphoenolpyruvate synthase	Y
143	MAE_60500	-	166368791	AGCACTACTGTAGT	-207	6.7139	0.0230764	transposase	N
144	MAE_08590	-	166363600	AGTACAGATGATCG	32	6.71377	0.0230764	hypothetical protein	Y
145	MAE_53510 MAE_53520	- murE	166368092 166368093	CCTACCACTGTACC	-351	6.71238	0.0230764	famete and mating-type specific protein A	Y
146	MAE_07800 MAE_07810 MAE_07820	- - -	166363521 166363522 166363523	AATACTTATGTCTT	5	6.70875	0.0237176	hypothetical protein	Y
147	MAE_14610 MAE_14620 MAE_14630	- - -	166364202 166364203 166364204	AGAACATCCGTATT	-709	6.70706	0.0237176	hypothetical protein	Y
148	MAE_25020	-	166365243	AGTATCCTTGTAAT	-19	6.70634	0.0237176	hypothetical protein	Y
149	MAE_47570	psaB	166367498	AGCACTCGTGTAAG	-41	6.70308	0.0237176	photosystem I P700 chlorophyll a apoprotein A2	Y
150	MAE_62460 MAE_62450	- -	166368987 166368986	AGGACTTCTGTAGC	-117	6.70169	0.0237176	hypothetical protein	Y
151	MAE_59500 MAE_59510	- -	166368691 166368692	GGAACATTTGTTCG	21	6.69823	0.0243863	3-demethylubiquinone-9 3-O-methyltransferase	Y
152	MAE_03880 MAE_03890	- -	166363129 166363130	GGGACTCTGGTTCT	-204	6.69715	0.0243863	hypothetical protein	Y
153	MAE_02350	-	166362976	CGAACAAATGTATC	-781	6.6844	0.0251394	hypothetical protein	Y
154	MAE_27260 MAE_27250	- -	166365467 166365466	AGTTCTAGTGTTTT	-1	6.67903	0.0259565	uracil phosphoribosyltransferase	Y
155	MAE_13550 MAE_13540	- -	166364096 166364095	GATACCAATGTCAT	38	6.67797	0.0259565	hypothetical protein	Y
156	MAE_21900 MAE_21910	- -	166364931 166364932	AGTTCTAGTGTTTT	-3	6.67737	0.0259565	uracil phosphoribosyltransferase	Y
157	MAE_58680	-	166368609	ACCACTTTTGTTCT	-244	6.67726	0.0259565	protease IV	Y
158	MAE_36950 MAE_36940	- -	166366436 166366435	GGTACATCTGAGGT	-746	6.66579	0.0266082	hypothetical protein	Y
159	MAE_35510	pheT	166366292	AGAACTTTGGTATT	-271	6.66414	0.0266082	phenylalanyl-tRNA synthetase subunit beta	Y
160	MAE_40340	-	166366775	CGTAGGTTTGTCCT	-524	6.65726	0.0273543	hypothetical protein	Y
161	MAE_39070 MAE_39080	mreB mreC	166366648 166366649	AGTACAATAGTATG	-192	6.64908	0.0282059	rod shape-determining protein	Y
162	MAE_42770	fus	166367018	AGTACCTTGGCACT	-327	6.6482	0.0282059	elongation factor G	Y
163	MAE_61030 MAE_61040	- -	166368844 166368845	AATTCACTTGTACT	-61	6.64503	0.0282059	C-5 cytosine-specific DNA-methylase	Y
164	MAE_20790 MAE_20780	- -	166364820 166364819	AGTACAAATGCTCA	-103	6.64344	0.0282059	hypothetical protein	Y
165	MAE_28900	-	166365631	AGTACCCCTGTAAG	-358	6.6398	0.028978	hypothetical protein	N
166	MAE_54980	gidA	166368239	AGTATTCTTGTATT	-73	6.63876	0.028978	tRNA uridine 5-carboxymethylaminomethyl modification enzyme GidA	Y
167	MAE_62140	-	166368955	AGTACAAATGCTCA	-115	6.63198	0.028978	2-hydroxy-6-oxohepta-2,4-dienoate hydrolase	Y
168	MAE_23930	-	166365134	TGGACAATTGTAAA	-68	6.62257	0.0297037	hypothetical protein	Y
169	MAE_09050 MAE_09040	glnN -	166363646 166363645	GGAACGCGTGTTCA	23	6.62105	0.0297037	glutamate--ammonia ligase	Y
170	MAE_60430	-	166368784	ATCACCAATGTAGT	-479	6.62016	0.0297037	hypothetical protein	Y
171	MAE_14640	-	166364205	GGTACGGGAGGACT	-721	6.61999	0.0305215	hypothetical protein	Y
172	MAE_26410	ftzQ	166365382	AGAACGCCTGTAGA	-125	6.6186	0.0305215	cell division protein	Y
173	MAE_23480	mutS	166365089	AGTACAAATGCTCG	-223	6.61191	0.0305215	recombination and DNA strand exchange inhibitor protein	Y
174	MAE_14510 MAE_14500	- -	166364192 166364191	TGTACCGATGGCTT	-378	6.60337	0.0313774	peptide deformylase	Y
175	MAE_11480	-	166363889	GGTACTTCTGCTTT	-503	6.60113	0.0313774	hypothetical protein	Y
176	MAE_59470	-	166368688	AGCACCGATGATCT	-477	6.59819	0.032172	glycosyl transferase	Y
177	MAE_09460	-	166363687	AGTCCATTAGTATT	-592	6.59486	0.032172	putative phosphoesterase	Y
178	MAE_13580	-	166364099	AGTACAAATGCTCG	-308	6.59342	0.032172	hypothetical protein	Y
179	MAE_25690	cobM	166365310	AATACAAATGTTCA	-142	6.59326	0.032172	precorrin-4 C11-methyltransferase	Y
180	MAE_33490	-	166366090	AGTACATTTGCGCT	-682	6.5879	0.0329934	transposase	N
181	MAE_42700	-	166367011	TGAACCGATGTATT	-280	6.5858	0.0329934	transposase	N
182	MAE_32940	-	166366035	TATACTGGCGTACT	-45	6.58194	0.0329934	protein-tyrosine kinase	Y
183	MAE_61730 MAE_61740	- -	166368914 166368915	CGAACGCCTGTTCC	-102	6.58148	0.0329934	hypothetical protein	Y
184	MAE_32000	rpl28	166365941	AGCCCCAATGTTCT	-106	6.58147	0.0329934	50S ribosomal protein L28	Y
185	MAE_32280	-	166365969	AGTTCCTCTGAACT	-131	6.58128	0.0329934	hypothetical protein	Y
186	MAE_49560	-	166367697	AGCATAAGTGTACT	-204	6.57747	0.0338753	aspartate kinase	Y
187	MAE_18970 MAE_18960	- -	166364638 166364637	TTTACTTAGGTACT	-42	6.5751	0.0338753	hypothetical protein	Y
188	MAE_38110	lexA	166366552	AGTTAAGATGTACT	-61	6.57013	0.0338753	SOS-response transcriptional repressor	Y
189	MAE_15130 MAE_15140	ecaB ndhD3	166364254 166364255	ATTACCTATGTTCA	5	6.56842	0.0347114	periplasmic beta-type carbonic anhydrase	Y
190	MAE_49460 MAE_49450	- dnaK	166367687 166367686	AGCACAAAGGTTTT	-659	6.56582	0.0347114	hypothetical protein	Y
191	MAE_05650	secF	166363306	GATGCAAATGTACT	-590	6.56408	0.0347114	preprotein translocase subunit SecF	Y
192	MAE_62560 MAE_62570	- -	166368997 166368998	AGCACTAGGGTAAT	-738	6.56311	0.0347114	hypothetical protein	Y
193	MAE_26850	-	166365426	TCTACATCTGTCTT	-68	6.5597	0.0357003	amino-acid ABC-transporter permease protein	Y
194	MAE_24280	-	166365169	TGTAGTATTGTAAT	-46	6.55473	0.0357003	hypothetical protein	Y
195	MAE_28250 MAE_28240	- -	166365566 166365565	AGTACAAATGCTCG	-253	6.55359	0.0357003	ferric uptake regulator	Y
196	MAE_59840 MAE_59850	- -	166368725 166368726	ATCACTTTTGTACC	-26	6.55265	0.0357003	cytosine-specific methyltransferase	Y
197	MAE_19870	argH	166364728	CTTACCAATGTCTT	-313	6.55014	0.0357003	argininosuccinate lyase	Y
198	MAE_40110	-	166366752	AGGACTATTGTACC	-199	6.5499	0.0365998	hypothetical protein	N
199	MAE_11260	-	166363867	TGATCGTTTGTCCT	13	6.54795	0.0365998	FHA domain-containing protein	Y
200	MAE_45110	-	166367252	CGTACATCTGCCTT	-114	6.54638	0.0365998	2-oxoglutarate-Fe(II) oxygenase family protein	Y
201	MAE_63070	-	166369048	AATACATTTGTTCT	-3	6.5456	0.0365998	hypothetical protein	N
202	MAE_59520	-	166368693	CGTGCAAATGTTCT	-221	6.5432	0.0365998	hypothetical protein	N
203	MAE_52040	-	166367945	TGTACTCAAGCACT	-395	6.54209	0.0365998	HesB/YadR/YfhF family protein	Y
204	MAE_05930	-	166363334	AGAACAAGGGTACT	-210	6.5411	0.0365998	transposase	N
205	MAE_13930 MAE_13920	cysK cysE	166364134 166364133	TGAACTGTCGTATT	-22	6.53842	0.037595	cysteine synthase	Y
206	MAE_59590	-	166368700	TGCACACCTGTACA	-158	6.5336	0.037595	hypothetical protein	N
207	MAE_58650 MAE_58660	- -	166368606 166368607	ATTACAAATGTATC	-151	6.53051	0.037595	hypothetical protein	Y
208	MAE_30610	-	166365802	AGCACAGCTTTACT	-15	6.52542	0.0385663	hypothetical protein	Y
209	MAE_42800 MAE_42790	- rps12	166367021 166367020	AGTACAAACGCTCT	-91	6.52378	0.0385663	hypothetical protein	Y
210	MAE_12360	crtH	166363977	CGATCATTTGTTCT	-152	6.52351	0.0385663	carotene isomerase	Y
211	MAE_23950 MAE_23960 MAE_23970	- - -	166365136 166365137 166365138	TTTACTTTTGTCCA	-150	6.52344	0.0385663	hypothetical protein	Y
212	MAE_14260	-	166364167	TGAACGTCAGTCCT	29	6.52091	0.0385663	hypothetical protein	Y
213	MAE_56920 MAE_56910	accB -	166368433 166368432	GGTACAAATGGGCG	-426	6.51894	0.0395622	acetyl-CoA carboxylase biotin carboxyl carrier protein	Y
214	MAE_06530	ndhD1	166363394	ATGACAGGTGTTCT	-470	6.51867	0.0395622	NAD(P)H-quinone oxidoreductase subunit 4	Y
215	MAE_05990	-	166363340	GCTACTCGTGTGAT	5	6.51748	0.0395622	phosphoglycerate mutase	Y
216	MAE_16850	-	166364426	CGAACGAGGGGACT	-158	6.51356	0.0395622	hypothetical protein	Y
217	MAE_08450	-	166363586	TGGACTCCTGTTTA	35	6.50926	0.0405391	putative glycosyl transferase	Y
218	MAE_06590	-	166363400	GATACCAATGTTAT	-301	6.50852	0.0405391	hypothetical protein	Y
219	MAE_08850 MAE_08860	- -	166363626 166363627	TGAGCATTTGTCCT	-107	6.50838	0.0405391	hypothetical protein	Y
220	MAE_12510	-	166363992	TGTACCGTTGTAAA	-269	6.5034	0.0405391	hypothetical protein	N
221	MAE_23290	trpE	166365070	CCTACAAGTGTTGT	-27	6.50186	0.0405391	anthranilate synthetase alpha-subunit	Y
222	MAE_43970 MAE_43960	- -	166367138 166367137	AGTACATCGGCAAT	-129	6.50128	0.0405391	hypothetical protein	Y
223	MAE_45840	cysE	166367325	GGGACGGTTGAACT	-70	6.49403	0.0415956	serine acetyltransferase	Y
224	MAE_19200 MAE_19190	- -	166364661 166364660	GGAACATCTGTACC	-379	6.4939	0.0415956	hypothetical protein	N
225	MAE_19210	-	166364662	GGAACATCTGTACC	-71	6.4939	0.0415956	hypothetical protein	N
225	MAE_05350	-	166363276	CGAACCGATGATCT	5	6.48764	0.0427668	hypothetical protein	Y
226	MAE_11190	-	166363860	AGTACAAAGGCTCT	-88	6.48643	0.0427668	undecaprenyl-phosphate galactose phosphotransferase	Y
227	MAE_43400	thiC	166367081	GGTACAATTGCCGT	-104	6.4826	0.0427668	thiamine biosynthesis protein ThiC	Y
228	MAE_19250	-	166364666	AGTACCTAAGTAGG	-740	6.47671	0.0438387	hypothetical protein	Y
229	MAE_50720	-	166367813	AGTCCATGTGTGCG	-711	6.4743	0.0438387	dithiobiotin synthetase	Y
230	MAE_50520 MAE_50530	- -	166367793 166367794	AGAACTAATGTTAA	-152	6.47212	0.0438387	hypothetical protein	Y
231	MAE_38520 MAE_38530 MAE_38540	- - -	166366593 166366594 166366595	GATACAGCAGTTCT	-93	6.46607	0.0449972	hypothetical protein	Y
232	MAE_01760	-	166362917	GGTACTCTCGTATC	-165	6.46568	0.0449972	hypothetical protein	Y
233	MAE_39190	-	166366660	GGTACAGTTTTCCT	-65	6.46548	0.0449972	two-component sensor histidine kinase	Y
234	MAE_52000	-	166367941	CCTACGGCTGTGGT	-140	6.4653	0.0449972	putative type II DNA modification enzyme	Y
235	MAE_42540	hisIE	166366995	AAAACTGATGTCCT	7	6.46438	0.0449972	bifunctional phosphoribosyl-AMP cyclohydrolase/phosphoribosyl-ATP pyrophosphatase protein	Y
236	MAE_42550	-	166366996	GTTACCAATGTCTT	-228	6.46106	0.0449972	putative glycosyl transferase	Y
237	MAE_04450	gyrA	166363186	CGTACAAATGGGCA	-92	6.4599	0.0460867	DNA gyrase subunit A	Y
238	MAE_60800	rnc	166368821	CGCTCCCATGTCCT	7	6.45764	0.0460867	ribonuclease III	Y
239	MAE_37890 MAE_37880	- -	166366530 166366529	AGTACAAGGGCAAT	-3	6.45607	0.0460867	hypothetical protein	Y
240	MAE_31720	-	166365913	GGGACTTTTGCCCT	-146	6.45587	0.0460867	two-component hybrid sensor and regulator	Y
241	MAE_40150	-	166366756	AGCGCGCGTGTCCT	-368	6.45316	0.0460867	hypothetical protein	Y
242	MAE_51330	psbX	166367874	TGAACTTTTGTAAC	-161	6.45258	0.0460867	photosystem II PsbX protein	Y
243	MAE_44430	-	166367184	GTTACAGTTGAACT	-54	6.45081	0.0460867	hypothetical protein	Y
244	MAE_55290 MAE_55280	- -	166368270 166368269	GGGGCATTTGTTCT	-181	6.44823	0.0473064	cupin	Y
245	MAE_59040	-	166368645	ATGACTGATGTATT	-102	6.44672	0.0473064	two-component response regulator	Y
246	MAE_27430	-	166365484	AGGACTAAGGTTAT	-432	6.44543	0.0473064	serine/threonine protein kinase	Y
247	MAE_60740 MAE_60730	- -	166368815 166368814	AAAACGCCTGTTCG	-513	6.44526	0.0473064	hypothetical protein	Y
248	MAE_56670	-	166368408	GGTACATCTGAGGT	-722	6.4449	0.0473064	hypothetical protein	Y
249	MAE_61190	-	166368860	TGAACGGTAGTATT	-142	6.44338	0.0473064	chromate transport protein	Y
250	MAE_56720	-	166368413	CGAACCTCTGTAGA	-563	6.44285	0.0473064	creatininase	Y
251	MAE_09250	-	166363666	CCTACTCCTGCACT	-88	6.44091	0.0473064	phosphate transport system ATP-binding protein	Y
252	MAE_22010 MAE_22020	- chlG	166364942 166364943	GGTGCTGTTGTCCA	-79	6.44013	0.0473064	anion-transporting ATPase	Y
253	MAE_04630 MAE_04620	- -	166363204 166363203	TGTACTTAAGTAGG	-44	6.43798	0.0485867	hypothetical protein	Y
254	MAE_61230	-	166368864	AGGTCATCTGTATT	-693	6.43134	0.0485867	deoxyribose-phosphate aldolase	Y
255	MAE_51120	-	166367853	AGTAAAATTGTTTT	17	6.43107	0.0485867	haloacid dehalogenase-like hydrolase	Y
256	MAE_33210 MAE_33200 MAE_33190 MAE_33180	- - - -	166366062 166366061 166366060 166366059	CCTACCCATGTTTT	-141	6.43062	0.0485867	hypothetical protein	Y
