# Supplementary material for: Computational analysis of LexA regulons in Cyanobacteria
Source: BMC Genomics. 2010 Sep 29;11:527. doi: 10.1186/1471-2164-11-527 (PMC3091678; doi:10.1186/1471-2164-11-527)
Supplement: Additional file 6 — Supplementary tables. Additional file 6 contains 33 tables. Tables S32-S57 contains the predicted LexA-binding sites and regulons in the 26 cyanobacterial genomes harboring a lexA gene at p < 0.05. Table S58-62: predicted LexA-binding sites and regulons in the five cyanobacterial genomes without a lexA gene at p < 0.05. Table S63: list of the orthologs of the E. coli SOS response genes in 32 sequenced cyanobacteria. Table S64: list of the most conserved LexA regulon members (number of occurrence > = 6) in the 26 cyanobacterial genomes at p < 0.01. [file 1471-2164-11-527-S6.ZIP › Additional_File_6/Table_s36_PCC73102_p0.05.xls]

## Sheet: Sheet1
Rank	Transcription Unit	Name	gi numbers	Putative LexA Binding Site	Position	Score	p-value	Annotation	Have an orthologue or not(Y/N)
1	Npun_R5568	-	186685620	CGTACATTTGTACT	-34	8.74384	0	hypothetical protein	Y
2	Npun_F1608	-	186682040	AGTACCCTTGTTCT	-305	8.61825	0	hypothetical protein	Y
3	Npun_F4214 Npun_F4215 Npun_F4216	- - -	186684336 186684337 186684338	AGTACTTTTGTACT	-245	8.54484	0	two component transcriptional regulator	Y
4	Npun_R1841	-	186682247	AGTACAGGTGTACT	-299	8.54143	0	cell shape determining protein MreB	Y
5	Npun_F1842	-	186682248	AGTACACCTGTACT	-16	8.52929	0	single-strand binding protein	Y
6	Npun_F1319	-	186681782	TGTACTACTGTACT	-41	8.38851	4.1684e-06	dienelactone hydrolase	Y
7	Npun_F4481 Npun_F4482	- -	186684595 186684596	AGTACTAATGTTCT	-33	8.3831	4.1684e-06	SOS-response transcriptional repressor, LexA	Y
8	Npun_R5583 Npun_R5582	- -	186685635 186685634	TGTACTCCTGTACT	-400	8.28995	2.0842e-05	TetR family transcriptional regulator	Y
9	Npun_F6100 Npun_F6101 Npun_F6102	- - -	186686136 186686137 186686138	AGTACGATTGTTCT	-71	8.28095	2.0842e-05	excinuclease ABC, A subunit	Y
10	Npun_R6309	-	186686331	AGTACAAGTGTCCT	-160	8.24351	2.91788e-05	hypothetical protein	Y
11	Npun_R4122	-	186684247	AGTACATTTGTTCT	-116	8.15404	7.5726e-05	hypothetical protein	Y
12	Npun_F4120	-	186684245	AGTACAAGTGTTCT	-426	8.092	0.000166041	recombination protein RecR	Y
13	Npun_R3959	-	186684087	TGTACAATTGTATT	-359	8.06376	0.000230652	response regulator receiver protein	Y
14	Npun_F4123	-	186684248	AGAACAAATGTACT	-225	8.01231	0.000332778	DNA polymerase III, subunits gamma and tau	Y
15	Npun_R5088	-	186685169	AGTACAAATATACT	-50	7.98151	0.000387662	hypothetical protein	Y
16	Npun_F5010 Npun_F5011	- -	186685101 186685102	AGTACAGGTGTACC	-48	7.96757	0.000426567	histone family protein DNA-binding protein	Y
17	Npun_F4803	-	186684899	AGTACAGATGTACA	-73	7.95487	0.000440461	glutathione synthetase	Y
18	Npun_F0455	-	186680981	AGTACTGATGTAGT	-341	7.91433	0.000516187	DegT/DnrJ/EryC1/StrS aminotransferase	Y
19	Npun_F1577	-	186682009	AGTGCATCTGTACT	-39	7.90829	0.00053425	exonuclease SbcC	Y
20	Npun_R2779 Npun_R2778 Npun_R2777	- - -	186683059 186683058 186683057	AATACAAGTGTAGT	-23	7.90641	0.00053425	hypothetical protein	Y
21	Npun_R1533 Npun_R1532	- -	186681969 186681968	AGAACTTTTGTATT	-22	7.84717	0.00070585	XRE family transcriptional regulator	Y
22	Npun_R6240	-	186686271	ATTACACATGTACA	32	7.80368	0.000828818	hypothetical protein	Y
23	Npun_F4523	-	186684636	CGTACATCTGTACG	-81	7.79866	0.000871196	alcohol dehydrogenase	Y
24	Npun_R2389	-	186682701	AAAACTGATGTACT	38	7.79603	0.000871196	fumarate reductase/succinate dehydrogenase flavoprotein domain-containing protein	Y
25	Npun_R1071	-	186681544	TGTACAGCTGTACA	-287	7.75966	0.00102195	glycosyl transferase, group 1	Y
26	Npun_F0446	-	186680972	TGTACTATTGTAGT	-343	7.74923	0.00105739	UDP-N-acetylmuramate--alanine ligase	Y
27	Npun_F4948	-	186685040	AGTACAAATGTTCG	-345	7.74249	0.00105739	multi-sensor hybrid histidine kinase	Y
28	Npun_R1069	-	186681542	AGCACAGATGTGCT	-541	7.74205	0.00105739	sugar transferase	Y
29	Npun_F5332	-	186685398	TGCACACGTGTGCA	-26	7.73371	0.00109351	transcriptional regulator HrmR	Y
30	Npun_R4925	-	186685017	GGCACGGGTGTACT	-495	7.7081	0.00119494	hypothetical protein	Y
31	Npun_F3763	-	186683895	ATTACTTTTGTCCT	-468	7.70497	0.00119494	ABC transporter related	Y
32	Npun_F6211	-	186686242	TGTACACCTGTACC	-669	7.6905	0.00123593	hypothetical protein	Y
33	Npun_F2780	-	186683060	ACTACACTTGTATT	-36	7.68621	0.00128248	hypothetical protein	Y
34	Npun_F4142	-	186684267	GGTACTGTTGTGGC	32	7.66965	0.00136168	hypothetical protein	Y
35	Npun_F6572	-	186686577	CGTACAGATGTACA	5	7.6285	0.00155898	hypothetical protein	Y
36	Npun_R1134 Npun_R1133	- -	186681607 186681606	AGTACTAATGCACT	-309	7.62002	0.00155898	ferredoxin thioredoxin reductase, beta chain	Y
37	Npun_F4149	-	186684274	AGTACGAGTGTTCA	-364	7.60248	0.00167709	peptidase M23B	Y
38	Npun_F5722 Npun_F5723	- -	186685769 186685770	CGTACAACTTTACT	20	7.59777	0.00173961	glutathione S-transferase domain-containing protein	Y
39	Npun_F0700	-	186681199	AATACATTTGTATT	-157	7.5972	0.00173961	hypothetical protein	Y
40	Npun_F4808	-	186684904	AGTACAAATGTCCC	-23	7.59613	0.00173961	WD-40 repeat-containing protein	Y
41	Npun_R3821	-	186683952	TGTACTTATGTTGT	-141	7.5814	0.00181326	hypothetical protein	Y
42	Npun_R2955	-	186683233	AGTACAAATATACT	-87	7.58096	0.00181326	hypothetical protein	Y
43	Npun_F1013	-	186681491	TGTACTGATGCACT	-83	7.55391	0.00202723	hypothetical protein	Y
44	Npun_F2029	-	186682403	AGTACGGGTGAACT	-16	7.50415	0.00255732	DNA photolyase, FAD-binding	Y
45	Npun_R5494	-	186685547	TGTACTTATGTCAT	7	7.49945	0.00269557	transcription-repair coupling factor	Y
46	Npun_F0771	-	186681265	AGCACATCTGTATT	-116	7.48982	0.00283729	hypothetical protein	Y
47	Npun_R1550	-	186681986	CGTACCCCTGTGCG	-209	7.48799	0.00283729	GAF sensor signal transduction histidine kinase	Y
48	Npun_F1207	-	186681678	ATTACATTTGTAGT	-471	7.48504	0.00283729	hypothetical protein	Y
49	Npun_R0420	-	186680946	AGTACAAAAGTAAT	-370	7.43647	0.00358413	nitrogenase cofactor biosynthesis protein NifB	Y
50	Npun_F0946	-	186681425	TGTACCAGTGAACT	-82	7.4	0.00437266	hypothetical protein	Y
51	Npun_R2304 Npun_R2303	- -	186682637 186682636	TTTACCATTGTACT	-31	7.39903	0.00437266	hypothetical protein	Y
52	Npun_F2914	-	186683193	AGTATATCTGTTCT	-62	7.39723	0.00437266	recA protein	Y
53	Npun_R2017	-	186682391	AGTACTTGGGTATT	-219	7.39694	0.00437266	1A family penicillin-binding protein	Y
54	Npun_R0273	-	186680805	TGTACTGATGTTCA	-57	7.39043	0.00437266	cobalamin 5'-phosphate synthase	Y
55	Npun_F2668	-	186682965	AGTACTTTTGTATG	-276	7.38609	0.00461442	hypothetical protein	Y
56	Npun_F1891	-	186682293	AGTACCTCTGTTGT	-60	7.37989	0.00481867	hypothetical protein	Y
57	Npun_F0556	-	186681066	AGAACAAATGTAAT	-95	7.37961	0.00481867	GCN5-related N-acetyltransferase	Y
58	Npun_F0692	-	186681191	GGTACTGTTGCACT	-337	7.37066	0.00481867	hypothetical protein	Y
59	Npun_F2956	-	186683234	AGTATATTTGTACT	-520	7.35646	0.00526191	sodium/hydrogen exchanger	Y
60	Npun_F0905	-	186681389	GGTACTGTTGTTGT	-138	7.35417	0.00526191	hypothetical protein	Y
61	Npun_F5018	-	186685108	TGTACTTGTGTTTT	-404	7.34112	0.00548006	hypothetical protein	Y
62	Npun_R2751	-	186683035	AGAACGAATGTACA	7	7.33165	0.00568292	oxidoreductase FAD/NAD(P)-binding subunit	Y
63	Npun_F2708	-	186682992	AGTACAAATGCTCT	-70	7.32247	0.00592955	glycosyl transferase, group 1	Y
64	Npun_R0245	-	186680778	CGAACTATTGTTCT	-106	7.31098	0.0061741	CheA signal transduction histidine kinase	Y
65	Npun_F5451	-	186685505	AGTGCCTCTGTACT	-130	7.30951	0.00641517	PRC-barrel domain-containing protein	Y
66	Npun_F6197	-	186686230	GATACTTATGTACT	-201	7.30775	0.00641517	DNA polymerase I	Y
67	Npun_F4453 Npun_F4454	- -	186684568 186684569	TGTACTAGTGTGCA	-167	7.30624	0.00641517	penicillin-binding protein, transpeptidase	Y
68	Npun_F5440	-	186685494	ATTACTCTTGTAAT	-599	7.29099	0.00665764	hypothetical protein	Y
69	Npun_F1636	-	186682065	GCTACTTTTGTACT	-770	7.27825	0.00718216	hypothetical protein	Y
70	Npun_F2820	-	186683100	TATACTTTTGTAGT	-240	7.27621	0.00718216	hypothetical protein	Y
71	Npun_R6495	-	186686505	AGCACAGTCGTACT	-137	7.26473	0.00745588	hypothetical protein	Y
72	Npun_R1496 Npun_R1495	- -	186681938 186681937	AGTACTATTGCTCT	-60	7.25952	0.00772405	lipopolysaccharide biosynthesis protein	Y
73	Npun_F6435	-	186686451	AGTACTTGTGTATT	-179	7.2572	0.00772405	hypothetical protein	N
74	Npun_R0445	-	186680971	AGTACATTGGTAAT	2	7.25544	0.00772405	nicotinate (nicotinamide) nucleotide adenylyltransferase	Y
75	Npun_F1056	-	186681529	TGAACGCTTGTAGT	-178	7.25374	0.00772405	hydrophobe/amphiphile efflux-1 (HAE1) family protein	Y
76	Npun_R1984 Npun_R1983	- -	186682371 186682370	AGCACGGGTGTTAT	-144	7.25268	0.00772405	pyridine nucleotide-disulphide oxidoreductase dimerisation region	Y
77	Npun_F1775 Npun_F1776	- -	186682184 186682185	AGTACTTAAGTTAT	-117	7.25121	0.00772405	integral membrane sensor signal transduction histidine kinase	Y
78	Npun_R3824	-	186683955	TTTACCCTTGTACT	-659	7.24856	0.00798666	ExsB family protein	Y
79	Npun_F1918 Npun_F1919 Npun_F1920	- - -	186682318 186682319 186682320	CGGACAAATGTATT	-240	7.24484	0.00798666	hypothetical protein	Y
80	Npun_F3086	-	186683320	GGTAATTATGTACA	5	7.24206	0.00798666	hypothetical protein	Y
81	Npun_F2360	-	186682675	GGTACTATTGTAGC	-742	7.23813	0.00828748	hypothetical protein	Y
82	Npun_F5089	-	186685170	AGTATATTTGTACT	-219	7.23342	0.00828748	GCN5-related N-acetyltransferase	Y
83	Npun_R5170	-	186685249	AGTACGGACGTTAT	-208	7.23071	0.00828748	hypothetical protein	Y
84	Npun_R2361	-	186682676	CGTAAACTTGTACT	-620	7.22478	0.0085883	RimK domain-containing protein ATP-grasp	Y
85	Npun_F0354	-	186680884	GGCACTTTTGTAAT	-326	7.22003	0.0085883	multi-sensor hybrid histidine kinase	Y
86	Npun_F1217	-	186681688	AGTTCTTGTGTTCT	-71	7.21502	0.00888426	hemolysin-type calcium-binding region	Y
87	Npun_R4905	-	186684998	TAAACCCGTGTACT	7	7.20307	0.00918647	phage integrase family protein	Y
88	Npun_R3495	-	186683649	AGTGCCAGTGTGCT	-386	7.20194	0.00918647	hypothetical protein	Y
89	Npun_F0699	-	186681198	GGTACTCATGTATC	-214	7.19468	0.00946644	hypothetical protein	Y
90	Npun_F4027	-	186684153	GGAACAGCTGCACT	39	7.186	0.00977838	S-layer domain-containing protein	Y
91	Npun_F1044	-	186681517	CCTACGGTTGTACT	-454	7.17572	0.0100848	phospho-2-dehydro-3-deoxyheptonate aldolase	Y
92	Npun_R4626 Npun_R4625 Npun_R4624	- - -	186684732 186684731 186684730	AGTTCTTGTGTAAT	-48	7.16981	0.0104064	hypothetical protein	Y
93	Npun_F1157 Npun_F1158	- -	186681630 186681631	ACTACTGGTGTAGT	-396	7.16641	0.0104064	ferredoxin (2Fe-2S)	Y
94	Npun_F1343	-	186681801	CGTACCAATGTAGA	-504	7.16421	0.0104064	peptide chain release factor 2	Y
95	Npun_R1083 Npun_R1082 Npun_R1081	- - -	186681556 186681555 186681554	CGTACTCAAGTTTT	-161	7.1625	0.0104064	von Willebrand factor, type A	Y
96	Npun_F0335	-	186680865	TGAACATTTGTTTT	-457	7.15888	0.0107552	4Fe-4S ferredoxin iron-sulfur binding domain-containing protein	Y
97	Npun_R3650	-	186683787	AGTACCTGAGTAAT	-166	7.15567	0.0107552	hypothetical protein	Y
98	Npun_R6607	-	186686612	AGTGCCTCTGTAGC	-206	7.15225	0.0107552	inosine/uridine-preferring nucleoside hydrolase	Y
99	Npun_R5251	-	186685324	AGTTCCGGTGTACC	38	7.14846	0.0111192	ribonuclease Z	Y
100	Npun_F1911 Npun_F1912	- -	186682311 186682312	CGTACTAGTGTAAG	-574	7.14802	0.0111192	Mo-dependent nitrogenase family protein	Y
101	Npun_R0493	-	186681017	GGTACGGATGCACC	29	7.14761	0.0111192	alkyl hydroperoxide reductase/ Thiol specific antioxidant/ Mal allergen	Y
102	Npun_R5676	-	186685725	CGTACCTTTGTATT	-69	7.1465	0.0111192	phosphate ABC transporter, periplasmic phosphate-binding protein	N
103	Npun_F1344 Npun_F1345	- -	186681802 186681803	GGTACGGCTGCGCT	-235	7.14283	0.0111192	hypothetical protein	Y
104	Npun_R4064 Npun_R4063	- -	186684189 186684188	AGAACGGAGGTACT	-439	7.13926	0.0115541	ferredoxin	Y
105	Npun_F4480	-	186684594	ACTACCACTGTGCT	-355	7.13792	0.0115541	ornithine carbamoyltransferase	Y
106	Npun_R3376	-	186683549	CGTACTTAAGTAGT	-583	7.1353	0.0115541	resolvase domain-containing protein	Y
107	Npun_R5655 Npun_R5654	- -	186685704 186685703	TGTACTGCTGTAGT	-106	7.1262	0.0119189	hypothetical protein	N
108	Npun_R4168	-	186684292	AGTGCGCTTGTCCT	-590	7.12156	0.0119189	3'-5' exonuclease	Y
109	Npun_F6242	-	186686273	AATACCTATGTCTT	-76	7.12149	0.0119189	hypothetical protein	Y
110	Npun_F2239	-	186682576	AGTACATGAGTATT	-121	7.1122	0.0123086	hypothetical protein	Y
111	Npun_R6629	-	186686634	GGTACAATTGTCAA	25	7.11187	0.0123086	hypothetical protein	Y
112	Npun_R3733	-	186683870	CGTAGTTTTGTACT	-104	7.10947	0.0127025	response regulator receiver modulated serine phosphatase	Y
113	Npun_F0076	-	186680624	CGCACATCTGTCAT	-78	7.10778	0.0127025	transposase, IS4 family protein	Y
114	Npun_F5884	-	186685927	AGTTCTAATGTACA	15	7.10548	0.0127025	ABC transporter related	Y
115	Npun_R4058 Npun_R4057	- -	186684183 186684182	GGTGCAAGTGTCCT	-398	7.10395	0.0127025	S-layer domain-containing protein	Y
116	Npun_F5005	-	186685096	GGCACAACTGTGGT	3	7.10273	0.0127025	type IV pilus assembly protein PilM	Y
117	Npun_F5584	-	186685636	AGTACAGGAGTACA	-158	7.09685	0.0131041	fructose-bisphosphate aldolase, class II	Y
118	Npun_R2750 Npun_R2749	- -	186683034 186683033	CCTACAATTGTTCT	-23	7.09175	0.0131041	homoserine dehydrogenase	Y
119	Npun_R0131	-	186680678	AGCACCACTGTCTT	-204	7.07624	0.0139239	cytochrome f	Y
120	Npun_F4909	-	186685002	CTTACTTATGTATT	-413	7.07288	0.0139239	two component AraC family transcriptional regulator	Y
121	Npun_F6188	-	186686221	TGTGCTACTGTCCT	-114	7.07262	0.0139239	LysR family transcriptional regulator	Y
122	Npun_F6339	-	186686358	TGTACTGGTGTAGA	-575	7.07141	0.0139239	small GTP-binding protein	Y
123	Npun_F3618	-	186683760	GGCCCGGATGTACT	14	7.06822	0.0143775	ketol-acid reductoisomerase	Y
124	Npun_R1062	-	186681535	TGGTCACTTGTACT	-129	7.06221	0.0143775	hypothetical protein	Y
125	Npun_R5741	-	186685788	GATACACTTGTTCT	-25	7.06176	0.0143775	chromosome segregation protein SMC	Y
126	Npun_R6229 Npun_R6228 Npun_R6227	- - -	186686260 186686259 186686258	GGTACTCATGTTGC	-765	7.05667	0.0148381	hypothetical protein	Y
127	Npun_R1705	-	186682123	TGTACCTTGGTAAT	-39	7.05426	0.0148381	hypothetical protein	Y
128	Npun_F4445	-	186684560	TGAACCACTGTAAT	-105	7.0536	0.0148381	aminotransferase, class V	Y
129	Npun_F1603	-	186682035	ACTACTTGTGTAAT	-72	7.0492	0.0152967	exonuclease, RNase T and DNA polymerase III	Y
130	Npun_F5953	-	186685991	AATACTGTTGTGCT	15	7.04885	0.0152967	hypothetical protein	Y
131	Npun_F1367 Npun_F1368 Npun_F1369	- - -	186681822 186681823 186681824	AGAACAACTGTCGT	-164	7.0472	0.0152967	polysaccharide biosynthesis protein CapD	Y
132	Npun_F5498	-	186685551	AGTACCTTTGGATT	-47	7.04636	0.0152967	sugar transferase	Y
133	Npun_F5765	-	186685810	CGTCCAGCTGTATT	27	7.03897	0.0157739	S-layer domain-containing protein	Y
134	Npun_R2661	-	186682961	TCGACAAATGTGCT	19	7.03546	0.0157739	hypothetical protein	Y
135	Npun_F0567	-	186681077	AGTGCTTCTGTAGT	-356	7.03546	0.0157739	chaperone protein DnaK	Y
136	Npun_R1201	-	186681673	CGTTCCTCTGTGCT	5	7.03511	0.0157739	hypothetical protein	Y
137	Npun_R5206	-	186685283	TGTTCAGTTGTCCT	-61	7.03058	0.0157739	peptidase M48, Ste24p	Y
138	Npun_F3042 Npun_F3043	- -	186683284 186683285	TACACCATTGTTCT	-565	7.03016	0.0157739	hypothetical protein	Y
139	Npun_R6296 Npun_R6295	- -	186686320 186686319	TATACCACTGTTCT	-655	7.02907	0.016288	2'-5' RNA ligase	Y
140	Npun_F0102	-	186680650	AGTAGCTTTGTACT	-166	7.02154	0.016288	hypothetical protein	Y
141	Npun_R5015 Npun_R5014	- -	186685105 186685104	AGTGCTTGTGTAAT	-10	7.0205	0.016288	response regulator receiver protein	Y
142	Npun_F1456	-	186681904	TTTACTTATGTAAT	-265	7.02	0.016288	hypothetical protein	Y
143	Npun_R4350 Npun_R4349	- -	186684470 186684469	GGTACAAATGTCGA	-253	7.01995	0.0167896	preprotein translocase, SecG subunit	Y
144	Npun_F0737 Npun_F0738 Npun_F0739	- - -	186681236 186681237 186681238	AGTGCAGTTGTAGT	-90	7.01365	0.0167896	putative phycoerythrin-associated linker protein, CpeS	Y
145	Npun_R0009	-	186680559	CGTGCCTTTGTATT	-411	7.0129	0.0167896	hypothetical protein	Y
146	Npun_F6213	-	186686244	CCTACTTTTGTAAT	33	7.0121	0.0167896	iron permease FTR1	Y
147	Npun_R0132	-	186680679	AGTACTTTTGTCAA	-35	7.00891	0.0173419	Rieske (2Fe-2S) domain-containing protein	Y
148	Npun_F6440 Npun_F6441	- -	186686456 186686457	AGAACTATTGTTCA	-179	7.00844	0.0173419	peptidase M15B and M15C, D,D-carboxypeptidase VanY/endolysin	Y
149	Npun_R5136	-	186685215	TGAGCGCTTGTACT	-180	7.00661	0.0173419	two component LuxR family transcriptional regulator	Y
150	Npun_F0906	-	186681390	AGTGCCTTTGTGAT	3	7.00493	0.0173419	response regulator receiver modulated metal dependent phosphohydrolase	Y
151	Npun_F1833	-	186682242	TGTACGACTGTGGG	-112	7.00466	0.0173419	hypothetical protein	Y
152	Npun_F0013	-	186680563	AGGGCGTTTGTACT	-45	7.00403	0.0173419	alpha amylase, catalytic region	Y
153	Npun_R4158	-	186684283	ACTACATGTGTAAT	-188	7.003	0.0173419	hypothetical protein	Y
154	Npun_F2776	-	186683056	ATTACGGATGTATT	-336	7.00245	0.0173419	polysaccharide deacetylase	Y
155	Npun_F4509	-	186684622	ATTACAGCTGTACA	-282	6.99989	0.0178755	photosystem II oxygen evolving complex protein PsbU	Y
156	Npun_R1356	-	186681814	TCTACTGCTGTTCT	-461	6.99739	0.0178755	hypothetical protein	Y
157	Npun_R3057 Npun_R3056	- -	186683299 186683298	GTTACTCTTGTACA	-290	6.99612	0.0178755	BadM/Rrf2 family transcriptional regulator	Y
158	Npun_R3240	-	186683434	TGTACTCAAGTATC	-102	6.99174	0.0178755	hypothetical protein	Y
159	Npun_R2767	-	186683049	AGAACAGCAGTGCT	-20	6.98903	0.018425	succinate dehydrogenase or fumarate reductase, flavoprotein subunit	Y
160	Npun_F4891 Npun_F4892	- -	186684984 186684985	TTTACGCTTGTTCT	-71	6.98894	0.018425	hypothetical protein	Y
161	Npun_R6265	-	186686296	TGCACAGATGTGCG	-79	6.98824	0.018425	TPR repeat-containing protein	Y
162	Npun_R1279	-	186681747	AGTTCTTGTGTAGT	-169	6.98647	0.018425	hypothetical protein	Y
163	Npun_F5601	-	186685653	TCTACCGATGTAGT	-63	6.98498	0.018425	methyltransferase type 12	Y
164	Npun_F5941	-	186685979	TGGGCACTTGTACT	-195	6.98374	0.018425	monooxygenase, FAD-binding	Y
165	Npun_F0123 Npun_F0124 Npun_F0125	- - -	186680670 186680671 186680672	AGCACAATTGTAAA	-326	6.9836	0.018425	chaperone protein DnaJ	Y
166	Npun_F4075	-	186684200	TGTACTGAAGTTTT	-244	6.97898	0.018994	hypothetical protein	Y
167	Npun_R3693	-	186683830	TGGACTAAAGTTCT	20	6.97466	0.018994	Rieske (2Fe-2S) domain-containing protein	Y
168	Npun_F2641	-	186682942	CATACTTATGTATT	-188	6.96858	0.0196089	hypothetical protein	Y
169	Npun_R5155 Npun_R5154	- -	186685234 186685233	GGTACGGTTGCGCT	-144	6.96725	0.0196089	hypothetical protein	Y
170	Npun_R5799	-	186685844	TGAACAGCTGTCAT	-600	6.9635	0.0196089	Ferritin, Dps family protein	Y
171	Npun_R2762	-	186683044	AGTACATCTGAATC	-155	6.96	0.0202744	hypothetical protein	Y
172	Npun_R6348	-	186686367	TGGTCACTTGTACT	-217	6.95569	0.0202744	TPR repeat-containing serine/threonin protein kinase	Y
173	Npun_F0831	-	186681316	TGTACTTAAGTATT	-232	6.95268	0.0202744	ferredoxin-like protein	Y
174	Npun_F1058	-	186681531	CGCACTTATGGACT	39	6.95261	0.0202744	peptidase M23B	Y
175	Npun_F5380	-	186685440	GATACTGCTGTATT	-251	6.95244	0.0202744	hypothetical protein	Y
176	Npun_F0814 Npun_F0815	- -	186681300 186681301	CGGCCACTTGTACT	-104	6.95242	0.0202744	hypothetical protein	Y
177	Npun_F1497	-	186681939	AGTACCTGTGTTAA	-88	6.95118	0.0202744	hypothetical protein	Y
178	Npun_R5320	-	186685388	TGTTCGACTGTAAT	-49	6.95072	0.0202744	carbohydrate-selective porin OprB	Y
179	Npun_R4060	-	186684185	CGTAACTTTGTACT	-89	6.94431	0.0209323	tetratricopeptide domain-containing protein	Y
180	Npun_R6144	-	186686177	CGTACAGATGTTTT	-395	6.944	0.0209323	hypothetical protein	N
181	Npun_R5674 Npun_R5673 Npun_R5672	- - -	186685723 186685722 186685721	AGTAAAAATGTCCT	-401	6.93887	0.0216806	integrase catalytic subunit	Y
182	Npun_F0850 Npun_F0851	- -	186681335 186681336	AGTACTGGTGAAAT	-257	6.93862	0.0216806	ATP-dependent Clp protease, proteolytic subunit ClpP	Y
183	Npun_F0704	-	186681203	TGTACAGATGTTTA	-563	6.93836	0.0216806	hypothetical protein	Y
184	Npun_F6494	-	186686504	ACTACTCGTGTATT	-521	6.93455	0.0216806	glutaminase	Y
185	Npun_F1627	-	186682058	AGTACGTTTGAACC	20	6.93273	0.0216806	heat shock protein Hsp20	Y
186	Npun_F5198	-	186685277	AGGACTTTAGTCCT	-74	6.92999	0.0223364	hypothetical protein	Y
187	Npun_R6410 Npun_R6409 Npun_R6408 Npun_R6407 Npun_R6406	- - - - -	186686429 186686428 186686427 186686426 186686425	AGGACTAAAGTCCT	-456	6.92469	0.0223364	hypothetical protein	Y
188	Npun_R4405	-	186684523	AGTACAAAAGTTAT	-1	6.92247	0.0223364	imidazoleglycerol phosphate synthase, cyclase subunit	Y
189	Npun_R5071	-	186685153	CGTAGCTTTGTACT	-265	6.91852	0.023045	fatty acid desaturase	Y
190	Npun_R3277 Npun_R3276	- -	186683464 186683463	TTTACAGTTGTTTT	-92	6.91718	0.023045	red chlorophyll catabolite reductase	Y
191	Npun_F3979 Npun_F3980	- -	186684106 186684107	TGCACAGATGTTCA	-76	6.91499	0.023045	beta-lactamase	Y
192	Npun_F2126	-	186682481	ATTACCTTTGTAGT	-311	6.91341	0.023045	thiamine pyrophosphate binding domain-containing protein	Y
193	Npun_R0011	-	186680561	AGGACGCTTGAACT	-258	6.91338	0.023045	serine/threonine protein kinase	Y
194	Npun_F2811	-	186683091	TGTACTCATGCAAT	5	6.9127	0.023045	putative 6-pyruvoyl tetrahydropterin synthase	Y
195	Npun_F4859	-	186684953	AGAACTCATGTGCA	-72	6.90937	0.0237919	ATP synthase F0, C subunit	Y
196	Npun_R6143 Npun_R6142 Npun_R6141	- - -	186686176 186686175 186686174	TGCACTTGTGTTAT	-698	6.90525	0.0237919	UreE urease accessory domain-containing protein	Y
197	Npun_R2674	-	186682970	GGCACAATTGTCCA	36	6.90468	0.0237919	cell wall hydrolase/autolysin	Y
198	Npun_F2897	-	186683177	TGCACAATTGTTAT	-259	6.90207	0.0237919	BadM/Rrf2 family transcriptional regulator	Y
199	Npun_F4522	-	186684635	AGTACCGTTGTGGC	-38	6.90108	0.0237919	hypothetical protein	Y
200	Npun_R1192	-	186681664	GGTACTCGTGAAGT	-34	6.90107	0.0237919	anti-sigma-factor antagonist	Y
201	Npun_F2753	-	186683037	AGTACTTGTGTCAA	-329	6.90017	0.0237919	S-adenosylmethionine synthetase	Y
202	Npun_F0849	-	186681334	ATGACGAATGTACT	-524	6.899	0.0246158	trigger factor	Y
203	Npun_R5721	-	186685768	AGTAAAGTTGTACG	-383	6.89854	0.0246158	hypothetical protein	Y
204	Npun_R3559	-	186683704	GGTACAGATGTGGG	5	6.89789	0.0246158	hypothetical protein	Y
205	Npun_F4406	-	186684524	ATAACTTTTGTACT	-225	6.89721	0.0246158	Holliday junction DNA helicase RuvB	Y
206	Npun_R6125	-	186686160	AGAACCTGTGTTTT	-715	6.89368	0.0246158	multi-sensor signal transduction histidine kinase	Y
207	Npun_F2781 Npun_F2782	- -	186683061 186683062	AGTACGTAAGTCTT	-649	6.89276	0.0246158	GAF sensor signal transduction histidine kinase	Y
208	Npun_F5224	-	186685300	TGCACATCTGTGCG	-372	6.89252	0.0246158	hypothetical protein	Y
209	Npun_F2929 Npun_F2930	- -	186683207 186683208	TGGTCACTTGTACT	-229	6.89088	0.0246158	UDP-3-0-acyl N-acetylglucosamine deacetylase	Y
210	Npun_F0296	-	186680828	AGAACCAAGGTAAT	-381	6.89084	0.0246158	hypothetical protein	Y
211	Npun_F3533	-	186683684	TGCACTTGAGTTCT	-131	6.89026	0.0246158	MCP methyltransferase, CheR-type	Y
212	Npun_F6551	-	186686558	ACTACTCATGTAAT	-211	6.88858	0.0254564	protein of unknown function DUF900, hydrolase family protein	Y
213	Npun_R6514 Npun_R6513	- -	186686523 186686522	CGCACCTTAGTAGT	-368	6.8885	0.0254564	hypothetical protein	Y
214	Npun_F5829	-	186685874	TGGGCACTTGTACT	-115	6.88642	0.0254564	putative phosphoribosylaminoimidazole carboxylase catalytic subunit	Y
215	Npun_F2111	-	186682473	GGTGCCAATGTGCT	-644	6.88392	0.0254564	hypothetical protein	Y
216	Npun_R0381	-	186680910	TGGTCACTTGTACT	-137	6.88195	0.0254564	iron-sulfur cluster assembly accessory protein	Y
217	Npun_F4870	-	186684963	GGTACATCTGTTGC	-235	6.88172	0.0254564	hypothetical protein	Y
218	Npun_R1441 Npun_R1440	- -	186681895 186681894	ACTACATCTGTAAA	-496	6.8812	0.0254564	copper-translocating P-type ATPase	Y
219	Npun_R2028	-	186682402	AGTTCACCCGTACT	-284	6.87981	0.0263207	hypothetical protein	Y
220	Npun_F0463	-	186680989	CGAACCCATGTTTT	5	6.87968	0.0263207	hypothetical protein	Y
221	Npun_R5222 Npun_R5221	- -	186685299 186685298	CGCACAGATGTGCA	-57	6.87962	0.0263207	hypothetical protein	Y
222	Npun_F4291	-	186684413	TTTACATTTGTATT	-432	6.87939	0.0263207	microcompartments protein	Y
223	Npun_R4746	-	186684845	AGTACAAATGCTTG	7	6.87655	0.0263207	hypothetical protein	Y
224	Npun_R1681	-	186682099	CTTACTTGTGTAGT	-371	6.87112	0.0263207	hypothetical protein	Y
225	Npun_F4960	-	186685052	AGTACTATTGTTAC	-51	6.87087	0.0263207	TrkA domain-containing protein	Y
226	Npun_F6250	-	186686281	GGTACTGTTGTGAG	-148	6.86286	0.0272259	short-chain dehydrogenase/reductase SDR	Y
227	Npun_R5148 Npun_R5147	- -	186685227 186685226	TGGGCACTTGTACT	-243	6.86141	0.0272259	photosystem I protein PsaD	Y
228	Npun_R2526	-	186682830	TGTACGCATGGATT	-188	6.86118	0.0272259	thymidylate synthase, flavin-dependent	Y
229	Npun_F3372	-	186683545	CACACAAGTGTACT	-480	6.85948	0.0281534	RTX secretion protein D	Y
230	Npun_R5587	-	186685639	CGGACTACTGTTCG	-131	6.85822	0.0281534	thioredoxin	Y
231	Npun_F3291	-	186683478	AATACAACTGTACT	-129	6.8566	0.0281534	hypothetical protein	N
232	Npun_F0974	-	186681452	TGGACATTTGTTGT	-701	6.85618	0.0281534	GTP-binding protein TypA	Y
233	Npun_R4451	-	186684566	CGTCCAACTGTACG	-256	6.85284	0.0281534	spermidine/putrescine ABC transporter ATPase subunit	Y
234	Npun_R1701	-	186682119	TGTACAAGAGTTAT	-134	6.85113	0.0281534	cobalt transport protein	Y
235	Npun_R2091	-	186682457	CGCACAACTGTGCG	-316	6.84963	0.0291024	two component AraC family transcriptional regulator	Y
236	Npun_F4432	-	186684547	AGTACTTTAGTGTT	-234	6.84838	0.0291024	UDP-3-O-(3-hydroxymyristoyl) glucosamine N-acyltransferase	Y
237	Npun_R1357	-	186681815	TGCACCAACGTCCT	-460	6.84511	0.0291024	Fis family transcriptional regulator	Y
238	Npun_F6527	-	186686536	TGTTCTTGTGTATT	-314	6.84488	0.0291024	thymidylate kinase	Y
239	Npun_F0458	-	186680984	TGCACCGATGTTCA	5	6.84126	0.0291024	polysaccharide export protein	Y
240	Npun_R1070	-	186681543	GGTACACCAGTCAT	-381	6.84029	0.0291024	lipopolysaccharide biosynthesis protein	Y
241	Npun_R0877	-	186681361	GCTACTTATGTATT	-89	6.83805	0.0300431	RNA methyltransferase	Y
242	Npun_R4741	-	186684840	AGTGCATGTGTGCC	5	6.83741	0.0300431	DRTGG domain-containing protein	Y
243	Npun_R5331	-	186685397	TGCACACGTGTGCA	-137	6.83466	0.0300431	carbohydrate kinase	Y
244	Npun_F2803	-	186683083	TGTACCAATGGAGT	-197	6.83383	0.0300431	MscS mechanosensitive ion channel	Y
245	Npun_F2438	-	186682746	TGCACAAGTGTGAT	-74	6.83289	0.0300431	phosphoribosylamine--glycine ligase	Y
246	Npun_F1706	-	186682124	GGTACAAAAGTTTT	-52	6.82924	0.0310893	N-(5'phosphoribosyl)anthranilate isomerase (PRAI)	Y
247	Npun_R1095	-	186681568	TGTACAACTGTCTA	-10	6.82809	0.0310893	GPW/gp25 family protein	Y
248	Npun_R1236	-	186681707	TTTACCACTGTATT	-194	6.82736	0.0310893	integral membrane sensor signal transduction histidine kinase	Y
249	Npun_R4477	-	186684591	AGTACAACTGCTCA	-408	6.82719	0.0310893	hypothetical protein	Y
250	Npun_F4983	-	186685074	AGAACTATTGTCCA	-71	6.82714	0.0310893	ribosomal protein S20	Y
251	Npun_F0348 Npun_F0349	- -	186680878 186680879	AGCACTAAAGTGCT	-56	6.8265	0.0310893	luciferase family protein	Y
252	Npun_F3515	-	186683668	TGTCCTTCTGTATT	-87	6.82473	0.0310893	ATPase domain-containing protein	Y
253	Npun_R3683	-	186683820	AGTTCTCTTGTTGT	-64	6.82438	0.0310893	O-methyltransferase family protein	Y
254	Npun_R6496	-	186686506	AGTGCAGTTGTCCC	-774	6.82411	0.0310893	putative ammonia monooxygenase	Y
255	Npun_F4242	-	186684364	AGCACCCTGGTCCT	-145	6.82316	0.0310893	hypothetical protein	Y
256	Npun_F5942	-	186685980	GGTACAATTATACT	-224	6.82089	0.0310893	single-strand binding protein/primosomal replication protein n	Y
257	Npun_R0904	-	186681388	CCGACTGATGTACT	-466	6.81926	0.0320849	rhodanese domain-containing protein	Y
258	Npun_R6427	-	186686443	CGCACAACTGTGCG	-136	6.81881	0.0320849	O-acetylhomoserine/O-acetylserine sulfhydrylase	Y
259	Npun_F5153	-	186685232	GGTACTAAGGTTTT	-196	6.81593	0.0320849	peptidase M16 domain-containing protein	Y
260	Npun_F5842 Npun_F5843	- -	186685887 186685888	AGAACACCTGTAAA	-386	6.8147	0.0320849	RND family efflux transporter MFP subunit	Y
261	Npun_F5814	-	186685859	TGGTCATTTGTACT	-241	6.81397	0.0320849	4-alpha-glucanotransferase	Y
262	Npun_F6394	-	186686413	AGGACTTTTGCTAT	-173	6.81303	0.0320849	hypothetical protein	Y
263	Npun_F5511	-	186685564	GGCACGTTTGTCTT	-321	6.81263	0.0320849	transcriptional regulator NtcA	Y
264	Npun_R2238	-	186682575	AATACTCATGTACT	-115	6.8122	0.0320849	hypothetical protein	N
265	Npun_F4621 Npun_F4622 Npun_F4623	- - -	186684727 186684728 186684729	ATTACTCATGTACG	5	6.81087	0.0320849	hypothetical protein	Y
266	Npun_R1431	-	186681885	GGTACTACTGTGAG	-124	6.80561	0.0331166	hypothetical protein	Y
267	Npun_R5696	-	186685744	AGTACTTCTGTTGC	-423	6.80536	0.0331166	mobilization protein MobD-like protein	Y
268	Npun_F3651	-	186683788	ATTACTCAGGTACT	-686	6.80509	0.0331166	methionyl-tRNA formyltransferase	Y
269	Npun_R2353 Npun_R2352	- -	186682668 186682667	TGAACCTCTGAACT	-292	6.80491	0.0331166	nitrate ABC transporter, ATPase subunits C and D	Y
270	Npun_R1026	-	186681503	GGTTCTCGTGTAGT	-368	6.80205	0.0331166	phospho-2-dehydro-3-deoxyheptonate aldolase	Y
271	Npun_R1571	-	186682004	AGTATAGTTGTTCT	-282	6.79971	0.0342525	hypothetical protein	Y
272	Npun_F4033	-	186684159	GGTACGGGTGTCAT	-53	6.7997	0.0342525	hypothetical protein	N
273	Npun_F4153	-	186684278	GGAACTTCTGTCCC	-48	6.79912	0.0342525	ECF subfamily RNA polymerase sigma-24 factor	Y
274	Npun_F6357	-	186686376	TGTGCCTGAGTACT	-30	6.79889	0.0342525	ATPase	Y
275	Npun_R6196	-	186686229	AGTACCAAGGTTCA	-355	6.79859	0.0342525	hypothetical protein	Y
276	Npun_R2913 Npun_R2912 Npun_R2911 Npun_R2910	- - - -	186683192 186683191 186683190 186683189	AGCGCTACTGTAGT	-716	6.79768	0.0342525	prevent-host-death family protein	Y
277	Npun_F4429	-	186684544	AGTTCCAGTGTAAT	-309	6.79747	0.0342525	hypothetical protein	Y
278	Npun_R0254 Npun_R0253	- -	186680787 186680786	GGTACTGGTGTTGT	-611	6.7966	0.0342525	hypothetical protein	N
279	Npun_R4112	-	186684237	TGTACCAATGTTGA	-226	6.7961	0.0342525	hypothetical protein	Y
280	Npun_R1078	-	186681551	CGAACATCTGTGCG	-50	6.79206	0.0342525	NAD-dependent epimerase/dehydratase	Y
281	Npun_R0971	-	186681449	TGTATTTCTGTTCT	-129	6.79191	0.0342525	hemerythrin HHE cation binding domain-containing protein	Y
282	Npun_R1155	-	186681628	TGAACCATTGTGAT	-266	6.7891	0.0354537	HEAT repeat-containing PBS lyase	Y
283	Npun_R5441	-	186685495	GTTACAGATGTATT	-118	6.78865	0.0354537	hypothetical protein	Y
284	Npun_R5174 Npun_R5173	- -	186685253 186685252	AGCACATTTGCTCT	-26	6.78796	0.0354537	MotA/TolQ/ExbB proton channel	Y
285	Npun_R4829	-	186684923	CGATCGCCTGTACT	-54	6.78776	0.0354537	ATPase domain-containing protein	Y
286	Npun_R4022	-	186684148	GTGACTCCTGTACT	-363	6.78447	0.0354537	hypothetical protein	Y
287	Npun_F2967	-	186683238	TATACTGCTGTAGT	-661	6.78318	0.0354537	flavodoxin	Y
288	Npun_F3575	-	186683718	AGTACACCTGATGT	-134	6.78306	0.0354537	ATPase	Y
289	Npun_F3261 Npun_F3262	- -	186683450 186683451	AGAACCCTTGTAGA	-181	6.77949	0.0367424	Mo-dependent nitrogenase family protein	Y
290	Npun_F1777	-	186682186	CTTACAACTGTACT	-205	6.7722	0.0367424	hypothetical protein	N
291	Npun_F2953 Npun_F2954	- -	186683231 186683232	CTTACAGTTGTACA	-39	6.77112	0.0367424	glycosyl transferase, group 1	Y
292	Npun_R3827	-	186683958	AGTACAAGTGCCCA	-125	6.77096	0.0367424	photosystem one PsaX	Y
293	Npun_R5096	-	186685177	TGTACAAGTGTTTG	-227	6.77072	0.0367424	hypothetical protein	Y
294	Npun_F0785	-	186681278	TGCTCATCTGTACT	-385	6.77016	0.0367424	hypothetical protein	Y
295	Npun_R0751	-	186681250	AGTGCCTATGTGGT	-79	6.76786	0.0380013	phage integrase family protein	Y
296	Npun_F5913	-	186685953	TGTATATCTGTCTT	-141	6.76723	0.0380013	hypothetical protein	Y
297	Npun_R4096	-	186684221	CGCACCCTTGTGCC	-600	6.76719	0.0380013	glutamate-1-semialdehyde-2,1-aminomutase	Y
298	Npun_F5050	-	186685135	AGTACAAGTGCCCC	36	6.76641	0.0380013	ABC transporter related	Y
299	Npun_R1756 Npun_R1755	- -	186682165 186682164	CGTTCTCCTGTAGT	-384	6.76569	0.0380013	prevent-host-death family protein	Y
300	Npun_R6133	-	186686168	TTTACTCTTGTATT	-13	6.76556	0.0380013	alpha/beta hydrolase fold protein	Y
301	Npun_R1128	-	186681601	CGAACTTTTGTCCA	-312	6.76443	0.0380013	hypothetical protein	Y
302	Npun_F5646	-	186685695	CTGACTGGTGTACT	-245	6.76358	0.0380013	hypothetical protein	Y
303	Npun_R4652	-	186684756	CTCACTCCTGTACT	-58	6.76176	0.0380013	hypothetical protein	Y
304	Npun_F6249	-	186686280	ATTACAAATGTCAC	21	6.76063	0.0380013	thioredoxin	Y
305	Npun_R0030	-	186680579	TGTACTGTTGGGCC	35	6.76031	0.0380013	pyruvate kinase	Y
306	Npun_R0869	-	186681353	AGGGCAAATGTTCT	-241	6.75738	0.0392226	lipase, class 2	Y
307	Npun_F0891	-	186681375	ATTACTGTGGTACT	-187	6.75553	0.0392226	phosphate ABC transporter, periplasmic phosphate-binding protein	Y
308	Npun_F4396	-	186684515	GGAACCATTGTGGT	-119	6.75494	0.0392226	transketolase domain-containing protein	Y
309	Npun_F4208	-	186684330	AGAACGTCTGTATA	32	6.75055	0.0392226	hypothetical protein	Y
310	Npun_F1616	-	186682047	CGTACCCCTGCACG	-288	6.7496	0.0405419	protein kinase	Y
311	Npun_F5351 Npun_F5352	- -	186685413 186685414	AGCACTGCTGTAAA	-8	6.74782	0.0405419	protein of unknown function UPF0052 and CofD	Y
312	Npun_F0209	-	186680744	TCTACGCTTGTATT	-359	6.74765	0.0405419	hypothetical protein	Y
313	Npun_R1697	-	186682115	GGTACTTACGCACT	-284	6.74629	0.0405419	pyrroline-5-carboxylate reductase	Y
314	Npun_F0168	-	186680712	TGTACAGGAGTTAT	-64	6.74599	0.0405419	penicillin-binding protein, transpeptidase	Y
315	Npun_R2768	-	186683050	AGGACTTATGTATA	-217	6.74573	0.0405419	hypothetical protein	Y
316	Npun_R5004	-	186685095	TGTACCACAGTTGT	-147	6.74326	0.0405419	extracellular solute-binding protein	Y
317	Npun_R3574	-	186683717	AGGACTAATGTAAC	-248	6.74249	0.0405419	hypothetical protein	Y
318	Npun_F4807	-	186684903	AGTAATCCTGTAAT	-132	6.74226	0.0405419	hypothetical protein	Y
319	Npun_R4504 Npun_R4503	- -	186684617 186684616	AGTACAAATGGTCA	7	6.74206	0.0405419	hypothetical protein	Y
320	Npun_F2898 Npun_F2899	- -	186683178 186683179	CGTTCCTCTGTACG	-182	6.74154	0.0405419	cobalamin biosynthesis protein CobD	Y
321	Npun_F5175	-	186685254	AGAGCAAATGTGCT	-327	6.74118	0.0405419	hypothetical protein	Y
322	Npun_R4443	-	186684558	GGAACTTTGGTGCT	-30	6.7404	0.0405419	hypothetical protein	Y
323	Npun_F2949	-	186683227	TTTACCTCTGTATT	-317	6.73545	0.0419557	arsenate reductase and related	Y
324	Npun_F2878 Npun_F2879	- -	186683158 186683159	GGCTCTTTTGTTCT	-496	6.73494	0.0419557	diacylglycerol kinase, catalytic region	Y
325	Npun_R4080	-	186684205	AGTATATTAGTACT	-68	6.73454	0.0419557	hypothetical protein	Y
326	Npun_R0012	-	186680562	AGTACAAACGCCCT	-424	6.73447	0.0419557	hypothetical protein	Y
327	Npun_F1057	-	186681530	AGGACTTTTGAACC	26	6.7303	0.0419557	hypothetical protein	Y
328	Npun_F0965 Npun_F0966	- -	186681443 186681444	AGGACTTGCGTAAT	-146	6.72929	0.0433979	hypothetical protein	Y
329	Npun_F4610 Npun_F4611	- -	186684716 186684717	GATACAATTGTACT	-260	6.7285	0.0433979	hypothetical protein	N
330	Npun_F0403	-	186680930	ACAACTCGTGTACT	-117	6.72518	0.0433979	SH3 type 3 domain-containing protein	Y
331	Npun_F0108	-	186680656	TATACTCTTGTACG	-225	6.72354	0.0433979	hypothetical protein	Y
332	Npun_F0925 Npun_F0926 Npun_F0927	- - -	186681406 186681407 186681408	CCTACTCAGGTACT	-580	6.72222	0.0433979	hypothetical protein	Y
333	Npun_R4160	-	186684285	AGTCCCTGTGTTTT	29	6.71593	0.0448312	two component transcriptional regulator	Y
334	Npun_F4343	-	186684463	AGTACCCCGGTTTT	-256	6.71486	0.0448312	DNA-cytosine methyltransferase	Y
335	Npun_R6627	-	186686632	AGCTCGAATGTTCT	-52	6.71254	0.0448312	hypothetical protein	Y
336	Npun_F3522	-	186683673	AGTATAGATGTAAT	-68	6.71241	0.0448312	hypothetical protein	Y
337	Npun_R3604	-	186683746	CGTGCTTATGTGTT	-23	6.71107	0.0448312	hypothetical protein	Y
338	Npun_F4255 Npun_F4256 Npun_F4257	- - -	186684377 186684378 186684379	TGTAAAATTGTAAT	-57	6.7098	0.0463645	hypothetical protein	Y
339	Npun_R3962 Npun_R3961	- -	186684090 186684089	AGTAAGGCTGTAAT	17	6.70847	0.0463645	thioredoxin domain-containing protein	Y
340	Npun_F0122	-	186680669	AGTGCCTGGGTTCT	-186	6.70846	0.0463645	chaperone protein DnaK	Y
341	Npun_R4266	-	186684388	CGTACTTTAGTCTT	-361	6.7056	0.0463645	hypothetical protein	Y
342	Npun_F6422 Npun_F6423	- -	186686438 186686439	ACTACAAATGTAAC	-120	6.70494	0.0463645	methyltransferase type 11	Y
343	Npun_F3230 Npun_F3231 Npun_F3232	- - -	186683429 186683430 186683431	AGTACTTATGAGCG	5	6.7042	0.0463645	secretion protein HlyD	Y
344	Npun_F0994 Npun_F0995	- -	186681472 186681473	AGTCCTTCTGTGGT	-415	6.70249	0.0463645	lipoic acid synthetase	Y
345	Npun_F6349	-	186686368	AGTACAAGTGACCA	-22	6.70154	0.0463645	rhomboid family protein	Y
346	Npun_F2705	-	186682989	TGCACTCATGTAAC	-551	6.70038	0.0463645	aminoglycoside phosphotransferase	Y
347	Npun_R1256	-	186681724	ATAACTGATGTGCA	38	6.69913	0.0478859	pyridoxal-5'-phosphate-dependent enzyme, beta subunit	Y
348	Npun_R5915	-	186685954	GGCACTGCTGTGCA	-453	6.69801	0.0478859	Dyp-type peroxidase family protein	Y
349	Npun_F0140	-	186680687	AGTACAAATGCTCC	-200	6.69797	0.0478859	short-chain dehydrogenase/reductase SDR	Y
350	Npun_F1447	-	186681897	TTTACTGTTGTTTT	-623	6.69756	0.0478859	response regulator receiver protein	Y
351	Npun_F0270 Npun_F0271	- -	186680802 186680803	GGTACAACTGCTGT	-74	6.69712	0.0478859	GCN5-related N-acetyltransferase	Y
352	Npun_R6266	-	186686297	AGCACAACTGGGCT	-45	6.69591	0.0478859	acetate--CoA ligase	Y
353	Npun_F3560	-	186683705	TGTACCCTAGTCTT	-509	6.6951	0.0478859	hypothetical protein	Y
354	Npun_F5744	-	186685791	CGTTCAGGTGTTAT	-20	6.69447	0.0478859	TPR repeat-containing protein	Y
355	Npun_F4662	-	186684766	AGTTCTAGTGTGTT	-241	6.69239	0.0478859	hypothetical protein	Y
356	Npun_R0439 Npun_R0438	- -	186680965 186680964	GGTGCAATTGTGAT	-184	6.69129	0.0478859	acetyl-CoA carboxylase, biotin carboxyl carrier protein	Y
