# Supplementary material for: Computational analysis of LexA regulons in Cyanobacteria
Source: BMC Genomics. 2010 Sep 29;11:527. doi: 10.1186/1471-2164-11-527 (PMC3091678; doi:10.1186/1471-2164-11-527)
Supplement: Additional file 6 — Supplementary tables. Additional file 6 contains 33 tables. Tables S32-S57 contains the predicted LexA-binding sites and regulons in the 26 cyanobacterial genomes harboring a lexA gene at p < 0.05. Table S58-62: predicted LexA-binding sites and regulons in the five cyanobacterial genomes without a lexA gene at p < 0.05. Table S63: list of the orthologs of the E. coli SOS response genes in 32 sequenced cyanobacteria. Table S64: list of the most conserved LexA regulon members (number of occurrence > = 6) in the 26 cyanobacterial genomes at p < 0.01. [file 1471-2164-11-527-S6.ZIP › Additional_File_6/Table_s37_PCC7120_p0.05.xls]

## Sheet: Sheet1
Rank	Transcription Unit	Name	gi numbers	Putative LexA Binding Site	Position	Score	p-value	Annotation	Have an orthologue or not(Y/N)
1	all2103 all2102	- ama	17229595 17229594	AGTACTTATGTACT	-173	9.7674	0	hypothetical protein	Y
2	alr1056	-	17228551	AGTACAATTGTACT	-50	9.4967	0	hypothetical protein	Y
3	alr2735	-	17230227	AGTACAATTGTACT	-62	9.28522	0	hypothetical protein	Y
4	alr0647	-	17228143	CGTACAAATGTACT	-438	8.90059	0	hypothetical protein	Y
5	alr0088	-	17227584	AGTACTTATGTACT	-16	8.52297	9.10263e-05	single-strand DNA-binding protein	Y
6	alr3140	-	17230632	TGTACCAGTGTCAT	-449	8.4635	0.000143386	hypothetical protein	Y
7	alr2104	-	17229596	AGTACATAAGTACT	-47	8.44799	0.000163525	hypothetical protein	Y
8	alr0203	-	17227699	AGTACAATTGCACT	-110	8.44014	0.000163525	hypothetical protein	Y
9	asl1412	-	17228907	AGTACAATAGTACT	-29	8.43095	0.000168358	hypothetical protein	Y
10	alr4908	-	17232400	AGTACTAATGTTCT	-35	8.38567	0.000215885	SOS function regulatory protein, LexA repressor	Y
11	asl0401	-	17227897	AGTACTTTTGTACT	-57	8.38384	0.000215885	hypothetical protein	Y
12	alr0402	-	17227898	AGTACAAAAGTACT	-300	8.33539	0.000263412	hypothetical protein	Y
13	alr4714	-	17232206	GGTACTGCTGTGGT	32	8.20796	0.000314161	hypothetical protein	Y
14	all3503	-	17230995	CGAACTGATGTACT	-24	8.18804	0.000320606	hypothetical protein	Y
15	all4790	-	17232282	CGTACATTTGTACC	-31	8.16492	0.000329467	hypothetical protein	Y
16	all3275 all3274	- -	17230767 17230766	TGTACTGGTGTAGC	-73	8.16287	0.000329467	two-component hybrid sensor and regulator	Y
17	all1774 asl1773	xseA xseB	17229266 17229265	TGTACTAATGTATT	-10	8.15423	0.000335911	exodeoxyribonuclease VII large subunit	Y
18	alr3716	uvrA	17231208	AGTACTATTGTTCT	-72	8.14805	0.000340744	excinuclease ABC subunit A	Y
19	alr2019	-	17229511	GGTACTTTGGTACT	-118	8.12238	0.000346383	hypothetical protein	Y
20	all4518	-	17232010	AGTACAGGTGTAGT	-33	8.04622	0.000391493	serine/threonine kinase	Y
21	all1440	nifK	17228935	AGTACTTTTGTTCT	-579	8.03069	0.000397938	nitrogenase molybdenum-iron protein beta chain	Y
22	alr1370	-	17228865	TGTACTTATGTTCT	5	8.00813	0.000416465	hypothetical protein	Y
23	all2910	-	17230402	TGTACTTCTGTTCT	-432	7.98319	0.000429354	carbonate dehydratase	Y
24	alr3285	-	17230777	GGTACCTCTGTAAC	-208	7.96335	0.000450298	inosine-adenosine-guanosine-nucleoside hydrolase	Y
25	alr3504	-	17230996	GGTACTTAAGTACT	-679	7.94407	0.000476881	hypothetical protein	Y
26	all4830 all4829	- -	17232322 17232321	AGTACGTCTGTATT	-196	7.92242	0.000507492	mannosyl transferase	Y
27	alr4629	-	17232121	AATACAACTGTAAT	-228	7.9204	0.000507492	hypothetical protein	Y
28	asr0855	-	17228350	AATACAAGTGTAGT	-25	7.90466	0.000541324	hypothetical protein	Y
29	alr4905	-	17232397	AGTTCTCATGTACT	-100	7.88365	0.000593685	two-component sensor histidine kinase	Y
30	all4969	-	17232461	AGTACGATTGTAGT	-173	7.88179	0.000593685	hypothetical protein	Y
31	all1252	-	17228747	AGTACCTGAGTCCT	-205	7.87931	0.000611406	hypothetical protein	Y
32	alr3920	-	17231412	GGTACTTCTGTGAT	3	7.86717	0.000638795	two-component response regulator	Y
33	all2245 all2244	- -	17229737 17229736	CGTACTTTTGTCAT	-153	7.86566	0.000638795	hypothetical protein	Y
34	all4375	-	17231867	GGTACACCTGTAGT	-517	7.8597	0.0006686	hypothetical protein	Y
35	all0646	-	17228142	AGTACATTTGTACG	-87	7.84886	0.000705655	hypothetical protein	Y
36	all3048	-	17230540	AGTACTAATGTTTT	-111	7.84076	0.000705655	hypothetical protein	Y
37	all2845 asl2844	- -	17230337 17230336	TGTACAAATGTTCA	23	7.8319	0.000737877	cation-efflux system membrane protein	Y
38	alr3988	-	17231480	AGTGCATCTGTACT	-40	7.82164	0.000777348	hypothetical protein	Y
39	alr3466	-	17230958	GGTACCATTGTATT	-545	7.81146	0.000819236	WD-40 repeat protein	Y
40	alr2122 alr2123	- -	17229614 17229615	AGTACTGCTGTGAT	24	7.78626	0.000952956	hypothetical protein	Y
41	alr0892 alr0893	- -	17228387 17228388	ATTACTCATGTACA	30	7.78555	0.000952956	hypothetical protein	Y
42	asr0636	-	17228132	AGTACGGTTGTAAA	-53	7.77972	0.00100451	hypothetical protein	Y
43	all2567	-	17230059	GGTACAAATGTATA	-136	7.77313	0.00100451	putative phosphoketolase	Y
44	alr1041	-	17228536	AGTACTTAAGTACT	-163	7.7716	0.00100451	fructose-1,6-bisphosphatase	Y
45	all3465	-	17230957	GGTACCCATGTACC	-348	7.74521	0.0011632	hypothetical protein	Y
46	asr4321	-	17231813	TGAACTTTTGTACT	-54	7.74283	0.0011632	hypothetical protein	Y
47	alr4582	-	17232074	AGTACATCTGTGTT	-311	7.74169	0.0011632	adenine phosphoribosyltransferase	Y
48	all1123	-	17228618	GTTACTTATGTCCT	-73	7.72751	0.00127195	hypothetical protein	Y
49	alr4649 alr4650	- -	17232141 17232142	AGTACCTTTGTGGT	36	7.68472	0.00155309	hypothetical protein	Y
50	all0854	-	17228349	ACTACACTTGTATT	-32	7.68353	0.00155309	hypothetical protein	Y
51	asr4942 alr4943 alr4944	- - -	17232434 17232435 17232436	CGTACCATAGTACT	-41	7.63558	0.00202674	hypothetical protein	Y
52	alr3411	-	17230903	AGTACTAGTGTTAT	-112	7.63266	0.00202674	hypothetical protein	Y
53	all4052	-	17231544	AGCACGAATGTCTT	-237	7.63206	0.00202674	transketolase	Y
54	alr2708	-	17230200	AGTACGAATGTTGT	-620	7.59514	0.00252296	pyruvate dehydrogenase E1 component, alpha subunit	Y
55	asr3935 alr3936 alr3937	- hisC -	17231427 17231428 17231429	GGTGCAACTGTACT	-32	7.58483	0.00264218	DNA binding protein HU	Y
56	alr1232	-	17228727	CGTTCATTTGTACT	-531	7.55901	0.00302723	hypothetical protein	Y
57	asl4186	rpl31	17231678	TGTACTGGGGTACT	-476	7.54887	0.00317222	50S ribosomal protein L31	Y
58	all2056	-	17229548	TGTACAGTTGTCTT	-70	7.54827	0.00317222	hypothetical protein	Y
59	asl1446 all1445	- -	17228941 17228940	CGCACCTACGTAAT	-148	7.54725	0.00317222	hypothetical protein	Y
60	all2004	-	17229496	TGTGCATCTGTCCT	-56	7.50808	0.00370227	cation transporting ATPase	Y
61	asr2016	-	17229508	TTTACGATTGTGCT	-58	7.50737	0.00370227	hypothetical protein	Y
62	all1636	-	17229128	AGTACCATTGTCTT	-659	7.49351	0.00384324	regulatory protein	Y
63	all3793	-	17231285	ACTACGTCTGTGAT	-5	7.4916	0.00384324	hypothetical protein	Y
64	all2909	-	17230401	GCTACATCTGTACT	-449	7.48884	0.00399871	hypothetical protein	Y
65	all2989	-	17230481	ATTACAACTGTTCT	-6	7.45798	0.00446351	hypothetical protein	Y
66	alr3238	-	17230730	CGTACTTATGATAT	-354	7.44383	0.00463267	hypothetical protein	Y
67	all2316	-	17229808	CGTACCCCTGTTGT	-417	7.44274	0.00463267	aldo/keto reductase	Y
68	all4801	-	17232293	AGTACTATTGCAGT	-44	7.42931	0.00491622	hypothetical protein	Y
69	alr1052	-	17228547	CGTACTCAAGTAGT	-46	7.42847	0.00491622	hypothetical protein	Y
70	all5089 all5088	- -	17232581 17232580	AATACATCTGTACT	-106	7.42582	0.00491622	phosphoglucomutase/phosphomannomutase	Y
71	all3194 all3193 asl3192	- - -	17230686 17230685 17230684	CGTACAAATGTAAG	-210	7.42404	0.00491622	hypothetical protein	Y
72	alr5147	-	17232639	AATACCGATGTACT	-31	7.4214	0.00491622	ABC transporter ATP-binding protein	Y
73	alr4009 alr4010 alr4011	- - -	17231501 17231502 17231503	CGTATATTTGTAAT	-106	7.41868	0.00509828	hypothetical protein	Y
74	asl2332	-	17229824	CGTGCTGCTGTTCC	20	7.416	0.00509828	hypothetical protein	Y
75	alr0377	-	17227873	GGTTCTTATGTATT	-197	7.41536	0.00509828	hypothetical protein	Y
76	all1132	uvrB	17228627	AGTACAGATGTATG	3	7.40979	0.00524247	excinuclease ABC subunit B	Y
77	all3272	recA	17230764	AGTATATCTGTTCT	-52	7.40228	0.00524247	recombinase A	Y
78	alr3495	-	17230987	TATACTTTTGTCCT	-81	7.40111	0.00524247	hypothetical protein	Y
79	asl0097	-	17227593	TATACTTCTGTAGT	-677	7.39814	0.00539874	hypothetical protein	Y
80	alr4239 alr4240	- -	17231731 17231732	GGTACTTTTGTTCG	-229	7.39717	0.00539874	toxin secretion ABC transporter ATP-binding protein	Y
81	asl3860	-	17231352	AGTACCAAAGTTCT	-32	7.396	0.00539874	glutaredoxin	Y
82	all1814	-	17229306	GCGACAGTTGTACT	29	7.39523	0.00539874	hypothetical protein	Y
83	all3859	-	17231351	AGTACCAAAGTTCT	-412	7.39093	0.00539874	glutathione synthetase	Y
84	alr3915	-	17231407	TGTGCATCTGTATT	26	7.38586	0.00558241	hypothetical protein	Y
85	alr3170	-	17230662	CGTACAAGCGTACA	-86	7.36916	0.00593362	hypothetical protein	Y
86	alr2990 alr2991	dnaK dnaJ	17230482 17230483	AGAACAGTTGTAAT	-401	7.36631	0.00593362	molecular chaperone DnaK	Y
87	alr4412	-	17231904	GGTACTAATGTGAT	-106	7.36129	0.00593362	hypothetical protein	Y
88	all0050	-	17227546	GGATCGAGTGTTCT	-277	7.3518	0.0061044	hypothetical protein	Y
89	asr0081	-	17227577	TCTACTGCTGTAAT	-47	7.34431	0.00629692	hypothetical protein	Y
90	all2436	-	17229928	TGTACTGAGGTTCT	-119	7.3414	0.00629692	aspartyl-tRNA synthetase	Y
91	all0275	-	17227771	AGCACCAATGTCCA	-473	7.3413	0.00629692	glycerophosphoryl diester phosphodiesterase	Y
92	all5196 all5195	- -	17232688 17232687	AGTACAAATGAACA	7	7.34113	0.00629692	hypothetical protein	Y
93	all3983	-	17231475	GGTACATCTGCGCT	-1	7.33091	0.00649992	hypothetical protein	Y
94	alr1324	-	17228819	TGTACAGTTGTCAG	-112	7.32376	0.00670372	hypothetical protein	Y
95	all5137 all5136	- moeA	17232629 17232628	CGGACTTTTGTACA	23	7.3227	0.00670372	hypothetical protein	Y
96	all3447	-	17230939	TGGACAGTTGTATT	-224	7.32095	0.00670372	hypothetical protein	Y
97	asr3796	-	17231288	CTTACTCCTGTACT	-83	7.31825	0.00690591	stress induced hydrophobic peptide	Y
98	alr3693	-	17231185	GGTACGTAAGTCCT	-259	7.31072	0.00690591	hypothetical protein	Y
99	all4838	-	17232330	ATTACAAATGTATA	-91	7.30553	0.00711535	serine/threonine kinase	Y
100	alr0451 alr0452	- -	17227947 17227948	CATACAACTGTACT	-145	7.30144	0.00711535	hypothetical protein	Y
101	all0997	-	17228492	TGAACGGATGTCAT	-69	7.29821	0.00733285	hypothetical protein	Y
102	alr2940	-	17230432	AGTACTAAAGTGCT	-414	7.29279	0.00733285	hypothetical protein	Y
103	all4799	-	17232291	TGTGCATTTGTGCT	-156	7.28953	0.00759304	hypothetical protein	Y
104	alr1791	-	17229283	ATTACTTCTGTCCT	-78	7.28942	0.00759304	hypothetical protein	Y
105	asr3368	-	17230860	ATTACTCTTGTAAT	-234	7.28871	0.00759304	hypothetical protein	Y
106	alr3706	-	17231198	AGTACGTAGGGACT	-181	7.28633	0.00759304	serine/threonine kinase	Y
107	all3604	-	17231096	GGTACGAGGGTTTT	-240	7.28363	0.00759304	hypothetical protein	Y
108	alr1081	-	17228576	AGTACAACTGAGGT	-5	7.28233	0.00759304	hypothetical protein	Y
109	alr3376	-	17230868	GGTGCATATGTATT	-125	7.28201	0.00759304	hypothetical protein	Y
110	all2919 all2918	- -	17230411 17230410	TTTACTATTGTACG	-81	7.27761	0.00784195	ferredoxin	Y
111	all0796	-	17228291	AGTACTTTTTTACT	-89	7.27235	0.00784195	hypothetical protein	Y
112	all2568	-	17230060	GGTACAGATGTATA	-326	7.26095	0.00809328	2-phosphosulfolactate phosphatas	Y
113	all0422 all0421 all0420	- - -	17227918 17227917 17227916	CCTACAACTGTATT	-190	7.25236	0.00837603	hypothetical protein	Y
114	all1075	-	17228570	AGAACGGGTGTACG	-37	7.25055	0.00837603	parA family protein	Y
115	alr3199	-	17230691	AGTAGAAGTGTATT	-138	7.2493	0.00865958	hypothetical protein	Y
116	all0284 all0283 all0282 asl0281	- - - -	17227780 17227779 17227778 17227777	AGTACAAATATATT	-51	7.2421	0.00865958	WD-40 repeat protein	Y
117	all0830	-	17228325	CGTCCAAATGTTCT	-563	7.24197	0.00865958	ABC transporter permease protein	Y
118	alr3370	-	17230862	GATACTTATGTCCT	-39	7.2333	0.00898179	hypothetical protein	Y
119	asl3196	-	17230688	AGTGCATCTGTATT	-60	7.2329	0.00898179	hypothetical protein	Y
120	all5023	-	17232515	TGTACAATTGTCGG	-42	7.23065	0.00898179	hypothetical protein	Y
121	alr1538 alr1539	- -	17229030 17229031	TGCACCACAGTTCT	13	7.22921	0.00932012	hypothetical protein	Y
122	alr2882	exoD	17230374	GGTGCATTTGTATT	-44	7.22603	0.00932012	exopolysaccharide synthesis protein	Y
123	all3939	-	17231431	TGAACTTTAGTACT	15	7.21901	0.00967617	hypothetical protein	Y
124	all2375	-	17229867	GGTACGGATGCACC	29	7.21432	0.00967617	hypothetical protein	Y
125	alr5329	-	17232821	GGTATTTATGTACA	5	7.21357	0.00967617	hypothetical protein	Y
126	all4941	-	17232433	AGTACTATGGTACG	-11	7.21095	0.00967617	hypothetical protein	Y
127	alr4891	-	17232383	TGGACAATTGTACA	-45	7.20415	0.0100362	hypothetical protein	Y
128	asr1775	-	17229267	TGTACTAGTGTGTC	-59	7.20288	0.0100362	hypothetical protein	Y
129	alr0031	-	17227527	ACTACGGATGTACA	5	7.20187	0.0100362	glycogen synthase	Y
130	asr2369	-	17229861	GGTAACACAGTACT	-178	7.1925	0.0104197	hypothetical protein	Y
131	all4580	-	17232072	AGGACAATTGTTAT	-451	7.18624	0.0108426	hypothetical protein	Y
132	all1711	-	17229203	GGTGCTTGTGTAGA	-338	7.1853	0.0108426	hypothetical protein	Y
133	alr0896	-	17228391	GGTACGTGAGTCCT	-134	7.18501	0.0108426	hypothetical protein	Y
134	asr0460 asr0461	- -	17227956 17227957	CGTAAATTTGTGCT	-44	7.17957	0.0112558	hypothetical protein	Y
135	alr5152	-	17232644	AGTTCTGGTGTACC	36	7.17908	0.0112558	ribonuclease Z	Y
136	alr0991	-	17228486	CGGACTCATGTACC	5	7.17619	0.0112558	ammonium transporter	Y
137	alr0428	-	17227924	TGGACTCCTGTTTT	-129	7.17201	0.0112558	two-component sensor histidine kinase	Y
138	all2263 all2262	- -	17229755 17229754	CGTACTCATGTTGG	-121	7.17149	0.0112558	heat shock protein X	Y
139	all4859	-	17232351	AGTACAGCTGGAGT	-211	7.1697	0.0116989	hypothetical protein	Y
140	all0350	-	17227846	AGTACATCTGTGGC	-256	7.16168	0.0116989	hypothetical protein	Y
141	alr2426 asr2427	- -	17229918 17229919	AGTACACACGTCAT	18	7.15979	0.0121419	hypothetical protein	Y
142	alr3527 alr3528	- -	17231019 17231020	ATTACATTTGTATT	-150	7.15801	0.0121419	hypothetical protein	Y
143	all4511	petC	17232003	AGAACTCTTGTATA	-126	7.1554	0.0121419	cytochrome b6/f-complex iron-sulfur protein	Y
144	asl1676	-	17229168	AGGACTTACGCACT	26	7.15198	0.0121419	hypothetical protein	Y
145	asl3966	-	17231458	ATGACCAATGTACT	-64	7.15151	0.0121419	hypothetical protein	Y
146	alr1927 alr1928	- -	17229419 17229420	GGTACAGGGGTACA	-141	7.14741	0.0125874	ABC transporter ATP-binding protein	Y
147	alr3614	-	17231106	AGCACTAATGTGTT	23	7.14551	0.0125874	hypothetical protein	Y
148	all2035	-	17229527	AGAACTATGGTTTT	20	7.14532	0.0125874	transcriptional regulator	Y
149	all3615	-	17231107	GGTACATAGGTACT	-38	7.1422	0.0125874	hypothetical protein	N
150	all3291	-	17230783	AGGACTTAAGTCCT	-51	7.13984	0.0130296	hypothetical protein	Y
151	all3127	-	17230619	AGCACGGGTGTTCA	38	7.13932	0.0130296	hypothetical protein	Y
152	alr4907	-	17232399	ACTACCACTGTGCT	-295	7.13475	0.0130296	ornithine carbamoyltransferase	Y
153	alr3448 alr3449 alr3450	- - -	17230940 17230941 17230942	TGAACTAATGTAAA	-352	7.13416	0.0130296	hypothetical protein	Y
154	all4779	-	17232271	TGAACAGCTGTGTT	15	7.12117	0.0134783	hypothetical protein	Y
155	all0832	-	17228327	AGGACTAATGAACT	7	7.11613	0.013956	ATP-binding protein of ABC transporter	Y
156	alr3762	-	17231254	ACTACACCTGTAAT	-42	7.11466	0.013956	oligopeptide binding protein of ABC transporter	Y
157	all3526	-	17231018	AATACAAATGTAAT	-118	7.11051	0.013956	hypothetical protein	Y
158	alr4800	-	17232292	AGCACAAATGCACA	-242	7.10853	0.0144498	hypothetical protein	Y
159	all3558	-	17231050	ATTACAAATGTAAT	-166	7.10669	0.0144498	nitrogen assimilation regulatory protein	Y
160	alr0490	-	17227986	AGTAAGAGTGTACT	-23	7.10592	0.0144498	hypothetical protein	Y
161	all2424	-	17229916	GTTACAAACGTATT	-15	7.10147	0.0144498	hypothetical protein	Y
162	alr3756 alr3757	- -	17231248 17231249	TGTACCTAAGTACA	-150	7.10145	0.0144498	hypothetical protein	Y
163	alr3858	ftsZ	17231350	GGTACTTGTGTATC	-779	7.09942	0.014967	cell division protein FtsZ	Y
164	alr1492	-	17228985	CGAACTTCTGTACT	-84	7.094	0.014967	hypothetical protein	N
165	all4581	-	17232073	AACACAGATGTACT	-155	7.09065	0.014967	hypothetical protein	Y
166	alr0029	-	17227525	AGTACTTTAGTGGC	-389	7.08957	0.0154793	WD-40 repeat protein	Y
167	all3691	-	17231183	AATACGTATGTAGA	32	7.08874	0.0154793	serine/threonine kinase with two-component sensor domain	Y
168	alr3882 alr3883 alr3884 alr3885	trmD ispF - -	17231374 17231375 17231376 17231377	AGCTCATCTGTACT	-75	7.0813	0.0154793	tRNA (guanine-N(1)-)-methyltransferase	Y
169	alr0960	ycf55	17228455	AGTGCTGGTGTATT	-12	7.07545	0.0160287	two-component response regulator	Y
170	asl2337	-	17229829	GGTGCAGTTGTAAT	17	7.07486	0.0160287	hypothetical protein	Y
171	all2315	-	17229807	GGCCCGGATGTACT	16	7.07475	0.0160287	ketol-acid reductoisomerase	Y
172	all0135 all0134	- -	17227631 17227630	AATACAGTTGTAGT	-89	7.07398	0.0160287	hypothetical protein	Y
173	all1512	petC	17229005	CGTACTACAGTACC	-297	7.07376	0.0160287	cytochrome b6/f-complex iron-sulfur protein	Y
174	all1660	-	17229152	TGACCAGCTGTACT	-467	7.07187	0.0160287	hypothetical protein	Y
175	alr0074	-	17227570	TGTACTTACGTATA	-95	7.07093	0.0160287	hypothetical protein	Y
176	all3826	-	17231318	AGTAAAATTGTCCT	-49	7.06842	0.0166054	hypothetical protein	Y
177	alr0523	pecB	17228019	CGAACTAAGGTTTT	-182	7.0648	0.0166054	phycoerythrocyanin beta chain	Y
178	alr0741	rbpA1	17228236	AGTATCTTTGTTTT	-90	7.06297	0.0166054	RNA-binding protein	Y
179	asr3042 asr3043	- -	17230534 17230535	GTTACAAATGTAAT	-447	7.05967	0.0171838	CAB/ELIP/HLIP superfamily of proteins	Y
180	all0178	-	17227674	GATACTCTTGTTCT	-170	7.05871	0.0171838	flavoprotein	Y
181	alr1128	-	17228623	GATACACTTGTTCT	-29	7.05869	0.0171838	chromosome segregation protein	Y
182	all4503 all4502 all4501	- - -	17231995 17231994 17231993	TGAACTTTTGTGAT	5	7.05652	0.0171838	two-component response regulator	Y
183	alr2174	-	17229666	TGTACCTGTGTACA	-338	7.0535	0.0171838	transcriptional regulator	N
184	all4729 asl4728 all4727 all4726	- - - -	17232221 17232220 17232219 17232218	AGCACAGATGGTCT	-50	7.04512	0.0177703	hypothetical protein	Y
185	alr1236	-	17228731	CGTAATCATGTAAT	-114	7.043	0.0177703	hypothetical protein	Y
186	asr1204	-	17228699	TGCACTATTGTTCA	-469	7.03343	0.0183462	hypothetical protein	Y
187	alr5348	-	17232840	TTGACCACTGTATT	-158	7.0325	0.0183462	hypothetical protein	Y
188	alr4512 alr4513	- -	17232004 17232005	TATACAAGAGTTCT	-149	7.03019	0.0183462	sulfide-quinone reductase	Y
189	all2089	-	17229581	AGTACGGCTGAGGT	-486	7.02758	0.0189641	hypothetical protein	Y
190	all3232	-	17230724	TGTACACCTGTTTA	-77	7.01973	0.019586	two-component response regulator	Y
191	all4191 all4190 all4189 all4188 all4187	rpoA rpl17 truA rpl13 rps9	17231683 17231682 17231681 17231680 17231679	AGGGCTGCTGTACT	-171	7.01887	0.019586	DNA-directed RNA polymerase alpha subunit	Y
192	alr3887	-	17231379	AGTCCCCTTGTATT	-3	7.01847	0.019586	argininosuccinate lyase	Y
193	all1931	-	17229423	TGTACAATTGTCAG	37	7.01755	0.019586	hypothetical protein	Y
194	alr0970 alr0971	- -	17228465 17228466	CGTACCCGTGGATT	33	7.01574	0.019586	ABC transporter ATP-binding protein	Y
195	alr1044	-	17228539	GGTATTTATGTACT	-460	7.01553	0.019586	transcriptional regulator	Y
196	all0361	-	17227857	AGTACAACTGTTGT	-148	7.0142	0.019586	hypothetical protein	N
197	all0889	-	17228384	AGCACAAAAGTGCT	-609	7.01203	0.019586	hypothetical protein	Y
198	alr2463	-	17229955	AGTAAAAATGTATT	-604	7.01189	0.019586	hypothetical protein	Y
199	all2965	-	17230457	TGTACCCAGGTTGT	-208	7.01114	0.019586	hypothetical protein	Y
200	all3221	-	17230713	TTTACATCTGTCAT	-64	7.00653	0.0202691	hypothetical protein	Y
201	asr2468	-	17229960	TGTACAGTTGTCGG	-81	7.00586	0.0202691	hypothetical protein	Y
202	asr0365 alr0366 alr0367	- - -	17227861 17227862 17227863	AGTATCGATGTATG	-52	7.00474	0.0202691	hypothetical protein	Y
203	asr3605 alr3606	- -	17231097 17231098	AGCACCTGTGTCAT	-88	7.00213	0.0202691	hypothetical protein	Y
204	alr2574	-	17230066	CATACTAATGTGCT	-159	6.99481	0.0209658	hypothetical protein	Y
205	alr3201	-	17230693	AGTGCTATTGTAGT	-94	6.99427	0.0209658	Mg-protoporphyrin IX methyl transferase	Y
206	all2546	-	17230038	TGAACCCCTGTTTT	19	6.99184	0.0209658	hypothetical protein	Y
207	all4121	petH	17231613	TGAACAGGTGTGTT	-175	6.99072	0.0209658	ferredoxin--NADP(+) reductase	Y
208	asr1202	-	17228697	TGTACGTAAGTGAG	-12	6.98972	0.0216941	hypothetical protein	Y
209	all4260	-	17231752	AGTTCTGTTGCGCT	-175	6.98652	0.0216941	hypothetical protein	Y
210	all3563	-	17231055	TGTACCTGTGTCAG	-211	6.98536	0.0216941	two-component sensor histidine kinase	Y
211	alr1045	-	17228540	AGAACAGGGGTATT	-8	6.98521	0.0216941	hypothetical protein	Y
212	alr3460	-	17230952	GGTACACCTGAATT	30	6.98423	0.0216941	methionyl-tRNA formyltransferase	Y
213	alr0117	-	17227613	AGAACTGATGAACT	-66	6.98384	0.0216941	two-component sensor histidine kinase	Y
214	alr2780	-	17230272	GGTATCGTTGTACT	-264	6.98383	0.0216941	DNA topoisomerase I	Y
215	all0457	-	17227953	TGTGCCTTTGTAAT	-282	6.98375	0.0216941	hypothetical protein	Y
216	all3167	-	17230659	TGTACTAGTGTGGC	-112	6.98248	0.0216941	two-component sensor histidine kinase	Y
217	alr2807	-	17230299	ATTACCTCTGTTTT	24	6.98193	0.0216941	hypothetical protein	Y
218	all3263	-	17230755	AGGACTGTTGTTTT	-97	6.97961	0.0224207	bifunctional phosphoribosyl-AMP cyclohydrolase/phosphoribosyl-ATP pyrophosphatase protein	Y
219	all2425	-	17229917	AGTTCTGATGTTCA	-329	6.97811	0.0224207	hypothetical protein	Y
220	alr4100	-	17231592	CGTACTTATGGAAT	-8	6.9769	0.0224207	hypothetical protein	Y
221	asr0581	-	17228077	TATACAACCGTAAT	-272	6.976	0.0224207	hypothetical protein	Y
222	alr2411 alr2412	- -	17229903 17229904	ACTACAGTTGTTGT	-123	6.97449	0.0224207	serine/threonine kinase	Y
223	alr4007	-	17231499	AGTACATACGTAAA	-241	6.96917	0.023198	hypothetical protein	Y
224	alr1698	-	17229190	AGTACATCTGAATC	-154	6.96722	0.023198	hypothetical protein	Y
225	alr1138	-	17228633	AGTACGTAAGTCAT	-21	6.96686	0.023198	hypothetical protein	Y
226	asl4195	infA	17231687	AGCACGGTTGTTAT	-375	6.96655	0.023198	translation initiation factor IF-1	Y
227	all1163 all1162	- -	17228658 17228657	TGTACTTTAGTGTT	15	6.96142	0.023198	hypothetical protein	Y
228	alr4226	-	17231718	GGTACTCAGGTATT	-438	6.96112	0.023198	hypothetical protein	Y
229	asr2665	-	17230157	AGTACGTCTGTTTT	-475	6.9602	0.023198	hypothetical protein	N
230	alr3809	carB	17231301	AGTACTGATGAAAT	-270	6.95687	0.0240438	carbamoyl-phosphate synthase large subunit	Y
231	all0453	-	17227949	AATACATCTGTAGT	-426	6.95445	0.0240438	cobalamin biosynthesis precorrin-3 methylase	Y
232	all2059 all2058	- -	17229551 17229550	TTTACTTTTGTAAT	-35	6.95352	0.0240438	hypothetical protein	Y
233	all3093	purH	17230585	TGTAGAGGTGTACT	-533	6.95224	0.0240438	bifunctional phosphoribosylaminoimidazolecarboxamide formyltransferase/IMP cyclohydrolase	Y
234	alr2447 asr2448 alr2449	dnaJ - -	17229939 17229940 17229941	AGCACAATTGTAAA	-245	6.95109	0.0240438	DnaJ protein	Y
235	alr4880	-	17232372	GGAACGTATGTAGA	-118	6.94914	0.024938	two-component hybrid sensor and regulator	Y
236	all0028	-	17227524	GCCACTAAAGTACT	-104	6.94515	0.024938	hypothetical protein	Y
237	asl4194	rpl36	17231686	AGCACGGTTGTTAT	-716	6.94505	0.024938	50S ribosomal protein L36	Y
238	alr4016	-	17231508	TGTACAGACGTTGT	-93	6.94452	0.024938	hypothetical protein	Y
239	all2327	apcF	17229819	AGAACCATTGTCAT	-557	6.94376	0.024938	phycobilisome core component	Y
240	alr5370	-	17232862	TGCACGAGTGTCAT	-101	6.9432	0.024938	hypothetical protein	Y
241	asr1592	rpsT	17229084	AGTTCTCGTGTAAT	-431	6.94297	0.024938	30S ribosomal protein S20	Y
242	asl1795	-	17229287	AGTACTGCTGCTAT	0	6.94025	0.024938	hypothetical protein	Y
243	alr5361 alr5362 alr5363 asr5364 asr5365 alr5366	- - - - - -	17232853 17232854 17232855 17232856 17232857 17232858	CGTAAATTTGTATT	33	6.94021	0.024938	hypothetical protein	Y
244	asl0272 all0271	- -	17227768 17227767	CGTACTAATGTGGA	-239	6.93958	0.025849	hypothetical protein	Y
245	alr2817	hetC	17230309	ATTACTGTTGTTAT	-300	6.93915	0.025849	heterocyst differentiation protein	Y
246	all2098	-	17229590	AGTCCAAATGTAGG	-193	6.93819	0.025849	hypothetical protein	Y
247	alr2791	-	17230283	CGTAAACGTGTACT	-164	6.93733	0.025849	WD-repeat protein	Y
248	all1087	-	17228582	AGGACTAAAGTCCT	-511	6.93644	0.025849	anti-sigma factor antagonist	Y
249	alr4717	hupE	17232209	TGTACCCCTGTTTC	-70	6.93433	0.025849	hydrogenase accessory protein	Y
250	alr1067	-	17228562	TGTTCTTGTGTACA	25	6.93088	0.025849	hypothetical protein	Y
251	alr0600	-	17228096	AGGACTAAAGTCCT	-166	6.92967	0.0267939	hypothetical protein	Y
252	alr2729 alr2730 alr2731 alr2732	- - coxB coxA	17230221 17230222 17230223 17230224	TGTGCCTTTGTAGT	-625	6.92963	0.0267939	hypothetical protein	Y
253	all3132 all3131	- -	17230624 17230623	GGCACAACTGTGGT	-76	6.929	0.0267939	ABC transport protein, ATP-binding subunit	Y
254	alr3583	-	17231075	TGTTCTAGTGTACA	-103	6.92611	0.0267939	hypothetical protein	Y
255	alr1194	-	17228689	AGGACTAGAGTCCT	-372	6.92481	0.0267939	two-component response regulator	Y
256	all2487	-	17229979	ATTACCATTGTATT	-704	6.9194	0.0277582	hypothetical protein	Y
257	alr4554	-	17232046	TGTACTCATGCAAT	5	6.91933	0.0277582	hypothetical protein	Y
258	asr4747	-	17232239	TGTACTGTCGTACC	-202	6.91807	0.0277582	hypothetical protein	Y
259	all1553	-	17229045	TTTTCAATTGTTCT	-83	6.91732	0.0277582	NADH dehydrogenase	Y
260	asr5139	-	17232631	ATTACAAATGAATT	-115	6.91574	0.0277582	hypothetical protein	Y
261	asl4146	-	17231638	AGAACGGATGTTTT	-195	6.91563	0.0277582	hypothetical protein	Y
262	alr5134 alr5135	- -	17232626 17232627	GGTACGGTTGCAAT	-66	6.91549	0.0277582	hypothetical protein	Y
263	alr4015	-	17231507	TGTACAGATGTTGC	-40	6.91381	0.0277582	hypothetical protein	Y
264	all4160	-	17231652	GGTTCGGCTGTAGT	-199	6.91181	0.0277582	hypothetical protein	Y
265	alr2725	-	17230217	AGTACAAGCGAACT	-16	6.91035	0.0277582	deoxyribopyrimidine photolyase	Y
266	all4085	-	17231577	CGTTCTTGTGTAAT	-633	6.90978	0.0286958	endonuclease V	Y
267	asr1156	-	17228651	GGTACTCGTGAAGT	-108	6.90867	0.0286958	hypothetical protein	Y
268	alr1586	-	17229078	AGCTCAATTGTACT	-26	6.90637	0.0286958	hypothetical protein	Y
269	alr3925	-	17231417	TATACCGATGTATT	-275	6.90021	0.0286958	hypothetical protein	Y
270	alr5317 alr5318 alr5319 alr5320	- - - -	17232809 17232810 17232811 17232812	AGAACTAAAGTTCT	-377	6.8982	0.0297132	hypothetical protein	Y
271	alr4839	-	17232331	TATACATTTGTAAT	-747	6.89604	0.0297132	hypothetical protein	Y
272	alr2111 alr2112	- -	17229603 17229604	AGTAGTCATGTACG	5	6.89567	0.0297132	hypothetical protein	Y
273	all1813 all1812	- -	17229305 17229304	GCGACAGTTGTACT	-693	6.89498	0.0297132	hypothetical protein	Y
274	asl2078	-	17229570	AGAGCTAATGTCCA	-160	6.8949	0.0297132	hypothetical protein	Y
275	alr1905	-	17229397	CAAACTACTGTACT	-437	6.89454	0.0297132	hypothetical protein	Y
276	all3713	-	17231205	TGTACATATGCGGT	-98	6.89209	0.0297132	hypothetical protein	Y
277	all1862	-	17229354	AGTACCGAGGTTTT	-306	6.88986	0.0307459	hypothetical protein	Y
278	all3148	-	17230640	AGAACTTTTGAACT	-126	6.8883	0.0307459	hypothetical protein	Y
279	alr4693	-	17232185	AGTACAAATGCTTG	5	6.88416	0.0307459	hypothetical protein	Y
280	asr4524	-	17232016	GGTACAGTTGATCA	-254	6.88312	0.0307459	hypothetical protein	Y
281	alr1926	-	17229418	AGTACAACTGCTAT	-169	6.88254	0.0307459	hypothetical protein	Y
282	alr2363	-	17229855	TGTACTAAGGTAAA	-16	6.88144	0.0307459	hypothetical protein	Y
283	asl2360	-	17229852	AGTGCTTATGTTTT	-375	6.88012	0.0307459	hypothetical protein	Y
284	alr1581 alr1582 alr1583 alr1584 alr1585	- - - - -	17229073 17229074 17229075 17229076 17229077	CCTACTTATGTAAT	-242	6.87861	0.0317504	hypothetical protein	Y
285	alr3240 alr3241	- -	17230732 17230733	GGCTCGTATGTTCT	-421	6.87547	0.0317504	permease protein of ferrichrome ABC transporter	Y
286	all2512	patB	17230004	ATTACCTATGTCAT	-438	6.87536	0.0317504	transcriptional regulator	Y
287	all5316	-	17232808	AGGACTAAAGTCCT	-337	6.87498	0.0317504	hypothetical protein	Y
288	alr2079	-	17229571	CGTCCTTAGGTTCT	-500	6.87371	0.0317504	hypothetical protein	Y
289	all1082	-	17228577	AGAACTGTTGTAAA	-33	6.87284	0.0317504	hypothetical protein	Y
290	alr0132	-	17227628	AGTTCTGATGTTGT	-688	6.8727	0.0317504	hypothetical protein	Y
291	alr4156 alr4157	ndhF ndhD	17231648 17231649	TGTACTTGTGTCAA	-263	6.87143	0.0317504	NADH dehydrogenase subunit L	Y
292	all4622	-	17232114	AGGACTTTTGCCAT	-121	6.86793	0.0328798	hypothetical protein	Y
293	alr0811 alr0812	- -	17228306 17228307	AGTAAAAGCGTACT	-42	6.86568	0.0328798	hypothetical protein	Y
294	alr0052	trxA	17227548	CGGACTACTGTTCG	-134	6.86506	0.0328798	thioredoxin	Y
295	alr2350	-	17229842	TGCACAAATGTGTG	-89	6.86367	0.0328798	phosphoribulokinase	Y
296	alr3229 alr3230 alr3231	ksgA - -	17230721 17230722 17230723	AGTACCTTGGTCTT	-196	6.86285	0.0328798	dimethyladenosine transferase	Y
297	alr5209	-	17232701	AATACTTATGTCAT	-71	6.86266	0.0328798	hypothetical protein	Y
298	alr3812	-	17231304	AGCACCTCAGTGCT	-472	6.86202	0.0328798	mutator MutT protein	Y
299	alr4932	-	17232424	CGTACCCCTGCACC	20	6.86168	0.0328798	DNA polymerase III gamma and tau subunits	Y
300	all1140	-	17228635	TGTACATATGAGAT	7	6.86163	0.0328798	hypothetical protein	Y
301	all0479 all0478	- -	17227975 17227974	CGTTCAGGTGTAGT	-275	6.86078	0.0328798	hypothetical protein	Y
302	asl4263 asl4262	petN -	17231755 17231754	GGTAAAATTGTGTT	-478	6.85913	0.0340277	PetN protein	Y
303	all1807 all1806	- -	17229299 17229298	CCTACCAATGTACC	-693	6.85655	0.0340277	hypothetical protein	Y
304	all1886	-	17229378	CGTCCTCATGTACC	-142	6.8562	0.0340277	hypothetical protein	Y
305	all4237	-	17231729	AGTACAGCAGTGCT	5	6.8556	0.0340277	hypothetical protein	N
306	alr3364	-	17230856	TGTACTGCGGTGCA	-213	6.85424	0.0340277	hypothetical protein	Y
307	all0707 all0706	- -	17228202 17228201	TGTACAGTCGTCAT	-222	6.85192	0.0340277	two-component sensor histidine kinase	Y
308	alr0188	-	17227684	TGTACACTTGAAAT	-16	6.85181	0.0340277	GDP-mannose pyrophosphorylase	Y
309	asr0923	-	17228418	AACACATATGTAAT	-270	6.8512	0.0340277	hypothetical protein	Y
310	alr0672	-	17228168	ATTACCTATGTTTT	-178	6.85005	0.0340277	hypothetical protein	Y
311	all0979	-	17228474	AGTACAATCGTGAA	-22	6.84921	0.0352167	hypothetical protein	Y
312	alr0791	-	17228286	AGTAGGTTTGTCCT	-352	6.84839	0.0352167	outer membrane secretion protein	Y
313	all3940	-	17231432	TGTACCCTTTTACT	-35	6.8451	0.0352167	hypothetical protein	Y
314	all4967	-	17232459	GCTACTGCTGTATT	-396	6.84459	0.0352167	hypothetical protein	Y
315	all4659	-	17232151	ATGACGTATGTATT	-119	6.84269	0.0352167	hypothetical protein	Y
316	all4403 all4402 all4401	- - -	17231895 17231894 17231893	GGTATTGGTGTAAT	-86	6.84101	0.0352167	hypothetical protein	Y
317	alr2481	-	17229973	AGAACTTTAGTTCT	-253	6.84043	0.0352167	two-component sensor histidine kinase	Y
318	all1188	-	17228683	TGTACGTTGGTCAT	35	6.83866	0.036363	hypothetical protein	Y
319	alr4954	-	17232446	AGGACTTTAGTCCT	-105	6.83853	0.036363	serine/threonine kinase	Y
320	asr5071	-	17232563	GGCGCTGCTGTTCT	39	6.83466	0.036363	hypothetical protein	Y
321	all5219	tldD	17232711	AGCACTAAAGTGCT	-141	6.83286	0.036363	hypothetical protein	Y
322	alr4278	-	17231770	ACTACTACTGCAAT	33	6.8327	0.036363	hypothetical protein	Y
323	asl2786	-	17230278	GGTACATCTGTGCG	5	6.8321	0.036363	hypothetical protein	N
324	alr2903	-	17230395	TGTACCCAGGTCGT	-748	6.83143	0.036363	hypothetical protein	Y
325	all2364	accD	17229856	CGTACTTTTGTCGC	-694	6.82962	0.0375222	acetyl-CoA carboxylase beta subunit	Y
326	alr2488	-	17229980	ACAACAGATGTAAT	24	6.8278	0.0375222	hypothetical protein	Y
327	asl0793 all0792	- -	17228288 17228287	AGTACCTTCGTGCC	-520	6.82608	0.0375222	hypothetical protein	Y
328	all3461	-	17230953	GAGACCTTTGTACT	-507	6.82495	0.0375222	hypothetical protein	Y
329	alr4831	-	17232323	AATACAGACGTACT	-274	6.82196	0.0375222	mRNA-binding protein	Y
330	alr2434	-	17229926	TAAACTCTTGTACT	-218	6.82134	0.0375222	hypothetical protein	Y
331	all3295	-	17230787	AATACCAGCGTAGT	-185	6.8209	0.0375222	hypothetical protein	Y
332	alr1376 alr1377 alr1378 alr1379	- - - -	17228871 17228872 17228873 17228874	AGTACCAGTGTGAA	-112	6.81931	0.0387023	hypothetical protein	Y
333	alr4043	-	17231535	TGTACAGTTGTCAG	-107	6.81912	0.0387023	hypothetical protein	Y
334	all3953	-	17231445	TGGCCCAGTGTACT	-481	6.81857	0.0387023	hypothetical protein	Y
335	alr2569 alr2570	- -	17230061 17230062	TATACATCTGTACC	-126	6.81759	0.0387023	hypothetical protein	Y
336	all1904	cyaB2	17229396	ATTACCTATGTCAT	7	6.8165	0.0387023	adenylate cyclase	Y
337	all3292	-	17230784	TGGACTTATGTTCC	-487	6.81377	0.0387023	hypothetical protein	Y
338	all1110	-	17228605	AGGACTAAAGTCCT	-135	6.81325	0.0387023	chromate transport protein	Y
339	alr0677	xisC	17228173	AGTACGGCTGTTGA	-648	6.81296	0.0387023	hupL element site-specific recombinase	Y
340	all1866 all1865 all1864	- - -	17229358 17229357 17229356	ATTACAAATGTTAC	23	6.81112	0.0387023	thioredoxin	Y
341	all5310	-	17232802	AGTACATTGGGCTT	35	6.80825	0.0399146	hypothetical protein	Y
342	asl4014	-	17231506	CGCACTTGTGTAAC	-132	6.80725	0.0399146	hypothetical protein	Y
343	alr4815	-	17232307	AGTACAAAGGTATC	-38	6.80719	0.0399146	site-specific DNA-methyltransferase	Y
344	alr3739	-	17231231	TGTACAGTTGTCAG	-264	6.80668	0.0399146	GTP-binding protein	Y
345	alr4846	surE	17232338	CGTACTTCTGTTTA	-92	6.80355	0.0399146	acid phosphatase	Y
346	alr0487	-	17227983	TGTACAGGCGTTCC	-151	6.80203	0.0399146	hypothetical protein	Y
347	alr2823 alr2824	- -	17230315 17230316	GGTACAGGGGTATA	-150	6.80179	0.0399146	hypothetical protein	Y
348	alr0722	-	17228217	AGTACTGTTGCGGT	-76	6.79861	0.0411608	hypothetical protein	Y
349	alr2625	-	17230117	TGCACCCTTGTTGT	-319	6.79701	0.0411608	transcriptional regulator	Y
350	asl0716	-	17228211	TGTACCCTTGTTTT	-309	6.7965	0.0411608	hypothetical protein	N
351	all3581	-	17231073	TGTGCAGGTGTCGT	13	6.79649	0.0411608	hypothetical protein	Y
352	all2128	-	17229620	AGTGCTGTGGTACT	-258	6.79555	0.0411608	hypothetical protein	Y
353	alr1911	nifJ	17229403	AGCACTTTAGTGCT	-293	6.79475	0.0411608	pyruvate flavodoxin dehydrogenase	Y
354	alr4029 alr4030 alr4031 alr4032 alr4033	- - - - -	17231521 17231522 17231523 17231524 17231525	CATACAAATGTACG	-114	6.79322	0.0411608	hypothetical protein	Y
355	alr0433	-	17227929	TGTACCAAAGTTTT	-47	6.79209	0.0411608	hypothetical protein	Y
356	all0274	-	17227770	GGTACTTCTGGTAT	26	6.79202	0.0411608	hypothetical protein	Y
357	all0270	-	17227766	AGAACCTTTGTATC	-351	6.79151	0.0411608	diacylglycerol kinase	Y
358	all0635	-	17228131	TTTACAACCGTACT	-271	6.79093	0.0411608	phosphoenolpyruvate synthase	Y
359	all2547	-	17230039	ATTACTGGTGTTTT	-51	6.78834	0.042465	hypothetical protein	Y
360	all4292	-	17231784	CGTTCCAATGTACG	-461	6.78727	0.042465	hypothetical protein	Y
361	all4671	-	17232163	TGTACAGTTGTTAA	-199	6.78452	0.042465	hypothetical protein	Y
362	all1439	-	17228934	AGAACTTAGGGACT	-235	6.78293	0.042465	hypothetical protein	Y
363	alr4466	-	17231958	TGTACTGCTGCACA	-460	6.78019	0.042465	Ap4A phosphorylase II	Y
364	alr3276	-	17230768	AGTACAAATGAAAA	-340	6.77994	0.0437643	hypothetical protein	Y
365	all1756 all1755 all1754	- - -	17229248 17229247 17229246	AGGACTTTAGTCCT	-68	6.77974	0.0437643	hypothetical protein	Y
366	alr1779	-	17229271	TGTCCTTATGTTAT	-189	6.77825	0.0437643	hypothetical protein	Y
367	alr1786	-	17229278	AGAACTAAAGTTCT	-325	6.77805	0.0437643	phosphorylase kinase alpha subunit	Y
368	all0891	-	17228386	AGTAAATATGTTTT	-213	6.7775	0.0437643	hypothetical protein	Y
369	all1205	-	17228700	TGTTCTTTTGTACA	-150	6.7769	0.0437643	hypothetical protein	Y
370	all0688 all0686	- -	17228183 17228182	ATGACTAACGTACT	14	6.77504	0.0437643	[NiFe] uptake hydrogenase small subunit	Y
371	all1723	-	17229215	AGTCCATCTGTCTT	-59	6.7741	0.0437643	hypothetical protein	Y
372	alr0264	-	17227760	AGTAATATTGTAGT	-439	6.77282	0.0437643	two-component system, regulatory protein	Y
373	alr4082	-	17231574	AGAACAACAGTATT	-92	6.77107	0.0437643	transposase	Y
374	all1430	fdxH	17228925	AGTACATCAGTTAA	-150	6.76852	0.0450282	heterocyst ferredoxin	Y
375	all4203 all4202 all4201 all4200 all4199 all4198 all4197 all4196	rpl5 rps8 rpl6 rpl18 rpsE rpl15 secY adk	17231695 17231694 17231693 17231692 17231691 17231690 17231689 17231688	GGCACACGGGTATT	-531	6.76688	0.0450282	50S ribosomal protein L5	Y
376	all0048 all0047	- -	17227544 17227543	GATACTTAAGTACT	-339	6.76371	0.0450282	hypothetical protein	Y
377	alr4448	-	17231940	ATAACTCCTGTATT	-20	6.76228	0.0450282	endo-1,4-beta-xylanase	Y
378	all0322	sbpA	17227818	TGTAGATTTGTGCT	-12	6.76121	0.0450282	sulfate-binding protein	Y
379	all2399	-	17229891	ATAACACCTGTGCA	-38	6.76058	0.0450282	hypothetical protein	Y
380	alr1244	-	17228739	AGAACTTTAGTTCT	-342	6.76012	0.0450282	shikimate kinase	Y
381	alr2306	-	17229798	AGTACCCCAGTAGA	-557	6.75421	0.0463372	two-component response regulator	Y
382	alr5291	-	17232783	TGCACCCTTGTATA	-385	6.75229	0.0463372	hypothetical protein	Y
383	all3779 asl3778	- -	17231271 17231270	AGTTCTTCAGTTCT	17	6.75123	0.0463372	hypothetical protein	Y
384	all5025	-	17232517	GGGACGAATGTTGC	-124	6.74912	0.0477727	hypothetical protein	Y
385	alr5358	hetN	17232850	GGTAAGACAGTACT	27	6.74697	0.0477727	ketoacyl reductase	Y
386	asl2779	-	17230271	AGAACATATGTTAG	-277	6.74281	0.0477727	hypothetical protein	Y
387	asl1778	-	17229270	AGAACTACAGTAAT	-286	6.74174	0.0477727	hypothetical protein	Y
388	all0293	-	17227789	CGCACTGATGAAAT	23	6.74132	0.0477727	hypothetical protein	Y
389	all2371	-	17229863	AGTACAAGTTTCAT	39	6.74	0.049188	hypothetical protein	Y
