# Supplementary material for: Computational analysis of LexA regulons in Cyanobacteria
Source: BMC Genomics. 2010 Sep 29;11:527. doi: 10.1186/1471-2164-11-527 (PMC3091678; doi:10.1186/1471-2164-11-527)
Supplement: Additional file 6 — Supplementary tables. Additional file 6 contains 33 tables. Tables S32-S57 contains the predicted LexA-binding sites and regulons in the 26 cyanobacterial genomes harboring a lexA gene at p < 0.05. Table S58-62: predicted LexA-binding sites and regulons in the five cyanobacterial genomes without a lexA gene at p < 0.05. Table S63: list of the orthologs of the E. coli SOS response genes in 32 sequenced cyanobacteria. Table S64: list of the most conserved LexA regulon members (number of occurrence > = 6) in the 26 cyanobacterial genomes at p < 0.01. [file 1471-2164-11-527-S6.ZIP › Additional_File_6/Table_s38_AS9601_p0.05.xls]

## Sheet: Sheet1
Rank	Transcription Unit	Name	gi numbers	Putative LexA Binding Site	Position	Score	p-value	Annotation	Have an orthologue or not(Y/N)
1	A9601_17691	recA	123969301	AGTACAGATGTACT	-86	9.43912	0	RecA bacterial DNA recombination protein	Y
2	A9601_00291	-	123967566	AGTACATATGTATT	-7	9.35853	0	possible Transcription factor TFIID (or TATA-box binding protein)	Y
3	A9601_03681	-	123967905	AGTACAGATGTATT	-10	9.29035	0	hypothetical protein	Y
4	A9601_07391 A9601_07401 A9601_07411	- - -	123968274 123968275 123968276	AGTACATATGTATT	-10	9.17896	0	hypothetical protein	Y
5	A9601_07471	-	123968282	AGTACAACTGTATT	-8	9.01143	0	hypothetical protein	Y
6	A9601_07141	-	123968249	CGTACTTTTGTCCT	-323	8.84525	0	hypothetical protein	Y
7	A9601_16301	-	123969162	AGTACACTTGTACT	-561	8.82039	0	hypothetical protein	Y
8	A9601_00281 A9601_00271	- pdxA	123967565 123967564	AATACATATGTACT	-13	8.46827	3.09215e-06	Nucleoside-diphosphate-sugar epimerases	Y
9	A9601_04791 A9601_04801	- -	123968016 123968017	AGTACGGATGTTAA	-26	8.21458	2.47372e-05	hypothetical protein	Y
10	A9601_12991 A9601_12981 A9601_12971	- - -	123968832 123968831 123968830	GATACGTTTGTACT	-105	8.18581	3.40136e-05	hypothetical protein	Y
11	A9601_12791	-	123968812	AGGACCTCTGTTCT	-66	8.01456	0.00024428	hypothetical protein	Y
12	A9601_07461 A9601_07451 A9601_07441 A9601_07431 A9601_07421	- - - - -	123968281 123968280 123968279 123968278 123968277	AATACAGTTGTACT	-171	7.97257	0.000306122	hypothetical protein	Y
13	A9601_13001	-	123968833	AGTACAAACGTATC	-32	7.90877	0.000408163	possible Phosphatidylinositol-specific phospho	Y
14	A9601_10761 A9601_10771	- -	123968609 123968610	GGCACAATTGCCCT	-581	7.89291	0.000423624	GCN5-related N-acetyltransferase	Y
15	A9601_12231 A9601_12221 A9601_12211 A9601_12201	- gid crtH -	123968756 123968755 123968754 123968753	AGAACAATCGTAGT	20	7.86696	0.000463822	possible Photosystem II reaction center Y protein (PsbY)	Y
16	A9601_00641	-	123967601	CGAACCGCTGTCCG	-96	7.80643	0.000568955	Putative RNA methylase family UPF0020	Y
17	A9601_15841	-	123969116	TGTACAGCTGTCAA	-43	7.78482	0.000621521	possible Type I restriction modification DNA specificity domain-containing protein	Y
18	A9601_18251 A9601_18241 A9601_18231 A9601_18221	ruvB - - -	123969357 123969356 123969355 123969354	AGAACAATTGCAAT	-12	7.70234	0.000788497	Holliday junction DNA helicase RuvB	Y
19	A9601_17771	-	123969309	GTTACTAATGTACT	-223	7.64108	0.000992579	ATP:corrinoid adenosyltransferase BtuR/CobO/CobP	Y
20	A9601_17651 A9601_17641 A9601_17631 A9601_17621 A9601_17611 A9601_17601 A9601_17591 A9601_17581 A9601_17571 A9601_17561 A9601_17551 A9601_17541	rplC rplD rplW rplB rpsS rplV rpsC rplP rpmC rpsQ rplN rplX	123969297 123969296 123969295 123969294 123969293 123969292 123969291 123969290 123969289 123969288 123969287 123969286	TGTACAATTGTAAC	-217	7.63444	0.00104205	50S ribosomal protein L3	Y
21	A9601_03591	-	123967896	AGTACATATATACT	-18	7.63403	0.00104205	hypothetical protein	Y
22	A9601_10831	-	123968616	TTTACTCCTGTAAT	-598	7.58117	0.00136982	hypothetical protein	Y
23	A9601_02431	-	123967780	GGAACAACTGCACC	-428	7.51234	0.00215832	hypothetical protein	Y
24	A9601_04271 A9601_04281 A9601_04291 A9601_04301 A9601_04311 A9601_04321	vsr - - - - -	123967964 123967965 123967966 123967967 123967968 123967969	GGTACGTGGGTATG	-83	7.50893	0.0023222	hypothetical protein	Y
25	A9601_12821	-	123968815	TGGACGCATGAAAT	-39	7.47117	0.00278602	hypothetical protein	Y
26	A9601_10941 A9601_10931	- purT	123968627 123968626	AGAACTGTAGTATT	-163	7.44853	0.00321892	possible Legume lectins alpha domain-containing protein	Y
27	A9601_18761	-	123969408	AGGACTAGCGTCCC	-115	7.43831	0.0034261	hypothetical protein	Y
28	A9601_02201 A9601_02191 A9601_02181 A9601_02171 A9601_02161	rplJ rplL rnhA pyrD -	123967757 123967756 123967755 123967754 123967753	AGGACCACTGTTGT	-710	7.43272	0.0034261	50S ribosomal protein L10	Y
29	A9601_15761 A9601_15771 A9601_15781	- - -	123969108 123969109 123969110	GGTACATTTGAGGT	39	7.4326	0.0034261	hypothetical protein	Y
30	A9601_11231	-	123968656	CGTACATATGTTAG	5	7.40724	0.00394867	hypothetical protein	Y
31	A9601_04241 A9601_04231	- -	123967961 123967960	AGTATATTTGTATT	-49	7.40128	0.00394867	hypothetical protein	Y
32	A9601_01701	metF	123967707	AGTACACTTGTTAA	-21	7.36119	0.00471243	Methylenetetrahydrofolate reductase	Y
33	A9601_03811 A9601_03821	- -	123967918 123967919	AGAACTGTTGTGCA	3	7.3549	0.00496599	putative bacterioferritin comigratory protein	Y
34	A9601_09241 A9601_09231 A9601_09221	umuD umuC -	123968457 123968456 123968455	AGTACATATATACT	-12	7.34911	0.00516079	putative SOS mutagenesis protein UmuD	Y
35	A9601_11281 A9601_11291 A9601_11301	- - -	123968661 123968662 123968663	AATACTTCAGTTCT	24	7.33318	0.00539889	hypothetical protein	Y
36	A9601_15101	hemN	123969042	AGTGCTTATGTGCA	32	7.31078	0.00587817	Putative oxygen-independent coproporphyrinogen III oxidase	Y
37	A9601_18601	mesJ	123969392	GGCACTACTGAACT	-303	7.30503	0.00613173	Predicted ATPase of the PP-loop superfamily implicated in cell cycle control	Y
38	A9601_14861 A9601_14851	- ffh	123969018 123969017	ATTACTCCTGTGCT	-338	7.30339	0.00613173	hypothetical protein	Y
39	A9601_11511	-	123968684	TGGACAACAGTTCT	-499	7.30078	0.00613173	possible multidrug efflux transporter, MFS family	Y
40	A9601_15491	spoIID	123969081	GGGACACCTGAGCT	-112	7.28691	0.00667285	possible sporulation protein SpoIID	Y
41	A9601_03801	-	123967917	TGCACAACAGTTCT	-141	7.2812	0.00667285	hypothetical protein	Y
42	A9601_02911	-	123967828	GGTACTCCTGAAAT	-233	7.27196	0.00690785	two-component sensor histidine kinase	Y
43	A9601_18151	rimM	123969347	AGAACAGCTGCCCT	-135	7.26845	0.00715523	possible 16S rRNA processing protein RimM	Y
44	A9601_02251	clpB2	123967762	GGAACAATTGCTCT	-376	7.26844	0.00715523	putative ATP-dependent Clp protease, Hsp 100, ATP-binding subunit ClpB	Y
45	A9601_11241	-	123968657	GCTACATATGTAAT	-73	7.25564	0.00743352	possible lactate/malate dehydrogenase, alpha/beta	Y
46	A9601_16641 A9601_16651	- glnB	123969196 123969197	TGGACATTTGTTTG	13	7.2478	0.00769017	hypothetical protein	Y
47	A9601_17531 A9601_17521 A9601_17511 A9601_17501 A9601_17491 A9601_17481 A9601_17471 A9601_17461	rplE rpsH rplF rplR rpsE rplO secY adk	123969285 123969284 123969283 123969282 123969281 123969280 123969279 123969278	GGTACTAGAGTCTT	-504	7.20593	0.00884045	50S ribosomal protein L5	Y
48	A9601_11411	-	123968674	AGATCCCATGCTCT	-68	7.2049	0.00884045	hypothetical protein	Y
49	A9601_18441 A9601_18431 A9601_18421 A9601_18411 A9601_18401 A9601_18391	gyrB - - - mgtE -	123969376 123969375 123969374 123969373 123969372 123969371	AGGACAAAAGATCT	21	7.18584	0.00955782	DNA gyrase, subunit B	Y
50	A9601_09771	coaD	123968510	GGTACATTTGATCC	32	7.18312	0.00955782	putative pantetheine-phosphate adenylyltransferase	Y
51	A9601_08741	-	123968407	AGTTCTAGTGAACT	-487	7.17215	0.00994434	hypothetical protein	Y
52	A9601_17221	-	123969254	GGTCCACTTGTTGT	-350	7.17053	0.00994434	hypothetical protein	Y
53	A9601_05591	-	123968094	AGAACCCTTGTAAA	-511	7.14126	0.0113018	Single-stranded DNA-binding protein	Y
54	A9601_05281	gltX	123968065	GGGACCGTAGTTCA	-77	7.13762	0.0118677	Glutamyl-tRNA synthetase	Y
55	A9601_13481	-	123968881	ATTACTCCTGTATT	-492	7.13385	0.0118677	hypothetical protein	Y
56	A9601_11811	petH	123968714	TGCTCAATTGTCCT	-377	7.11441	0.0129932	ferredoxin-NADP oxidoreductase (FNR)	Y
57	A9601_06791 A9601_06801 A9601_06811	hisS - -	123968214 123968215 123968216	GGAACAGTAGACCT	36	7.11371	0.0129932	Histidyl-tRNA synthetase	Y
58	A9601_07161	nrdJ	123968251	AGAACAAATGTAGC	-447	7.10974	0.013624	ribonucleotide reductase (Class II)	Y
59	A9601_15851	-	123969117	TTGACAGCTGTACA	-155	7.09834	0.0142084	hypothetical protein	Y
60	A9601_07531	-	123968288	GGTACGATTGCATA	-61	7.09679	0.0142084	hypothetical protein	Y
61	A9601_08391 A9601_08401 A9601_08411	- cobW -	123968372 123968373 123968374	AATACTTAAGTTCT	-18	7.09494	0.0142084	hypothetical protein	Y
62	A9601_15501 A9601_15511	elaC -	123969082 123969083	AGCTCAGGTGTCCC	36	7.0787	0.0154947	Metallo-beta-lactamase superfamily enzyme	Y
63	A9601_01831 A9601_01841	sui1 cysC	123967720 123967721	AGCACCCATGTAGA	-501	7.07693	0.0154947	Translation initiation factor SUI1	Y
64	A9601_08381 A9601_08371 A9601_08361	upp - ilvD	123968371 123968370 123968369	AGAACTTAAGTATT	-33	7.0715	0.0154947	putative uracil phosphoribosyltransferase	Y
65	A9601_17661 A9601_17671 A9601_17681	- hycB -	123969298 123969299 123969300	GTTACAATTGTACA	-50	7.05985	0.0167563	NADH dehydrogenase I subunit N	Y
66	A9601_03961	-	123967933	GGTTCGATGGTATT	24	7.05803	0.0167563	hypothetical protein	Y
67	A9601_02351 A9601_02361 A9601_02371 A9601_02381	hemB - - obg	123967772 123967773 123967774 123967775	TGAACAAAAGTAGT	-75	7.03117	0.018055	Delta-aminolevulinic acid dehydratase	Y
68	A9601_04691	-	123968006	AGGGCTAAAGTACT	-145	7.02976	0.0187539	NifU-like protein	Y
69	A9601_04021	-	123967939	CGAACAGGAGTTCC	-428	7.0291	0.0187539	hypothetical protein	Y
70	A9601_04571	-	123967994	AGGACAACAGTTTT	30	6.99633	0.0209493	O-acetylserine (thiol)-lyase A	Y
71	A9601_18161	glmS	123969348	GGGACGGCTGTAAA	-221	6.98503	0.0217378	Glutamine--fructose-6-phosphate transaminase (isomerizing)	Y
72	A9601_01711	csgD	123967708	TTAACAAGTGTACT	-44	6.97236	0.0224892	Bacterial regulatory protein, LuxR family	Y
73	A9601_03841	-	123967921	ATTACTAATGTTTT	-82	6.9638	0.0232282	hypothetical protein	Y
74	A9601_04091 A9601_04081	- -	123967946 123967945	AATACTTTTGTGCT	-205	6.9621	0.0232282	hypothetical protein	Y
75	A9601_02631	-	123967800	GGAACAGATGGAAT	29	6.96012	0.0232282	Phosphotransferase superclass	Y
76	A9601_00211 A9601_00201 A9601_00191	murC murB -	123967558 123967557 123967556	CCTACGTCTGTATT	-565	6.95239	0.02406	Probable UDP-N-acetylmuramate-alanine ligase	Y
77	A9601_01291 A9601_01301 A9601_01311	- rbfA hemD	123967666 123967667 123967668	AGTAATGCTGTTCT	-416	6.94247	0.025	hypothetical protein	Y
78	A9601_10611	-	123968594	AGTTCATACGTAAT	-137	6.92922	0.0266574	hypothetical protein	Y
79	A9601_18041 A9601_18031 A9601_18021 A9601_18011 A9601_18001	- ho1 pebA pebB wzb	123969336 123969335 123969334 123969333 123969332	AGTTCAAATGTAAG	23	6.91925	0.0274675	hypothetical protein	Y
80	A9601_05581	-	123968093	AGTTCTTTTGGTCT	-235	6.91319	0.0274675	hypothetical protein	Y
81	A9601_06161 A9601_06171 A9601_06181	hisG - -	123968151 123968152 123968153	TGTACAGATGGATC	-138	6.90914	0.0283797	possible ATP phosphoribosyltransferase	Y
82	A9601_11501	-	123968683	AGAACATTTGAATT	-583	6.90807	0.0283797	Uncharacterized membrane protein	Y
83	A9601_09361 A9601_09371	- rsbW	123968469 123968470	CCTCCAAATGTACT	-590	6.90479	0.0283797	hypothetical protein	Y
84	A9601_04371	-	123967974	TGGACGTCCGTTTT	-65	6.8966	0.0292857	hypothetical protein	Y
85	A9601_03911	-	123967928	AGTCCGCCTGAAAT	-328	6.89143	0.0292857	proline iminopeptidase	Y
86	A9601_12571	-	123968790	AATACTAATGTAGT	-492	6.86864	0.0320284	hypothetical protein	Y
87	A9601_14381	-	123968970	AGCACCGTTGGATT	-523	6.86749	0.0320284	hypothetical protein	Y
88	A9601_02421	aspA	123967779	AGTACATTTGAAAA	-764	6.85373	0.0331293	putative aspartoacylase	Y
89	A9601_01971 A9601_01961	grxC gshB	123967734 123967733	AGCACTTTTGTTTA	-30	6.83106	0.0353525	Glutaredoxin	Y
90	A9601_12241	-	123968757	ATTTCATATGTACT	-525	6.83052	0.0353525	Possible high light inducible protein	Y
91	A9601_10061	-	123968539	TGTGCAAGTGTCAC	-17	6.82596	0.0365615	hypothetical protein	Y
92	A9601_18131	rnc	123969345	GGTGCAAGGGTGCG	-219	6.8226	0.0365615	putative ribonuclease III	Y
93	A9601_12671 A9601_12661	- -	123968800 123968799	CGTACACTGGCAAT	28	6.81237	0.0377984	hypothetical protein	Y
94	A9601_13261	infA	123968859	GTTACGTATGTAAT	-63	6.81176	0.0377984	translation initiation factor IF-1	Y
95	A9601_18941 A9601_18951 A9601_18961 A9601_18971 A9601_18981	- speE speB gcvT aspS	123969426 123969427 123969428 123969429 123969430	TCTACCGCTGAGCT	-109	6.80633	0.039128	MazG family protein	Y
96	A9601_17291	cobJ	123969261	GTAACAAATGTTCT	-173	6.79629	0.0404917	bifunctional cbiH protein and precorrin-3B C17-methyltransferase	Y
97	A9601_09351 A9601_09341 A9601_09331	- psb28 -	123968468 123968467 123968466	AGAACTAGTGAAAT	31	6.79295	0.0404917	Predicted ATPase	Y
98	A9601_13231	-	123968856	TGTCCTGATGGAGT	33	6.78614	0.0418677	possible EF-1 guanine nucleotide exchange domain-containing protein	Y
99	A9601_02141	-	123967751	TGGCCTCCTGTTCC	-77	6.7802	0.0418677	hypothetical protein	Y
100	A9601_10921	-	123968625	AAGACCAAAGTGCT	-223	6.77323	0.0433921	hypothetical protein	Y
101	A9601_01851	purE	123967722	CGCTCAACTGTAGT	-397	6.76555	0.0450124	Phosphoribosylaminoimidazole carboxylase	Y
102	A9601_01331 A9601_01321	crtQ -	123967670 123967669	AGAACAAACGTTAT	-33	6.76374	0.0450124	zeta-carotene desaturase	Y
103	A9601_11781	-	123968711	TGACCAATTGAGCT	-36	6.75905	0.046543	hypothetical protein	Y
104	A9601_04911 A9601_04921 A9601_04931 A9601_04941 A9601_04951	topA - - cobT -	123968028 123968029 123968030 123968031 123968032	CACACACTTGTTAT	18	6.75805	0.046543	Prokaryotic DNA topoisomerase	Y
105	A9601_02151	murG	123967752	GGGGCTCTTGTAAT	-658	6.75051	0.046543	Undecaprenyl-PP-MurNAc-pentapeptide-UDPGlcNAc GlcNAc transferase	Y
106	A9601_16191	-	123969151	CGTACTAAAGAATA	-144	6.74479	0.0480767	hypothetical protein	Y
107	A9601_10601 A9601_10591	- -	123968593 123968592	ATTACGTATGAACT	-15	6.74188	0.0480767	possible ATP synthase protein 8	Y
