# Supplementary material for: Computational analysis of LexA regulons in Cyanobacteria
Source: BMC Genomics. 2010 Sep 29;11:527. doi: 10.1186/1471-2164-11-527 (PMC3091678; doi:10.1186/1471-2164-11-527)
Supplement: Additional file 6 — Supplementary tables. Additional file 6 contains 33 tables. Tables S32-S57 contains the predicted LexA-binding sites and regulons in the 26 cyanobacterial genomes harboring a lexA gene at p < 0.05. Table S58-62: predicted LexA-binding sites and regulons in the five cyanobacterial genomes without a lexA gene at p < 0.05. Table S63: list of the orthologs of the E. coli SOS response genes in 32 sequenced cyanobacteria. Table S64: list of the most conserved LexA regulon members (number of occurrence > = 6) in the 26 cyanobacterial genomes at p < 0.01. [file 1471-2164-11-527-S6.ZIP › Additional_File_6/Table_s39_CCMP1375_p0.05.xls]

## Sheet: Sheet1
Rank	Transcription Unit	Name	gi numbers	Putative LexA Binding Site	Position	Score	p-value	Annotation	Have an orthologue or not(Y/N)
1	Pro1716	recA	33241165	CGTACGTGTGTACT	-91	9.00256	0	recombinase A	Y
2	Pro0030	wcaG	33239482	AATACATTTGTACT	-1	8.36937	1.5015e-05	NAD dependent epimerase/dehydratase	Y
3	Pro0623 Pro0622	- -	33240073 33240072	AGTATAAATGTACT	-95	8.10645	0.000228228	hypothetical protein	Y
4	Pro0703 Pro0702	sbcD sbcC	33240153 33240152	AGTACTTAAGTACT	-230	7.87796	0.000654655	DNA repair exonuclease	Y
5	Pro1218 Pro1219	- -	33240668 33240669	AGTATATTTGTACT	-338	7.87099	0.000654655	hypothetical protein	Y
6	Pro1590 Pro1589	groES groEL	33241039 33241038	AGAACAGTTGTAGT	-102	7.47876	0.00257057	co-chaperonin GroES	Y
7	Pro0065	-	33239517	CGAACCGCTGTCCG	-106	7.41107	0.00390991	Predicted N6-adenine-specific DNA methylase	Y
8	Pro0406	-	33239858	AGTACCTAAGTAAT	-107	7.40591	0.0042973	Predicted membrane protein	Y
9	Pro0031	-	33239483	AGTACAAATGTATT	-18	7.382	0.00517718	hypothetical protein	N
10	Pro0704	-	33240154	AGTACTTAAGTACT	-21	7.2188	0.0110541	Predicted SH3-like domain containing protein	N
11	Pro1591	atpD	33241040	ACTACAACTGTTCT	-109	7.15809	0.0133664	ATP synthase subunit B	Y
12	Pro1502	fur	33240951	AGTACACCTGAAAT	27	7.14633	0.0137357	Fe2+/Zn2+ uptake regulation protein	Y
13	Pro1137 Pro1136	gyrA lcyB	33240587 33240586	TGTACAAATGAATT	-59	7.09347	0.0154595	DNA gyrase subunit A	Y
14	Pro1865	aroG	33241314	AATACATTTGTGCT	-188	7.08607	0.0158258	3-deoxy-7-phosphoheptulonate synthase	Y
15	Pro0335	uvrD	33239787	AGCACCGCTGTCCA	-455	7.07574	0.0162282	Superfamily I DNA/RNA helicase	Y
16	Pro1348 Pro1349	thiE thiS	33240797 33240798	AGCACATTGGTGCT	-66	7.07348	0.0162282	thiamine-phosphate pyrophosphorylase	Y
17	Pro0630 Pro0629 Pro0628	- - -	33240080 33240079 33240078	AGGTCGAATGTACT	-124	7.04743	0.0175075	Type II restriction enzyme, methylase subunit	Y
18	Pro0410 Pro0411 Pro0412	- trxA murE	33239862 33239863 33239864	GGGACAATTGTGAT	-76	7.02677	0.0184324	hypothetical protein	Y
19	Pro0163 Pro0162 Pro0161	- - -	33239615 33239614 33239613	TGTGCATATGTGTT	15	7.02001	0.0184324	Predicted metal-binding cluster containing protein	Y
20	Pro1578	arsR	33241027	AGTACAGGTGTCGC	15	7.00493	0.0194535	Transcriptional regulator	Y
21	Pro1566 Pro1565	hli3 -	33241015 33241014	CGTAATTATGTATT	-123	6.99429	0.019985	High light inducible protein hli3	Y
22	Pro0001 Pro0002 Pro0003 Pro0004	dnaN - purL purF	33239453 33239454 33239455 33239456	ACTACTACTGTATT	-107	6.99322	0.019985	DNA polymerase III subunit beta	Y
23	Pro1385	hemN	33240834	TGTTCTTATGTAAT	-54	6.9924	0.019985	Oxygen independent coproporphyrinogen III oxidase	Y
24	Pro0337 Pro0338 Pro0339	cpeB cpeA cpeZ	33239789 33239790 33239791	TGGACAGCGGTGCT	-59	6.98377	0.0205465	Phycoerythrin class III beta chain CpeB	Y
25	Pro1366	lnt	33240815	AGTTCCTCTGTAGT	-454	6.97949	0.0211832	Apolipoprotein N-acyltransferase	Y
26	Pro1721	-	33241170	AGGACATCTGCGCT	-280	6.96381	0.0217628	Predicted kinase, fructosamine/homoserine kinase family	Y
27	Pro1650	-	33241099	TGAACCGCTGGCCT	-60	6.9079	0.0258829	Uncharacterized membrane protein	Y
28	Pro0048	alaS	33239500	TGAACGATTGTCTT	20	6.89567	0.0267117	alanyl-tRNA synthetase	Y
29	Pro1156	-	33240606	TTGACATTTGTACT	-546	6.8786	0.0282973	Uncharacterized membrane protein	Y
30	Pro1556 Pro1555	- clpS	33241005 33241004	AGTCCCACTGTTAT	-111	6.8778	0.0282973	Predicted protein family PM-21	Y
31	Pro0093	ccp	33239545	AGTACTCTTGGTTT	-21	6.86089	0.0290991	Peroxiredoxin	Y
32	Pro1521 Pro1522	- ggt	33240970 33240971	AGCACAGTAGTAAT	-61	6.84945	0.0310571	Uncharacterized YdiU family conserved protein	Y
33	Pro0903	chlH	33240353	AGTCCAGTTGTTCC	-461	6.83692	0.032042	cobaltochelatase	Y
34	Pro0407	-	33239859	ATTACTTAGGTACT	-156	6.83475	0.032042	hypothetical protein	Y
35	Pro1577 Pro1576	gap3 proP	33241026 33241025	GCGACACCTGTACT	-122	6.8088	0.0355375	Glyceraldehyde-3-phosphate dehydrogenase	Y
36	Pro0819 Pro0820 Pro0821 Pro0822 Pro0823	pcyA devB devC devA -	33240269 33240270 33240271 33240272 33240273	AGTTCCATTGTGAT	-26	6.79347	0.0367718	phycocyanobilin:ferredoxin oxidoreductase	Y
37	Pro1378 Pro1377	ssnA glcD	33240827 33240826	TGTGCATGTGTTAT	-402	6.78983	0.038009	Cytosine deaminase	Y
38	Pro0829	ddpX	33240279	AGTACACAAGTAAA	-97	6.78601	0.038009	D-alanyl-D-alanine dipeptidase	Y
39	Pro1460	-	33240909	GGTACATGAGTGCA	-53	6.78155	0.038009	hypothetical protein	Y
40	Pro1839 Pro1838	- -	33241288 33241287	AGTAGCGCTGTTCT	-12	6.77327	0.0393604	Predicted metal-dependent protease fused to Zn ribbon domain	Y
41	Pro0223	murG	33239675	GGTACAGGTGGGCA	39	6.76936	0.0407868	UDP-N-acetylglucosamine:LPS N-acetylglucosamine transferase	Y
42	Pro1672 Pro1673	psaA psaB	33241121 33241122	AGAACATTTGTTAC	-164	6.76832	0.0407868	Photosystem I P700 chlorophyll A apoprotein A1 PsaA	Y
43	Pro0886 Pro0887	- -	33240336 33240337	ATTACTATTGTAGT	-131	6.7637	0.0407868	hypothetical protein	Y
44	Pro1178	-	33240628	TATACCTTTGTAAT	-320	6.76123	0.0407868	hypothetical protein	Y
45	Pro1161	-	33240611	AGTCCTTATGTCTT	-186	6.75598	0.0422282	Secreted pentapeptide repeats protein	Y
46	Pro0403	cysK	33239855	TGTCCATACGTTCT	-218	6.74105	0.0435856	Cysteine synthase	Y
47	Pro1860	wecD	33241309	GGTACTTTTGGCTT	-52	6.73962	0.0450541	Acetyltransferase, GNAT family	Y
48	Pro1313 Pro1312	wcaG ugd	33240762 33240761	TATACAATTGTATT	-782	6.73687	0.0450541	NAD dependent epimerase/dehydratase	Y
49	Pro0471	gltX	33239922	GGGACCGTAGTTCA	-80	6.72281	0.0463123	glutamyl-tRNA synthetase	Y
50	Pro1191 Pro1190	- -	33240641 33240640	TGACCTTTTGTATT	-203	6.72093	0.0463123	hypothetical protein	Y
51	Pro0118 Pro0119	- nadB	33239570 33239571	AGTGCCCTTGTGGT	27	6.72086	0.0463123	Uncharacterized membrane protein	Y
52	Pro0639	-	33240089	CTGACTATTGTACT	-57	6.71684	0.0477207	hypothetical protein	Y
53	Pro0222	-	33239674	TGCCCACCTGTACC	-76	6.71465	0.0477207	Uncharacterized secreted protein	Y
