# Supplementary material for: Computational analysis of LexA regulons in Cyanobacteria
Source: BMC Genomics. 2010 Sep 29;11:527. doi: 10.1186/1471-2164-11-527 (PMC3091678; doi:10.1186/1471-2164-11-527)
Supplement: Additional file 6 — Supplementary tables. Additional file 6 contains 33 tables. Tables S32-S57 contains the predicted LexA-binding sites and regulons in the 26 cyanobacterial genomes harboring a lexA gene at p < 0.05. Table S58-62: predicted LexA-binding sites and regulons in the five cyanobacterial genomes without a lexA gene at p < 0.05. Table S63: list of the orthologs of the E. coli SOS response genes in 32 sequenced cyanobacteria. Table S64: list of the most conserved LexA regulon members (number of occurrence > = 6) in the 26 cyanobacterial genomes at p < 0.01. [file 1471-2164-11-527-S6.ZIP › Additional_File_6/Table_s40_MED4_p0.05.xls]

## Sheet: Sheet1
Rank	Transcription Unit	Name	gi numbers	Putative LexA Binding Site	Position	Score	p-value	Annotation	Have an orthologue or not(Y/N)
1	PMM1562	recA	33862118	AGTACACATGTACT	-83	9.46239	0	recombinase A	Y
2	PMM0029 PMM0028	- pdxA	33860589 33860588	AATACATATGTACT	-14	8.4876	0	hypothetical protein	Y
3	PMM0338	-	33860896	AGTACAGATGTATT	-303	8.27062	0	hypothetical protein	Y
4	PMM0334	-	33860892	AGTATATTTGTACT	-17	7.90154	0.000246271	hypothetical protein	Y
5	PMM0053	-	33860613	CGAACCGCTGTCCG	-96	7.88526	0.000284426	putative RNA methylase	Y
6	PMM1251 PMM1250	- -	33861807 33861806	AGTACTCGGGTTCT	-213	7.87656	0.000308706	Carbamoyltransferase	Y
7	PMM1005 PMM1004	- purT	33861561 33861560	AGAACAAAAGTTCT	-388	7.78151	0.000627818	possible Legume lectins alpha domain	Y
8	PMM1057 PMM1056	cytM -	33861613 33861612	GGTACTATTGTTAT	-245	7.75038	0.000787374	cytochrome cM	Y
9	PMM0337	-	33860895	AATACATCTGTACT	-271	7.73635	0.000985085	hypothetical protein	Y
10	PMM1570	-	33862126	GCTACCAATGTACT	-224	7.70519	0.00125217	cob(I)yrinic acid a,c-diamide adenosyltransferase	Y
11	PMM0936 PMM0937 PMM0938	- umuC -	33861493 33861494 33861495	AGTATATATGTACT	-43	7.70349	0.00125217	putative SOS mutagenesis protein UmuD	Y
12	PMM0417	-	33860974	AGCACCTCTGTAAT	-403	7.6469	0.00158169	hypothetical protein	Y
13	PMM0832 PMM0833 PMM0834 PMM0835 PMM0836 PMM0837	dapB - ubiH - - -	33861389 33861390 33861391 33861392 33861393 33861394	ACTACACCTGTACT	33	7.64375	0.00158169	dihydrodipicolinate reductase	Y
14	PMM1287	-	33861843	GGAACACCTGCACT	-416	7.62923	0.00169268	hypothetical protein	Y
15	PMM1208 PMM1207	gmd -	33861764 33861763	GGAACTACAGTACT	-352	7.60357	0.00176899	GDPmannose 4,6-dehydratase	Y
16	PMM1117 PMM1116 PMM1115 PMM1114	psbY gidA crtH -	33861673 33861672 33861671 33861670	AGAGCAATTGTAGT	20	7.60352	0.00176899	possible Photosystem II reaction center Y protein (PsbY)	Y
17	PMM1615 PMM1614 PMM1613 PMM1612	ruvB - - -	33862171 33862170 33862169 33862168	AGAACAATTGCCAT	-12	7.46501	0.00305238	Holliday junction DNA helicase RuvB	Y
18	PMM0503 PMM0504	- -	33861060 33861061	TGTACACCAGGACT	-328	7.44559	0.00336108	possible precorrin-6X reductase	Y
19	PMM1134	-	33861690	AGTATAAATGTACC	-11	7.44488	0.00336108	possible Phosphatidylinositol-specific phospho	Y
20	PMM0820 PMM0819	- -	33861377 33861376	GGAACAATTGCATT	-13	7.4318	0.0035137	possible EPSP synthase (3-phosphoshikimate 1-c	Y
21	PMM1568	-	33862124	AGTACCAAAGTTAT	-699	7.42722	0.00374263	hypothetical protein	Y
22	PMM1462 PMM1463	- glnB	33862018 33862019	TGGACATCTGTTTG	13	7.40534	0.00403746	hypothetical protein	Y
23	PMM0195	pgk	33860755	TGTACGTATGAACC	-194	7.35495	0.00534513	phosphoglycerate kinase	Y
24	PMM0870 PMM0869 PMM0868	rpl33 rpsR -	33861427 33861426 33861425	GGTACAAGAGTTGT	26	7.32888	0.00640652	50S ribosomal protein L33	Y
25	PMM0994 PMM0995	- -	33861550 33861551	GGCACAATTGCCTT	-581	7.29785	0.00767256	GCN5-related N-acetyltransferase	Y
26	PMM0335	-	33860893	AGGACATCAGTACG	-741	7.28263	0.00799514	possible NADH-PLASTOQUINONE OXIDOREDUCTASE CHAIN 5	Y
27	PMM0884	coaD	33861441	GGTACATTTGATCC	30	7.25876	0.00903226	putative pantetheine-phosphate adenylyltransferase	Y
28	PMM0985 PMM0986	- -	33861541 33861542	AGACCAATTGTCCT	-78	7.24856	0.00943809	putative PURINE PHOSPHORIBOSYLTRANSFERASE related protein	Y
29	PMM0207	clpB2	33860767	GGAACTATTGCTCT	-397	7.24418	0.00943809	putative ATP-dependent Clp protease, Hsp 100, ATP-binding subunit ClpB	Y
30	PMM1432	-	33861988	GGAACCCTTGCTCT	30	7.23952	0.00985779	putative DnaK-type molecular chaperone (HSP70 family)	Y
31	PMM0473	gltX	33861030	GGGACCGTAGTTCA	-77	7.22127	0.010281	glutamyl-tRNA synthetase	Y
32	PMM0033 PMM0032	- -	33860593 33860592	AGAACCTAAGTACC	-432	7.22065	0.010281	hypothetical protein	Y
33	PMM0623 PMM0624 PMM0625	hisS - -	33861180 33861181 33861182	GGAACAGTAGATCT	36	7.21472	0.0107249	Histidyl-tRNA synthetase	Y
34	PMM1017	-	33861573	TGTCCTTATGTATT	-135	7.16938	0.0132605	hypothetical protein	Y
35	PMM0301	-	33860859	AGAACATTTGTATG	-21	7.1685	0.0132605	5'-methylthioadenosine phosphorylase	Y
36	PMM1062	guaB	33861618	AGTTCCCATGTCCA	-523	7.15904	0.013871	inositol-5-monophosphate dehydrogenase	Y
37	PMM1165	glyQ	33861721	TGTACCATTGTCAA	-73	7.14629	0.0143739	Glycyl-tRNA synthetase alpha subunit	Y
38	PMM1133	-	33861689	AGTACGACTGCCAT	-682	7.13534	0.0150399	hypothetical protein	Y
39	PMM1311	-	33861867	AGTGCTTACGTACA	35	7.10147	0.0167534	Oxygen-independent coproporphyrinogen III oxidase	Y
40	PMM0661 PMM0660	nrdJ -	33861218 33861217	GGTTCAACAGTTCT	-63	7.08885	0.0178529	ribonucleotide reductase (Class II)	Y
41	PMM0634	por	33861191	AGTCCTTTTGTTTT	-88	7.08659	0.0178529	possible light-dependent protochlorophyllide oxido-reductase	Y
42	PMM1304 PMM1303	codA -	33861860 33861859	TGTGCAAGTGTTAT	-463	7.07829	0.0184426	possible cytosine deaminase	Y
43	PMM0701	-	33861258	AGTTCAATTGTTAT	-782	7.04219	0.0204058	possible LysM domain	Y
44	PMM0237 PMM0238	- ileS	33860795 33860796	GGCCCAAAAGTACT	-748	7.04219	0.0204058	hypothetical protein	Y
45	PMM0659	-	33861216	GGTACGCTAGTTTT	-204	7.04027	0.0204058	NAD-dependent DNA ligase N-terminus	Y
46	PMM1416	-	33861972	AGTACTTTAGAGCT	-423	7.04019	0.0204058	hypothetical protein	Y
47	PMM0407	cysK1	33860964	AAAACTTATGTACT	-49	7.0357	0.0211446	O-acetylserine (thiol)-lyase A	Y
48	PMM0357 PMM0358	- thiD	33860915 33860916	CTTACATTAGTACT	-174	7.02816	0.0218349	TENA/THI-4 protein	Y
49	PMM1252	-	33861808	AGAACCCGAGTACT	-289	7.0103	0.0224939	possible acetyltransferase	N
50	PMM1026	-	33861582	AGTACTTTTGGTTT	-577	7.00691	0.0231634	hypothetical protein	Y
51	PMM1518	-	33862074	GGACCACTTGTAGT	-350	7.00174	0.0231634	conserved hypothetical proein	Y
52	PMM1411	-	33861967	CGCACATTTGTAGT	-662	6.9933	0.0239438	hypothetical protein	N
53	PMM1677	-	33862233	TGAACTCTTGGTCT	-358	6.95435	0.0271627	hypothetical protein	Y
54	PMM0356	-	33860914	AGTCCGCCTGAAAT	-330	6.94695	0.0279535	2-hydroxy-6-oxohepta-2,4-dienoate hydrolase	Y
55	PMM0241	-	33860799	GGAACTGATGGAAT	29	6.94475	0.0279535	Phosphotransferase superclass	Y
56	PMM0684	-	33861241	ACTACAGTAGTAGT	33	6.94456	0.0279535	possible Zinc finger, C2H2 type	Y
57	PMM1023 PMM1024 PMM1025	- - -	33861579 33861580 33861581	AGTACTTAAGAACA	-80	6.94326	0.0279535	possible lactate/malate dehydrogenase, alpha/b	Y
58	PMM1611	thiC	33862167	CGAACTCTAGTAAT	-23	6.91259	0.0306278	thiamine biosynthesis protein ThiC	Y
59	PMM0997	-	33861553	GGTTCTTTAGTCCT	-166	6.91015	0.0306278	possible Protein of unknown function DUF67	Y
60	PMM1603	rnc	33862159	GGTGCAAGGGTGCG	-218	6.90962	0.0315054	putative ribonuclease III	Y
61	PMM0140 PMM0139	ycf34 -	33860700 33860699	TGTGCATTTGCATT	15	6.90852	0.0315054	putative Ycf34	Y
62	PMM0662 PMM0663 PMM0664	- prfC -	33861219 33861220 33861221	AGAACTGTTGAACC	18	6.90469	0.0315054	hypothetical protein	Y
63	PMM1061 PMM1060 PMM1059	trxA - -	33861617 33861616 33861615	AGTACTCTTGGAGC	-314	6.89263	0.0324523	Thioredoxin	Y
64	PMM0410 PMM0409 PMM0408	rpsD,rps4 metB -	33860967 33860966 33860965	AGTTCAGTAGTATT	-62	6.87118	0.034471	30S ribosomal protein S4	Y
65	PMM1179 PMM1178 PMM1177	- - -	33861735 33861734 33861733	AGAACTAATGAATT	7	6.85872	0.0364551	putative SMR family transporter, possible pecM homologue	Y
66	PMM1684 PMM1685 PMM1686 PMM1687 PMM1688	- speE - gcvT aspS	33862240 33862241 33862242 33862243 33862244	TCTACCGCTGAGCT	-108	6.85237	0.0364551	MazG family protein	Y
67	PMM1035	-	33861591	ATTACTATTGTCCA	19	6.84091	0.0376448	possible DNA gyrase/topoisomerase IV, subunit	Y
68	PMM0194 PMM0193	- rluD	33860754 33860753	GGTTCATACGTACA	-19	6.83627	0.0387825	hypothetical protein	Y
69	PMM1126	-	33861682	AGTACTTAGGGAAT	-670	6.81567	0.0414464	Domain of unknown function DUF33	Y
70	PMM0717	-	33861274	ACTACTTTTGTTTT	-37	6.81561	0.0414464	hypothetical protein	Y
71	PMM1404	hli5	33861960	CGGACTAAGGTCCA	-197	6.81321	0.0414464	possible high light inducible protein	Y
72	PMM0867	metG	33861424	TGACCTATTGTACA	-32	6.81318	0.0414464	methionine--tRNA ligase	Y
73	PMM1125	-	33861681	GGTGCAAAAGTATT	-614	6.80915	0.0429379	possible Bacterial regulatory proteins, deoR f	Y
74	PMM1195	-	33861751	TGGACTTTGGCACT	-351	6.80713	0.0429379	hypothetical protein	Y
75	PMM0405 PMM0406	pdhC queA	33860962 33860963	TGTGCAAATGATCT	-175	6.80694	0.0429379	dihydrolipoamide acetyltransferase	Y
76	PMM0851 PMM0852	- -	33861408 33861409	GGTACAGTTGAAAG	-142	6.79027	0.0443843	Putative CbbY homolog	Y
77	PMM0026 PMM0027	efp accB,fabE	33860586 33860587	GTCACTTGTGTCCT	-241	6.78785	0.046018	elongation factor P	Y
78	PMM0060	accC	33860620	AGCACAAGGGTGTT	-281	6.78611	0.046018	acetyl-CoA carboxylase	Y
79	PMM0411 PMM0412 PMM0413	- - murE	33860968 33860969 33860970	AATACTACTGAACT	-21	6.77757	0.0476101	hypothetical protein	Y
