# Supplementary material for: Computational analysis of LexA regulons in Cyanobacteria
Source: BMC Genomics. 2010 Sep 29;11:527. doi: 10.1186/1471-2164-11-527 (PMC3091678; doi:10.1186/1471-2164-11-527)
Supplement: Additional file 6 — Supplementary tables. Additional file 6 contains 33 tables. Tables S32-S57 contains the predicted LexA-binding sites and regulons in the 26 cyanobacterial genomes harboring a lexA gene at p < 0.05. Table S58-62: predicted LexA-binding sites and regulons in the five cyanobacterial genomes without a lexA gene at p < 0.05. Table S63: list of the orthologs of the E. coli SOS response genes in 32 sequenced cyanobacteria. Table S64: list of the most conserved LexA regulon members (number of occurrence > = 6) in the 26 cyanobacterial genomes at p < 0.01. [file 1471-2164-11-527-S6.ZIP › Additional_File_6/Table_s41_MIT9313_p0.05.xls]

## Sheet: Sheet1
Rank	Transcription Unit	Name	gi numbers	Putative LexA Binding Site	Position	Score	p-value	Annotation	Have an orthologue or not(Y/N)
1	PMT1009	-	33863280	AGTACAGGTGTACT	-12	9.85592	0	possible 7S seed storage protein, N-terminal doma	Y
2	PMT2115	-	33864379	AGTACAGGTGTACT	-4	9.72362	0	possible Kelch motif	Y
3	PMT0035	-	33862308	AGTACAAATGTATT	5	9.37996	0	possible Squash family serine protease inhibit	Y
4	PMT0303	-	33862576	AGTACAGGTGTATT	-5	8.90789	7.11238e-06	possible Kelch motif	Y
5	PMT1008	-	33863279	AATACAGGTGTACT	-2	8.81065	2.37079e-05	hypothetical protein	Y
6	PMT1945 PMT1944	- -	33864210 33864209	AGAACAGATGTTCT	-224	8.6578	0.000286866	possible C1q domain	Y
7	PMT0034	-	33862307	AATACATTTGTACT	-1	8.62971	0.000350877	hypothetical protein	Y
8	PMT1010	-	33863281	AGTACACCTGTACT	-502	8.55069	0.000455192	hypothetical protein	Y
9	PMT2116	-	33864380	AGTACACCTGTACT	-265	8.51051	0.000467046	hypothetical protein	Y
10	PMT0380 PMT0381	- -	33862653 33862654	GGTACACATGTATT	-16	8.33447	0.000545282	SOS function regulatory protein, LexA repressor	Y
11	PMT0834 PMT0833	- -	33863106 33863105	AGAACATGAGTACT	-15	7.99763	0.00158606	hypothetical protein	Y
12	PMT0635	-	33862908	GGAACGGGTGTACT	-8	7.88457	0.00194642	putative SOS mutagenesis protein UmuD	Y
13	PMT1383	-	33863650	TGTACGCATGAATT	26	7.85987	0.00215505	hypothetical protein	Y
14	PMT0614	-	33862887	GGTACACATGTACT	-364	7.7936	0.0026221	hypothetical protein	N
15	PMT0638	umuC	33862911	AGTATCTTTGTACT	-40	7.75316	0.00299905	putative UmuC protein	Y
16	PMT1561	-	33863828	GGTATGCCTGTATT	-462	7.73525	0.00321242	hypothetical protein	Y
17	PMT1661 PMT1660 PMT1659	- hemK -	33863928 33863927 33863926	AGTTCATATGTACT	-69	7.64082	0.00422949	SMF family	Y
18	PMT1043	-	33863314	GCTACTGATGTCTT	-93	7.63703	0.00434329	possible Domain of unknown function DUF38	Y
19	PMT1556	-	33863823	AGTATGAAAGTACT	-276	7.53282	0.00554528	possible Transthyretin precursor (formerly preal	Y
20	PMT1578	-	33863845	CGCACAGCTGTAGT	-505	7.52165	0.00571835	putative RNA methylase	Y
21	PMT1814 PMT1815	- gatC	33864081 33864082	AGAACCCATGTTCT	-69	7.47172	0.00661688	Creatininase	Y
22	PMT0975	-	33863246	AATACAACTGTAAT	-256	7.45116	0.00703177	possible Ribosomal protein L36	Y
23	PMT0222	ydaO	33862495	AGTACGTAAGTAGT	-96	7.44675	0.00724988	Amino acid permease:Permease for amino acids and related comp...	Y
24	PMT0090	-	33862363	AGTACAGCTGTAGC	-28	7.39195	0.00838549	hypothetical protein	Y
25	PMT1631	-	33863898	TGTACACTTGTAAG	-22	7.31609	0.0106567	hypothetical protein	Y
26	PMT1006	-	33863277	TGTACTTAAGTGCC	-412	7.27278	0.0120792	possible Cystine-knot domain	Y
27	PMT1027	-	33863298	AGTACTCCTGCATT	-393	7.25654	0.0129825	possible Signal peptidase I	Y
28	PMT0812 PMT0811	ubiH -	33863084 33863083	AGAACAGACGTACT	-620	7.23088	0.0138549	possible 2-octaprenyl-6-methoxyphenol 4-monoxygenase; UbiH	Y
29	PMT2218 PMT2219 PMT2220	- pyrG -	33864482 33864483 33864484	AATACCTATGTGCT	3	7.23086	0.0138549	Dps protein family	Y
30	PMT0478	-	33862751	AGTTCAGTTGTAAT	1	7.17098	0.0170033	hypothetical protein	Y
31	PMT0743 PMT0744	metG -	33863015 33863016	AGTTCATCTGTTCT	-301	7.16502	0.0177217	methionine--tRNA ligase	Y
32	PMT0913	-	33863185	GGTAAAAATGTATT	-30	7.15334	0.0183476	hypothetical protein	Y
33	PMT0973	-	33863244	CGTTCGCCTGTTCT	-38	7.10987	0.0217473	possible Vinculin family	Y
34	PMT1889 PMT1888	- -	33864155 33864154	AGCACAGTTGTGAT	-410	7.07649	0.0234803	possible ABC transporter, ATP binding component	Y
35	PMT1449	groEL	33863716	AGTACGCAGGTACA	-150	7.06461	0.0241347	chaperonin GroEL	Y
36	PMT1570 PMT1571 PMT1572 PMT1573 PMT1574 PMT1575	- - - - - -	33863837 33863838 33863839 33863840 33863841 33863842	GATACTGCTGTGCT	-38	7.0591	0.0246847	hypothetical protein	Y
37	PMT0264	-	33862537	GGAACCCTTGTCGT	-240	7.05739	0.0246847	hypothetical protein	Y
38	PMT0302	-	33862575	AATACACCTGTACT	-154	7.0564	0.0246847	hypothetical protein	N
39	PMT0799	-	33863071	TATACCTTTGTGCT	-308	7.04772	0.0252798	hypothetical protein	Y
40	PMT0872	-	33863144	TGAACATAAGTTTT	29	7.03723	0.0258962	CDP-alcohol phosphatidyltransferase	Y
41	PMT1440	-	33863707	AGAACTGGTGTCGT	-14	7.03294	0.0258962	hypothetical protein	Y
42	PMT1182 PMT1183 PMT1184	- cobB -	33863452 33863453 33863454	AGCACACGTGTCGT	-311	7.0214	0.0265339	hypothetical protein	Y
43	PMT2008 PMT2009 PMT2010	- ndhF ndhD	33864273 33864274 33864275	AGCACCCTTGTGAT	1	7.00432	0.0277857	hypothetical protein	Y
44	PMT0796	-	33863068	TGTAGAGGTGTATT	-91	6.99194	0.0285941	possible Early Protein (E6)	Y
45	PMT0584 PMT0583 PMT0582 PMT0581	rps2 tsf - -	33862857 33862856 33862855 33862854	CGCACACCTGTCCG	-89	6.98485	0.0293006	30S ribosomal protein S2	Y
46	PMT1934	-	33864199	AGTAGTGCTGTTCT	-16	6.98228	0.0293006	Glycosyl transferase, family 2	Y
47	PMT0120 PMT0119	miaA infC	33862393 33862392	GGTGCACCTGTCCT	-603	6.97931	0.0301683	tRNA delta-2-isopentenylpyrophosphate (IPP) transferase	Y
48	PMT0221	-	33862494	ACTACTTACGTACT	-34	6.97886	0.0301683	NHL repeat	Y
49	PMT0991	-	33863262	TGTAGACCTGTAGT	-372	6.96354	0.0311332	possible tRNA synthetase class I (E and Q)	Y
50	PMT0637 PMT0636	- -	33862910 33862909	AGTACAAAGATACT	-23	6.95542	0.0321266	hypothetical protein	Y
51	PMT0761 PMT0762	recJ -	33863033 33863034	AGGACCATTGTCAT	5	6.95126	0.0321266	DHH family:DHHA1 domain:Single-stranded-DNA-specific exonucle...	Y
52	PMT0848	ndhF	33863120	GTTACGCCTGTTCT	-688	6.9481	0.0332551	putative NADH Dehydrogenase (complex I) subunit	Y
53	PMT1984	-	33864249	CGAACCTATGTCTT	-259	6.94398	0.0332551	hypothetical protein	Y
54	PMT0949	-	33863220	TTTACGCCTGTTCT	-554	6.94192	0.0332551	hypothetical protein	Y
55	PMT0985	-	33863256	TCGACCCTTGTACT	-358	6.92993	0.0355026	hypothetical protein	Y
56	PMT0363 PMT0362 PMT0361	thiE - -	33862636 33862635 33862634	TGAACCACTGTTGT	-39	6.91487	0.0367354	thiamine-phosphate pyrophosphorylase	Y
57	PMT1381	-	33863648	AGTACCGCTGTCTG	-265	6.91431	0.0367354	hypothetical protein	Y
58	PMT1632 PMT1633	- -	33863899 33863900	CTTACAAGTGTACA	-174	6.91398	0.0367354	hypothetical protein	Y
59	PMT1936	-	33864201	TTTCCAGCTGTAAT	-472	6.89588	0.0394002	possible DNA polymerase family B	Y
60	PMT0814 PMT0813	dapB -	33863086 33863085	CGCACTTTGGTACT	-215	6.89334	0.0394002	dihydrodipicolinate reductase	Y
61	PMT1338 PMT1337 PMT1336 PMT1335	- - - -	33863605 33863604 33863603 33863602	TTAACACTTGTACT	-13	6.86984	0.0438834	putative multidrug efflux ABC transporter	Y
