# Supplementary material for: Computational analysis of LexA regulons in Cyanobacteria
Source: BMC Genomics. 2010 Sep 29;11:527. doi: 10.1186/1471-2164-11-527 (PMC3091678; doi:10.1186/1471-2164-11-527)
Supplement: Additional file 6 — Supplementary tables. Additional file 6 contains 33 tables. Tables S32-S57 contains the predicted LexA-binding sites and regulons in the 26 cyanobacterial genomes harboring a lexA gene at p < 0.05. Table S58-62: predicted LexA-binding sites and regulons in the five cyanobacterial genomes without a lexA gene at p < 0.05. Table S63: list of the orthologs of the E. coli SOS response genes in 32 sequenced cyanobacteria. Table S64: list of the most conserved LexA regulon members (number of occurrence > = 6) in the 26 cyanobacterial genomes at p < 0.01. [file 1471-2164-11-527-S6.ZIP › Additional_File_6/Table_s42_MIT9211_p0.05.xls]

## Sheet: Sheet1
Rank	Transcription Unit	Name	gi numbers	Putative LexA Binding Site	Position	Score	p-value	Annotation	Have an orthologue or not(Y/N)
1	P9211_16811	recA	159904222	GGTACGTCTGTACT	-85	8.97061	0	recombinase A	Y
2	P9211_00301	-	159902571	AATACATTTGTACT	-1	8.32454	5.85877e-05	nucleoside-diphosphate-sugar epimerase	Y
3	P9211_08051	-	159903346	AGTACAAGTGTACG	-12	8.21144	0.000169596	hypothetical protein	Y
4	P9211_07991	-	159903340	AGCACAGATGTACT	-218	8.14322	0.00018193	GCN5-related N-acetyltransferase	Y
5	P9211_06221 P9211_06211	- -	159903163 159903162	AGTATAGATGTACT	-95	8.11766	0.000188097	hypothetical protein	Y
6	P9211_12821	-	159903823	GGTACAAGTGTTCT	-607	8.06877	0.000188097	hypothetical protein	Y
7	P9211_13401 P9211_13411	fkpA -	159903881 159903882	GGTACCCCTGTTCT	-35	7.97568	0.000191181	FKBP-type peptidyl-prolyl cis-trans isomerase (PPIase)	Y
8	P9211_15451	-	159904086	AGAACTTCTGTGCT	-43	7.70996	0.000570459	hypothetical protein	Y
9	P9211_06021	-	159903143	AGTAGTTATGTACT	7	7.63878	0.000650632	hypothetical protein	Y
10	P9211_15741	-	159904115	AGTACTCGTGTTTT	-200	7.54212	0.000983657	F0F1 ATP synthase subunit C	Y
11	P9211_06911	-	159903232	GGTACAGTTGTGAT	-36	7.45946	0.00179463	hypothetical protein	Y
12	P9211_15731 P9211_15721 P9211_15711	- - atpH	159904114 159904113 159904112	AGTACTCGTGTTTT	-683	7.4584	0.00179463	F0F1 ATP synthase subunit B'	Y
13	P9211_18381 P9211_18371	purU -	159904379 159904378	AGTGCAGTTGTGCT	-161	7.39185	0.00286463	formyltetrahydrofolate deformylase	Y
14	P9211_03511	fdx	159902892	AGTGCAAATGTTCT	-77	7.3759	0.00318224	ferredoxin	Y
15	P9211_00311	-	159902572	AGTACAAATGTATT	-17	7.3732	0.00318224	hypothetical protein	N
16	P9211_00331	-	159902574	TGCACAAATGTAGT	-137	7.32895	0.00395313	type II secretion system protein-like prrotein	Y
17	P9211_08941 P9211_08951 P9211_08961	rpmG rpsR -	159903435 159903436 159903437	GGTACAAGGGTAGT	24	7.32149	0.00395313	50S ribosomal protein L33	Y
18	P9211_07281 P9211_07291 P9211_07301	hisS - -	159903269 159903270 159903271	TGGACAGGTGTATT	-29	7.31651	0.00413198	histidyl-tRNA synthetase	Y
19	P9211_00321	-	159902573	TGCACAAATGTAGT	-736	7.30913	0.00436633	HNH endonuclease:HNH nuclease	Y
20	P9211_00591	-	159902600	CGAACCGCTGTCCG	-125	7.29485	0.00464693	RNA methylase family protein	Y
21	P9211_14181	-	159903959	AGTACCTAAGTAAT	-210	7.25998	0.00580327	hypothetical protein	Y
22	P9211_17151 P9211_17141 P9211_17131	ho1 pebA pebB	159904256 159904255 159904254	AGTTCTTTTGTCCT	-75	7.206	0.00715695	Heme oxygenase	Y
23	P9211_13471 P9211_13461 P9211_13451 P9211_13441	- - lpd trpC	159903888 159903887 159903886 159903885	GGTACATGTGGCCT	-65	7.19312	0.00745606	hypothetical protein	Y
24	P9211_04451 P9211_04461	ctaA cyoE	159902986 159902987	TGTACTCCTGTAAA	-124	7.18092	0.0077675	hypothetical protein	Y
25	P9211_07081 P9211_07071 P9211_07061	umuD umuC -	159903249 159903248 159903247	AGTACTGATATACT	-18	7.17988	0.00809436	putative SOS mutagenesis protein UmuD	Y
26	P9211_00531	ndk	159902594	AGAACAGTTGTTTT	-74	7.16088	0.00841196	nucleoside diphosphate kinase	Y
27	P9211_01561 P9211_01571	- -	159902697 159902698	GATACACATGTTCT	-43	7.12612	0.00963614	poly A polymerase family protein	Y
28	P9211_03711 P9211_03701	- -	159902912 159902911	TGTACCAATGGTCT	-65	7.11365	0.0100123	hypothetical protein	Y
29	P9211_02341 P9211_02331 P9211_02321	- - -	159902775 159902774 159902773	CGTACGAAAGTACG	27	7.10796	0.0103793	putative sulfate transporter	Y
30	P9211_06831 P9211_06841	bacA -	159903224 159903225	GGGACTTTAGTGCT	-762	7.09289	0.0107	bacitracin resistance protein BacA	Y
31	P9211_04441 P9211_04431 P9211_04421 P9211_04411 P9211_04401	- cyoA cyoB ctaE -	159902985 159902984 159902983 159902982 159902981	TGTTCATTTGTCCT	-148	7.08202	0.0110669	hypothetical protein	Y
32	P9211_03171	-	159902858	CGTTCAATTGTGCT	-647	7.0675	0.0117792	hypothetical protein	Y
33	P9211_15571	atpD	159904098	ACTACTACTGTTCT	-111	7.05733	0.0121122	F0F1 ATP synthase subunit beta	Y
34	P9211_14241 P9211_14231	- -	159903965 159903964	GGTGCATCTGTAAT	-99	7.05355	0.0121122	hypothetical protein	Y
35	P9211_05071 P9211_05061	purA -	159903048 159903047	GGTATTGATGTACT	-772	7.04505	0.0124761	adenylosuccinate synthetase	Y
36	P9211_04761 P9211_04751	rplS -	159903017 159903016	AGTACTGTTGGAGT	-133	7.01708	0.0135862	ribosomal protein L19	Y
37	P9211_14021	spoIID	159903943	GGAACGCCTGAACT	-136	7.01286	0.0135862	sporulation protein SpoIID	Y
38	P9211_12451 P9211_12441 P9211_12431	spsE wecB -	159903786 159903785 159903784	AATACAATTGTAAT	20	6.98715	0.0147333	sialic acid synthase	Y
39	P9211_09351 P9211_09341 P9211_09331	dapB - ubiH	159903476 159903475 159903474	TTTACTTATGTGCT	-49	6.98612	0.0147333	dihydrodipicolinate reductase	Y
40	P9211_05741	-	159903115	CGCACTAATGTTAT	18	6.95782	0.0161702	hypothetical protein	Y
41	P9211_08931	pheT	159903434	ACTACCCTTGTACC	-127	6.931	0.0173666	phenylalanyl-tRNA synthetase beta chain	Y
42	P9211_01551 P9211_01541 P9211_01531	ycf34 - -	159902696 159902695 159902694	AGAACATGTGTATC	9	6.92285	0.0180419	putative Ycf34	Y
43	P9211_02671	-	159902808	TGTCCAAGTGTAAT	-501	6.90541	0.0196577	thioredoxin-like protein TxlA	Y
44	P9211_11641 P9211_11651 P9211_11661	- hli7 -	159903705 159903706 159903707	AGTACATCTGATTT	-375	6.90536	0.0196577	hypothetical protein	Y
45	P9211_16861	-	159904227	TGAACTGATGAACT	-496	6.89578	0.0205396	hypothetical protein	Y
46	P9211_10021	vanY	159903543	CTTACATCTGTATT	-64	6.89097	0.0205396	putative carboxypeptidase	Y
47	P9211_10231	gadB	159903564	TGGACATTTGAACT	-46	6.89089	0.0205396	pyridoxal-dependent decarboxylase family protein	Y
48	P9211_17521	-	159904293	GCTACACCTGTAGT	-632	6.89029	0.0205396	ATPase or kinase	Y
49	P9211_04291 P9211_04301	pspA birA	159902970 159902971	GGTTCTTATGTAAT	-139	6.85395	0.0241104	Phage shock protein A (IM30), suppresses sigma54-dependent transcription	Y
50	P9211_00621	-	159902603	GGAACCCTTGTGAT	-165	6.82533	0.0267191	hypothetical protein	Y
51	P9211_08131	-	159903354	AGAACAGATGTATT	-37	6.823	0.0267191	hypothetical protein	N
52	P9211_17571	mgtE	159904298	GGAACTCTTGTGTT	-270	6.81682	0.0276318	Mg2+ transporter	Y
53	P9211_16011 P9211_16001	- -	159904142 159904141	CGTACAACAGTTTT	26	6.8097	0.0285384	hypothetical protein	Y
54	P9211_09641	-	159903505	TGCACCCATGTCTT	-153	6.80806	0.0285384	putative mRNA binding protein	Y
55	P9211_11271 P9211_11261	- -	159903668 159903667	GGTAAAATTGTCCT	-2	6.79551	0.0295005	DNA gyrase subunit A	Y
56	P9211_15801	-	159904121	GGTGCGAGTGTAGT	-65	6.78779	0.0303793	GTP cyclohydrolase I-like protein	Y
57	P9211_15761 P9211_15751	- atpB	159904117 159904116	GGTACTTATGAACC	-166	6.78457	0.0303793	H(+)-transporting two-sector ATPase	Y
58	P9211_15561 P9211_15551	groES groEL	159904097 159904096	AGAACAGTAGTAGT	-104	6.77878	0.0313352	co-chaperonin GroES	Y
59	P9211_00291	-	159902570	AGGACCTAAGTGCT	-92	6.75346	0.0332655	hypothetical protein	Y
60	P9211_10051	sir	159903546	AGTATGATTGTTCT	-28	6.72571	0.0361918	sulfite reductase subunit beta	Y
61	P9211_14171	-	159903958	ATTACTTAGGTACT	-61	6.71751	0.0372649	hypothetical protein	Y
62	P9211_16391 P9211_16401	psaA psaB	159904180 159904181	AGAACATTTGTTAC	-159	6.70555	0.0382701	photosystem I P700 chlorophyll a apoprotein A1	Y
63	P9211_04261	hisF	159902967	AGTACCACTGGGGT	-167	6.70013	0.0382701	imidazole glycerol phosphate synthase subunit HisF (cyclase)	Y
64	P9211_14311	-	159903972	CGGACTCATGCATT	-75	6.67852	0.041662	hypothetical protein	Y
65	P9211_14751	-	159904016	GTTACATCTGTTCG	-162	6.6748	0.041662	hypothetical protein	Y
66	P9211_15671	-	159904108	GGAACATCTGTAGT	-222	6.6745	0.041662	hypothetical protein	N
67	P9211_10241	cumB	159903565	AGTTCAAATGTCCA	-45	6.66268	0.0429109	putative cytidine/deoxycytidylate deaminase	Y
68	P9211_14291	-	159903970	AAGACAGATGTTCT	7	6.65964	0.0441536	hypothetical protein	Y
69	P9211_15811 P9211_15821	- glnB	159904122 159904123	TGGACATTTGTCTG	13	6.65459	0.0441536	hypothetical protein	Y
70	P9211_10541 P9211_10551 P9211_10561 P9211_10571	glk thrB - prlC	159903595 159903596 159903597 159903598	AGTAATTATGTATT	-9	6.65116	0.0441536	putative glucokinase	Y
71	P9211_05701 P9211_05691	- -	159903111 159903110	ATTACACATGTGCC	-162	6.6459	0.0455504	glutathione S-transferase	Y
72	P9211_17101	purM	159904251	AGTTCTTTTGTTGT	-159	6.63715	0.0468147	phosphoribosylaminoimidazole synthetase	Y
73	P9211_17611 P9211_17601 P9211_17591 P9211_17581	gyrB - - -	159904302 159904301 159904300 159904299	AGTGCTCTTGTTGT	-591	6.63169	0.0468147	DNA gyrase subunit B	Y
74	P9211_09041	ahpC	159903445	CGAACGAATGTATC	19	6.62766	0.0482177	thioredoxin peroxidase	Y
75	P9211_00341	-	159902575	ACTACATTTGTGCA	-216	6.62694	0.0482177	hypothetical protein	Y
