# Supplementary material for: Computational analysis of LexA regulons in Cyanobacteria
Source: BMC Genomics. 2010 Sep 29;11:527. doi: 10.1186/1471-2164-11-527 (PMC3091678; doi:10.1186/1471-2164-11-527)
Supplement: Additional file 6 — Supplementary tables. Additional file 6 contains 33 tables. Tables S32-S57 contains the predicted LexA-binding sites and regulons in the 26 cyanobacterial genomes harboring a lexA gene at p < 0.05. Table S58-62: predicted LexA-binding sites and regulons in the five cyanobacterial genomes without a lexA gene at p < 0.05. Table S63: list of the orthologs of the E. coli SOS response genes in 32 sequenced cyanobacteria. Table S64: list of the most conserved LexA regulon members (number of occurrence > = 6) in the 26 cyanobacterial genomes at p < 0.01. [file 1471-2164-11-527-S6.ZIP › Additional_File_6/Table_s43_MIT9215_p0.05.xls]

## Sheet: Sheet1
Rank	Transcription Unit	Name	gi numbers	Putative LexA Binding Site	Position	Score	p-value	Annotation	Have an orthologue or not(Y/N)
1	P9215_07701 P9215_07691	- -	157413105 157413104	AGTACATCTGTACT	-5	9.61075	0	hypothetical protein	Y
2	P9215_18341	recA	157414167	AGTACAGATGTACT	-86	9.44259	0	RecA DNA recombination protein	Y
3	P9215_03671	-	157412703	AGTACAAATGTATT	-10	9.21902	0	hypothetical protein	Y
4	P9215_07741 P9215_07751 P9215_07761	- - -	157413109 157413110 157413111	AGTACGCATGTATT	-10	9.12047	2.93686e-06	hypothetical protein	Y
5	P9215_07821	-	157413117	AGTACAACTGTATT	-8	9.01237	2.93686e-06	hypothetical protein	Y
6	P9215_07441	-	157413079	CGTACTTTTGTCCT	-325	8.85268	2.93686e-06	hypothetical protein	Y
7	P9215_00281 P9215_00271	wcaG pdxA	157412367 157412366	AATACATATGTACT	-13	8.47359	0.000246696	Nucleoside-diphosphate-sugar epimerase	Y
8	P9215_13321 P9215_13311	- -	157413667 157413666	AATACACTTGTACT	-105	8.38987	0.000249633	hypothetical protein	Y
9	P9215_13331 P9215_13341 P9215_13351 P9215_13361	- - - -	157413668 157413669 157413670 157413671	AGTACAAGTGTATT	-461	8.05485	0.000543319	hypothetical protein	Y
10	P9215_07801	-	157413115	AATACAGTTGTACT	-545	7.97827	0.000790015	hypothetical protein	Y
11	P9215_19401	-	157414273	AGGACTAGCGTCCT	-114	7.91963	0.000992658	hypothetical protein	Y
12	P9215_11061 P9215_11071	- -	157413441 157413442	GGCACAATTGCCCT	-581	7.89681	0.00104258	GCN5-related N-acetyltransferase	Y
13	P9215_07811	-	157413116	AATACAGTTGTACT	-171	7.87376	0.00109838	hypothetical protein	Y
14	P9215_12531 P9215_12521 P9215_12511 P9215_12501	- gid crtH -	157413588 157413587 157413586 157413585	AGAACAATCGTAGT	20	7.86489	0.00112482	possible Photosystem II reaction center Y protein (PsbY)	Y
15	P9215_00641	-	157412403	CGAACCGCTGTCCG	-95	7.81197	0.00128634	Putative RNA methylase family UPF0020	Y
16	P9215_16121	-	157413945	TGTACAGCTGTCAA	-17	7.78691	0.0013862	possible Type I restriction modification DNA s	Y
17	P9215_02981	-	157412635	AGTACGTTAGTATT	-231	7.73725	0.00166814	hypothetical protein	Y
18	P9215_11121	-	157413447	TTTACACCTGTAAT	-568	7.70604	0.00184728	hypothetical protein	Y
19	P9215_18421	-	157414175	GCTACTAATGTACT	-222	7.7052	0.00184728	ATP:corrinoid adenosyltransferase BtuR/CobO/CobP	Y
20	P9215_18891 P9215_18881 P9215_18871 P9215_18861	ruvB - - -	157414222 157414221 157414220 157414219	AGAACAATTGCAAT	-12	7.7	0.00190015	Holliday junction DNA helicase RuvB	Y
21	P9215_02631	-	157412600	CGTACTATTGTCAT	-57	7.67259	0.00196769	Predicted SAM-dependent methyltransferase	Y
22	P9215_03591	-	157412695	AGTACATATATACT	-14	7.60114	0.00219971	hypothetical protein	Y
23	P9215_18301 P9215_18291 P9215_18281 P9215_18271 P9215_18261 P9215_18251 P9215_18241	rplC rplD rplW rplB rpsS rplV rpsC	157414163 157414162 157414161 157414160 157414159 157414158 157414157	TGTACAATTGTAAC	-215	7.59087	0.00224082	50S ribosomal protein L3	Y
24	P9215_01061	-	157412445	AGTCCGAATGGATT	-411	7.5182	0.00259325	hypothetical protein	Y
25	P9215_02431	-	157412582	GGAACAACTGCACC	-424	7.51372	0.00259325	hypothetical protein	Y
26	P9215_14621 P9215_14611 P9215_14601 P9215_14591	- - - -	157413795 157413794 157413793 157413792	ATTACTATTGTACT	-31	7.50919	0.00266079	hypothetical protein	Y
27	P9215_04531 P9215_04541 P9215_04551 P9215_04561 P9215_04571 P9215_04581	vsr - - - - -	157412789 157412790 157412791 157412792 157412793 157412794	GGTACGTGGGTATG	-98	7.50797	0.00266079	DNA G:T-mismatch repair endonuclease	Y
28	P9215_12771 P9215_12761 P9215_12751	- - -	157413612 157413611 157413610	GCTACAAATGTTCT	-417	7.48395	0.00283407	hypothetical protein	Y
29	P9215_11041	-	157413439	AGTTCAATTGTATT	-111	7.425	0.00370925	hypothetical protein	Y
30	P9215_15681 P9215_15671 P9215_15661 P9215_15651 P9215_15641 P9215_15631 P9215_15621	purC - lpxC fabZ lpxA lpxB msrA	157413901 157413900 157413899 157413898 157413897 157413896 157413895	AGTACTTTAGTAAT	-20	7.4026	0.00409985	SAICAR synthetase	Y
31	P9215_04501	-	157412786	AGTATATTTGTATT	-63	7.3955	0.00429662	hypothetical protein	Y
32	P9215_01701	metF	157412509	AGTACACTTGTTAA	-21	7.36247	0.00506021	Methylenetetrahydrofolate reductase	Y
33	P9215_09541 P9215_09531 P9215_09521	umuD umuC -	157413289 157413288 157413287	AGTACATATATACT	-13	7.35602	0.00536858	putative SOS mutagenesis protein UmuD	Y
34	P9215_08411 P9215_08421 P9215_08431 P9215_08441 P9215_08451	pcyA - - - -	157413176 157413177 157413178 157413179 157413180	AGATCATATGTTCT	-198	7.33145	0.00597063	ferredoxin-dependent biliverdin reductase	Y
35	P9215_15151	-	157413848	ATTACTCCTGTGCT	-338	7.3125	0.00659618	hypothetical protein	Y
36	P9215_17641	-	157414097	TGAACCAATGACCT	-96	7.28321	0.0074743	hypothetical protein	Y
37	P9215_02931	-	157412630	GGTACTCCTGAAAT	-235	7.27226	0.00771219	two-component sensor histidine kinase	Y
38	P9215_05051	sun	157412841	AGTACGGATGTTAA	-414	7.25665	0.00816446	Sun protein (Fmu protein)	Y
39	P9215_17301 P9215_17311	- glnB	157414063 157414064	TGGACATTTGTTTA	37	7.21975	0.00899266	hypothetical protein	Y
40	P9215_13161	-	157413651	TGGACGCATGACAT	-39	7.21281	0.00899266	hypothetical protein	Y
41	P9215_19001	-	157414233	GGAACGGATGTTTT	-62	7.20434	0.00921586	Predicted ATPase or kinase	Y
42	P9215_17861	spr	157414119	GGTCCACTTGTGGT	-350	7.19761	0.00941263	Cell wall-associated hydrolase (invasion-associated protein)	Y
43	P9215_10081	coaD	157413343	GGTACATTTGATCC	32	7.18748	0.00967401	putative pantetheine-phosphate adenylyltransferase	Y
44	P9215_19081 P9215_19071 P9215_19061 P9215_19051 P9215_19041 P9215_19031	gyrB - crcB - mgtE rpoD	157414241 157414240 157414239 157414238 157414237 157414236	AGGACAAAAGATCT	21	7.18687	0.00967401	DNA gyrase, subunit B	Y
45	P9215_18171 P9215_18161 P9215_18151 P9215_18141 P9215_18131 P9215_18121 P9215_18111 P9215_18101	rplE rpsH rplF rplR rpsE rplO secY adk	157414150 157414149 157414148 157414147 157414146 157414145 157414144 157414143	GGTACTAGAGTTTT	-504	7.1776	0.0100088	50S ribosomal protein L5	Y
46	P9215_18791	rimM	157414212	AGAACCGCTGCTCT	-140	7.16808	0.0103642	possible 16S rRNA processing protein RimM	Y
47	P9215_08201	-	157413155	AGTACTCTTGAGCA	-343	7.14356	0.0110866	possible Major surface glycoprotein	Y
48	P9215_05531	gltX	157412889	GGGACCGTAGTTCA	-77	7.14118	0.0110866	Glutamyl-tRNA synthetase	Y
49	P9215_04521	-	157412788	CGTGCATATGTGTT	-241	7.13864	0.0115154	hypothetical protein	Y
50	P9215_12111	petH	157413546	TGCTCAATTGTCCT	-308	7.12342	0.0120029	ferredoxin-NADP oxidoreductase (FNR)	Y
51	P9215_07461	nrdJ	157413081	AGAACAAATGTAGC	-444	7.10756	0.0130631	ribonucleotide reductase (Class II)	Y
52	P9215_08711 P9215_08721 P9215_08731	- cobW -	157413206 157413207 157413208	AATACTTAAGTTCT	-18	7.10117	0.0130631	hypothetical protein	Y
53	P9215_00451	-	157412384	GGGACGTTTGTAAA	-451	7.10058	0.0130631	hypothetical protein	Y
54	P9215_06281	-	157412963	TGAGCACATGTCCT	-649	7.0781	0.0148752	hypothetical protein	Y
55	P9215_08701 P9215_08691 P9215_08681	upp - ilvD	157413205 157413204 157413203	AGAACTTAAGTATT	-31	7.06962	0.0154978	putative uracil phosphoribosyltransferase	Y
56	P9215_07241	-	157413059	CGTTCTGATGAACT	33	7.06796	0.0154978	hypothetical protein	Y
57	P9215_18311 P9215_18321 P9215_18331	- hycB -	157414164 157414165 157414166	GTTACAATTGTACA	-50	7.06549	0.0154978	NADH dehydrogenase I subunit N	Y
58	P9215_04951	-	157412831	AGGGCTAAAGTACT	-145	7.03452	0.0173186	NifU-like protein	Y
59	P9215_02351 P9215_02361 P9215_02371 P9215_02381	hemB - mutS obg	157412574 157412575 157412576 157412577	TGAACAAAAGTAGT	-75	7.02899	0.0179501	Delta-aminolevulinic acid dehydratase	Y
60	P9215_18621	purM	157414195	TGGACAAAAGTAAT	-45	7.02293	0.0179501	phosphoribosyl formylglycinamidine cyclo-ligase	Y
61	P9215_00211 P9215_00201 P9215_00191	murC murB -	157412360 157412359 157412358	CCTACATCTGTATT	-505	7.02051	0.0179501	Probable UDP-N-acetylmuramate-alanine ligase	Y
62	P9215_12081	-	157413543	TGGCCAATTGAACT	-36	7.0129	0.0185991	hypothetical protein	Y
63	P9215_04011	-	157412737	AGCACCTTAGTAAT	-557	7.0103	0.0185991	hypothetical protein	Y
64	P9215_18391	-	157414172	GGTACTAGTGCTTT	-476	7.00869	0.0191982	hypothetical protein	Y
65	P9215_04831	cysK	157412819	AGGACAACAGTTTT	30	6.99662	0.0198003	O-acetylserine (thiol)-lyase A	Y
66	P9215_06291	-	157412964	GGTATCTCTGTACT	-739	6.98008	0.0203935	HAM1 family protein	Y
67	P9215_19011	rbsK	157414234	ATTACCTCTGTACA	-389	6.97858	0.0210573	Putative carbohydrate kinase	Y
68	P9215_01711	csgD	157412510	TTAACAAGTGTACT	-44	6.97791	0.0210573	Regulatory protein, LuxR family	Y
69	P9215_00531	-	157412392	TGTTCTAATGCACT	-336	6.97314	0.0210573	flavoprotein	Y
70	P9215_16041	-	157413937	GGCACATTGGAAGT	39	6.9586	0.0224082	hypothetical protein	Y
71	P9215_07861 P9215_07851	- -	157413121 157413120	TGGACTTCTGGATG	-126	6.95744	0.0224082	hypothetical protein	Y
72	P9215_15691 P9215_15701	purD nblS	157413902 157413903	ATTACTAAAGTACT	-98	6.91977	0.0255536	phosphoribosylglycinamide synthetase	Y
73	P9215_09661 P9215_09671	- rsbW	157413301 157413302	CCTCCAAATGTACT	-589	6.91547	0.0255536	hypothetical protein	Y
74	P9215_12191	aarF	157413554	AGTACTATTGACAT	-48	6.91255	0.0255536	possible kinase	Y
75	P9215_02331	-	157412572	AGACCTAGTGTTGT	-759	6.90262	0.0265228	hypothetical protein	Y
76	P9215_04631	-	157412799	TGGACGTCCGTTTT	-65	6.89857	0.0274537	Site-specific recombinase XerD	Y
77	P9215_02761	psbN	157412613	TGTCCACCTGAGCT	-747	6.89757	0.0274537	Photosystem II reaction centre N protein (psbN)	Y
78	P9215_11031 P9215_11021 P9215_11011	- - -	157413438 157413437 157413436	AATACAATTGAACT	-41	6.8955	0.0274537	hypothetical protein	Y
79	P9215_03931	-	157412729	AGTCCGCCTGAAAT	-331	6.89417	0.0274537	proline iminopeptidase	Y
80	P9215_02641	-	157412601	GGAACTGATGGAAT	29	6.8857	0.0283407	Phosphotransferase superclass	Y
81	P9215_11671	-	157413502	TGTCCGAGAGTAAT	-104	6.88568	0.0283407	hypothetical protein	Y
82	P9215_15071	wza	157413840	AGAACAGATGTTAA	-197	6.86845	0.0302673	Periplasmic protein involved in polysaccharide export	Y
83	P9215_01571 P9215_01561	ycf34 -	157412496 157412495	TGTGCATTTGCATT	15	6.86271	0.0302673	putative Ycf34	Y
84	P9215_02421	aspA	157412581	AGTACATTTGAAAA	-764	6.85516	0.0313656	putative aspartoacylase	Y
85	P9215_02911	-	157412628	CGTACTTATGATTT	-442	6.85372	0.0313656	probable esterase	Y
86	P9215_12951 P9215_12961	- -	157413630 157413631	AATACTCGGGTATT	-50	6.85353	0.0313656	hypothetical protein	Y
87	P9215_07841	-	157413119	CATACACATGTCAT	-41	6.85125	0.0313656	possible high light inducible protein	Y
88	P9215_13081	-	157413643	CGTACATTGGCAAT	28	6.84565	0.0323906	hypothetical protein	Y
89	P9215_16061	-	157413939	AGTGCAAGCGTAAT	39	6.84117	0.0323906	hypothetical protein	Y
90	P9215_11211	-	157413456	AACACTAAAGTGCT	-222	6.83089	0.0334596	hypothetical protein	Y
91	P9215_18771	rnc	157414210	GGTGCAAGGGTGCG	-219	6.82923	0.0345903	putative ribonuclease III	Y
92	P9215_02191	-	157412558	AGTTCAGGTGAACT	-623	6.82625	0.0345903	hypothetical protein	Y
93	P9215_16241	-	157413957	TGGGCAATTGTACC	-404	6.8218	0.0345903	hypothetical protein	Y
94	P9215_19571 P9215_19581 P9215_19591 P9215_19601 P9215_19611 P9215_19621 P9215_19631 P9215_19641 P9215_19651 P9215_19661	mazG speE speB gcvT aspS pyrG nrdG - - -	157414290 157414291 157414292 157414293 157414294 157414295 157414296 157414297 157414298 157414299	TCTACCGCTGAGCT	-108	6.81435	0.0357504	MazG family protein	Y
95	P9215_07871	-	157413122	GGTACAATTGCTTA	-61	6.81274	0.0357504	hypothetical protein	Y
96	P9215_04131	-	157412749	AGCACAGCGGTTGT	-244	6.81105	0.0357504	hypothetical protein	Y
97	P9215_10231 P9215_10241 P9215_10251	rpmG rpsR -	157413358 157413359 157413360	GGGACAAGAGTTGT	-3	6.80761	0.0369662	50S Ribosomal protein L33	Y
98	P9215_02461	aroC	157412583	TGCACGAGCGTAAT	-185	6.80353	0.0369662	Chorismate synthase	Y
99	P9215_13531	-	157413688	TGTCCCGATGGAGT	33	6.79082	0.0381145	possible EF-1 guanine nucleotide exchange doma	Y
100	P9215_07191 P9215_07181	pncA mscS	157413054 157413053	TTTACTAAAGTTCT	-39	6.78801	0.0392834	Isochorismatase hydrolase family protein	Y
101	P9215_19111 P9215_19121	- cysE	157414244 157414245	AGGACGAATGTTAA	-45	6.78444	0.0392834	possible transcriptional regulator	Y
102	P9215_02141	-	157412553	TGCCCCCCTGTCCC	-68	6.78088	0.0392834	hypothetical protein	Y
103	P9215_01611 P9215_01601	pds crtB	157412500 157412499	AGTACTCCTGCAAG	-593	6.77175	0.0404023	phytoene desaturase	Y
104	P9215_01331 P9215_01321	crtQ -	157412472 157412471	AGAACAAACGTTAT	-32	6.76295	0.0417592	zeta-carotene desaturase	Y
105	P9215_01971 P9215_01961	grxC gshB	157412536 157412535	GGCACTTTTGTTTA	-30	6.75315	0.0431659	Glutaredoxin	Y
106	P9215_02341	sul1	157412573	ACTACTTTTGTTCA	-136	6.74225	0.044649	putative sulfate transporter	Y
107	P9215_12851 P9215_12861 P9215_12871	- - -	157413620 157413621 157413622	GTTACGTTTGTTAA	-21	6.7355	0.0460793	hypothetical protein	Y
108	P9215_15141	ffh	157413847	ATTCCTCTTGTACT	-444	6.7287	0.0476094	signal recognition particle protein (SRP54)	Y
109	P9215_15191	trmU	157413852	AGTACAAAGGAATT	-30	6.72729	0.0476094	tRNA (5-methylaminomethyl-2-thiouridylate)-methyltransferase	Y
