# Supplementary material for: Computational analysis of LexA regulons in Cyanobacteria
Source: BMC Genomics. 2010 Sep 29;11:527. doi: 10.1186/1471-2164-11-527 (PMC3091678; doi:10.1186/1471-2164-11-527)
Supplement: Additional file 6 — Supplementary tables. Additional file 6 contains 33 tables. Tables S32-S57 contains the predicted LexA-binding sites and regulons in the 26 cyanobacterial genomes harboring a lexA gene at p < 0.05. Table S58-62: predicted LexA-binding sites and regulons in the five cyanobacterial genomes without a lexA gene at p < 0.05. Table S63: list of the orthologs of the E. coli SOS response genes in 32 sequenced cyanobacteria. Table S64: list of the most conserved LexA regulon members (number of occurrence > = 6) in the 26 cyanobacterial genomes at p < 0.01. [file 1471-2164-11-527-S6.ZIP › Additional_File_6/Table_s44_MIT9301_p0.05.xls]

## Sheet: Sheet1
Rank	Transcription Unit	Name	gi numbers	Putative LexA Binding Site	Position	Score	p-value	Annotation	Have an orthologue or not(Y/N)
1	P9301_17531	recA	126697091	AGTACAGATGTACT	-85	9.45348	0	RecA bacterial DNA recombination protein	Y
2	P9301_00291	-	126695367	AGTACATATGTATT	-7	9.36843	0	possible Transcription factor TFIID (or TATA-b)	Y
3	P9301_03601	-	126695698	AGTACTTATGTACT	7	9.36388	0	hypothetical protein	Y
4	P9301_03671	-	126695705	AGTACAGATGTATT	-10	9.29744	0	hypothetical protein	Y
5	P9301_07371 P9301_07381 P9301_07391	- - -	126696075 126696076 126696077	AGTACACATGTATT	-10	9.23326	0	hypothetical protein	Y
6	P9301_16181	-	126696956	AGTACACTTGTACT	-560	8.83464	0	hypothetical protein	Y
7	P9301_13071	-	126696645	AGTACAAGTGTATT	-32	8.81994	0	possible Phosphatidylinositol-specific phospholipase	Y
8	P9301_00281 P9301_00271	- pdxA	126695366 126695365	AATACATATGTACT	-13	8.47389	3.11587e-06	Nucleoside-diphosphate-sugar epimerase	Y
9	P9301_07451	-	126696083	AGTACAAACGTATT	-8	8.40135	6.23173e-06	zinc finger, C2H2 type-like protein	Y
10	P9301_13061	-	126696644	AATACACTTGTACT	-105	8.38968	6.23173e-06	hypothetical protein	Y
11	P9301_04481 P9301_04491	- -	126695786 126695787	AGTACGGATGTTAG	-26	8.23009	1.55793e-05	protein family PM-15	Y
12	P9301_12861	-	126696624	AGGACCTCTGTTCT	-66	8.03347	0.000264849	hypothetical protein	Y
13	P9301_10761 P9301_10771	- -	126696414 126696415	GGCACAATTGCCCT	-581	7.91828	0.000526581	GCN5-related N-acetyltransferase	Y
14	P9301_12241 P9301_12231 P9301_12221 P9301_12211	- gid crtH -	126696562 126696561 126696560 126696559	AGAACAATCGTAGT	32	7.88317	0.000607594	possible Photosystem II reaction center Y protein (PsbY)	Y
15	P9301_00621	-	126695400	CGAACCGCTGTCCG	-96	7.83294	0.000722881	Putative RNA methylase family UPF0020	Y
16	P9301_11281 P9301_11291	- -	126696466 126696467	AATACTTCTGTTCT	24	7.80506	0.000782083	hypothetical protein	Y
17	P9301_15691	-	126696907	TGTACAGCTGTCAA	-42	7.80002	0.000782083	possible Type I restriction modification DNA s	Y
18	P9301_07441	-	126696082	AATACGTTTGTACT	-173	7.74818	0.000912949	hypothetical protein	Y
19	P9301_17611	-	126697099	GCTACTAATGTACT	-222	7.70559	0.00100019	ATP:corrinoid adenosyltransferase BtuR/CobO/CobP	Y
20	P9301_10831	-	126696421	TTTACACCTGTAAT	-599	7.70456	0.00100019	hypothetical protein	Y
21	P9301_05291	-	126695867	AGTACCCTTGTAAA	-505	7.66451	0.00111236	Single-stranded DNA-binding protein	Y
22	P9301_17491 P9301_17481 P9301_17471 P9301_17461 P9301_17451 P9301_17441 P9301_17431 P9301_17421 P9301_17411 P9301_17401 P9301_17391 P9301_17381	rplC rplD rplW rplB rpsS rplV rpsC rplP rpmC rpsQ rplN rplX	126697087 126697086 126697085 126697084 126697083 126697082 126697081 126697080 126697079 126697078 126697077 126697076	TGTACAATTGTAAC	-218	7.64854	0.0011591	50S ribosomal protein L3	Y
23	P9301_10941 P9301_10931	- purT	126696432 126696431	AGAACAGTAGTATT	-163	7.61848	0.001237	possible Legume lectins alpha domain-containing protein	Y
24	P9301_00851	-	126695423	GGAACAACTGTACC	-602	7.60426	0.00126504	hypothetical protein	Y
25	P9301_13051 P9301_13041	- -	126696643 126696642	GGTACTTTTGAATT	23	7.60272	0.00126504	hypothetical protein	Y
26	P9301_03611	-	126695699	AGTACATAAGTACT	-71	7.5601	0.00143641	hypothetical protein	N
27	P9301_02441	-	126695582	GGAACAACTGCACC	-429	7.54067	0.00153301	hypothetical protein	Y
28	P9301_01051	-	126695443	AGTCCGAATGGATT	-411	7.5293	0.00167322	hypothetical protein	Y
29	P9301_12891	-	126696627	TGGACGCATGCAAT	-39	7.48295	0.00212814	hypothetical protein	Y
30	P9301_18571	-	126697195	AGGACTAGCGTCCC	-115	7.46643	0.00240856	hypothetical protein	Y
31	P9301_16521 P9301_16531	- glnB	126696990 126696991	TGGACATTTGTTTG	13	7.37645	0.00380136	hypothetical protein	Y
32	P9301_01721	metF	126695510	AGTACACTTGTTAA	-21	7.37425	0.00380136	Methylenetetrahydrofolate reductase	Y
33	P9301_09221 P9301_09211 P9301_09201	umuD umuC -	126696260 126696259 126696258	AGTACATATATACT	-13	7.35029	0.00420642	putative SOS mutagenesis protein UmuD	Y
34	P9301_14971	hemN	126696835	AGTGCTTATGTGCA	32	7.33236	0.00463329	Putative oxygen-independent coproporphyrinogen III oxidase	Y
35	P9301_11521	-	126696490	TGGACAACAGTTCT	-499	7.32476	0.00481401	possible multidrug efflux transporter, MFS family	Y
36	P9301_10071	-	126696345	AGCACGTTTGTAAA	-58	7.31774	0.00498539	hypothetical protein	Y
37	P9301_15341	spoIID	126696872	GGGACACCTGAGCT	-112	7.31443	0.00498539	possible sporulation protein SpoIID	Y
38	P9301_02271	clpB2	126695565	GGAACAATTGCTCT	-371	7.29307	0.00540291	putative ATP-dependent Clp protease, Hsp 100, ATP-binding subunit ClpB	Y
39	P9301_02921	-	126695630	GGTACTCCTGAAAT	-235	7.28879	0.00559298	two-component sensor histidine kinase	Y
40	P9301_08751	-	126696213	GGTACTAAAGAACT	-67	7.2877	0.00559298	hypothetical protein	Y
41	P9301_07891	-	126696127	AGCACTTATGTATA	-155	7.28637	0.00559298	hypothetical protein	Y
42	P9301_10951	btuE	126696433	AATACTACTGTTCT	30	7.26534	0.00593884	Glutathione peroxidase	Y
43	P9301_11231	-	126696461	GCTACATATGTAAT	-73	7.25789	0.00613203	possible lactate/malate dehydrogenase, alpha/b	Y
44	P9301_17591	-	126697097	TGTACTAAAGTTAT	-700	7.25162	0.00613203	hypothetical protein	Y
45	P9301_11421	-	126696480	AGATCCCATGCTCT	-68	7.22447	0.00677701	hypothetical protein	Y
46	P9301_09751	coaD	126696313	GGTACATTTGATCC	32	7.20866	0.00723816	putative pantetheine-phosphate adenylyltransferase	Y
47	P9301_08711	-	126696209	AGTTCTAGTGAACT	-488	7.19317	0.00752793	hypothetical protein	Y
48	P9301_02331 P9301_02321	- -	126695571 126695570	ATTACTGATGTACC	-193	7.18966	0.00783952	putative sodium-dependent bicarbonate transporter	Y
49	P9301_17371 P9301_17361 P9301_17351 P9301_17341 P9301_17331 P9301_17321 P9301_17311 P9301_17301	rplE rpsH rplF rplR rpsE rplO secY adk	126697075 126697074 126697073 126697072 126697071 126697070 126697069 126697068	GGTACTAGAGTTTT	-505	7.18898	0.00783952	50S ribosomal protein L5	Y
50	P9301_17101	-	126697048	GGTCCACTTGTTGT	-350	7.1835	0.00783952	hypothetical protein	Y
51	P9301_04981	gltX	126695836	GGGACCGTAGTTCA	-77	7.16623	0.00854371	Glutamyl-tRNA synthetase	Y
52	P9301_18251 P9301_18241	gyrB -	126697163 126697162	AGGACAAAAGATCT	21	7.15397	0.00890515	DNA gyrase, subunit B	Y
53	P9301_02341	-	126695572	AGACCTAGTGTAGT	-759	7.15287	0.00890515	hypothetical protein	Y
54	P9301_06491 P9301_06501 P9301_06511	hisS - -	126695987 126695988 126695989	GGAACAGTAGACCT	36	7.14249	0.00934448	Histidyl-tRNA synthetase	Y
55	P9301_07511	-	126696089	GGTACGATTGCATA	-61	7.11644	0.0108432	hypothetical protein	Y
56	P9301_15351 P9301_15361	elaC -	126696873 126696874	AGCTCAGGTGTCCC	36	7.1047	0.0114539	Metallo-beta-lactamase superfamily enzyme	Y
57	P9301_05111	xthA	126695849	AGTACTACTGTTTC	-534	7.08849	0.0126411	exodeoxyribonuclease III	Y
58	P9301_06681	-	126696006	CGTTCTCATGAACT	33	7.08655	0.0126411	hypothetical protein	Y
59	P9301_03951	-	126695733	GGTTCGATGGTATT	24	7.07397	0.013311	hypothetical protein	Y
60	P9301_05091	hflC	126695847	AGTACCCTCGTTTT	-256	7.07224	0.013311	Band 7 protein	Y
61	P9301_17501 P9301_17511 P9301_17521	- hycB -	126697088 126697089 126697090	GTTACAATTGTACA	-50	7.07093	0.013311	NADH dehydrogenase I subunit N	Y
62	P9301_04381	-	126695776	AGGGCTAAAGTACT	-145	7.05461	0.0146851	NifU-like protein	Y
63	P9301_02361 P9301_02371 P9301_02381 P9301_02391	hemB - - obg	126695574 126695575 126695576 126695577	TGAACAAAAGTAGT	-75	7.04869	0.0154454	Delta-aminolevulinic acid dehydratase	Y
64	P9301_17811	purM	126697119	TGGACAAAAGTAAT	-45	7.04293	0.0154454	phosphoribosyl formylglycinamidine cyclo-ligase	Y
65	P9301_17581	-	126697096	GGTACTAGTGCTTT	-475	7.02175	0.0170126	hypothetical protein	Y
66	P9301_04031	-	126695741	GGAACAGGAGTCCC	-427	7.01964	0.0177262	hypothetical protein	Y
67	P9301_04261	-	126695764	AGGACAACAGTTTT	30	7.01347	0.0177262	O-acetylserine (thiol)-lyase A	Y
68	P9301_17991	glmS	126697137	GGGACGGCTGTAAA	-224	7.00572	0.0184709	Glutamine--fructose-6-phosphate transaminase (isomerizing)	Y
69	P9301_18071 P9301_18061 P9301_18051	ruvB - -	126697145 126697144 126697143	AGAACAATTGCAAT	-12	7.00241	0.0184709	Holliday junction DNA helicase RuvB	Y
70	P9301_00211 P9301_00201 P9301_00191	murC murB -	126695359 126695358 126695357	TGTACAACTGGCAT	-713	6.99418	0.0191408	Probable UDP-N-acetylmuramate-alanine ligase	Y
71	P9301_09281 P9301_09291 P9301_09301 P9301_09311	pdhB secD secF -	126696266 126696267 126696268 126696269	AGTCCTCTTGCTGT	-107	6.98377	0.0198574	Pyruvate dehydrogenase E1 beta subunit	Y
72	P9301_15611	-	126696899	GGCACATTGGAAGT	39	6.98327	0.0198574	hypothetical protein	Y
73	P9301_01731	csgD	126695511	TTAACAAGTGTACT	-44	6.98256	0.0198574	Bacterial regulatory protein, LuxR family	Y
74	P9301_02841	mviN	126695622	CGTACTTTTGCTCC	-223	6.978	0.020546	Uncharacterized membrane protein, putative virulence factor	Y
75	P9301_02221 P9301_02211 P9301_02201 P9301_02191 P9301_02181	rplJ rplL rnhA pyrD -	126695560 126695559 126695558 126695557 126695556	AGGACCACTGTTGC	-710	6.96007	0.0212876	50S ribosomal protein L10	Y
76	P9301_17201	mcrA	126697058	TGCACAATTGTATG	1	6.959	0.0220292	HNH endonuclease family protein	Y
77	P9301_17871 P9301_17861 P9301_17851 P9301_17841 P9301_17831	- ho1 pebA pebB wzb	126697125 126697124 126697123 126697122 126697121	AGTTCAAATGTAAG	23	6.93464	0.0234625	hypothetical protein	Y
78	P9301_11511	-	126696489	AGAACATTTGAATT	-583	6.92462	0.0242446	hypothetical protein	Y
79	P9301_14721 P9301_14711	- ffh	126696810 126696809	GGAACCCCCGCACT	-416	6.92448	0.0242446	hypothetical protein	Y
80	P9301_05831	-	126695921	CGGACTTAAGTAAT	-217	6.91759	0.0250765	hypothetical protein	Y
81	P9301_09351 P9301_09361	- rsbW	126696273 126696274	CCTCCAAATGTACT	-590	6.91468	0.0250765	hypothetical protein	Y
82	P9301_02761	psbN	126695614	TGTCCACCTGAGCT	-745	6.91329	0.0250765	Photosystem II reaction centre N protein (psbN)	Y
83	P9301_03901	-	126695728	AGTCCGCCTGAAAT	-326	6.91004	0.0250765	proline iminopeptidase	Y
84	P9301_07481	-	126696086	CTTACAAATGTCAT	-42	6.90877	0.0257869	possible high light inducible protein	Y
85	P9301_02641	-	126695602	GGAACTGATGGAAT	29	6.90756	0.0257869	Phosphotransferase superclass	Y
86	P9301_11371	-	126696475	TGTCCGAGAGTAGT	-103	6.90707	0.0257869	hypothetical protein	Y
87	P9301_05861 P9301_05871 P9301_05881	hisG - -	126695924 126695925 126695926	TGTACTGATGGATC	-138	6.90097	0.0257869	possible ATP phosphoribosyltransferase	Y
88	P9301_05281	-	126695866	AGTTCTGTTGGTCT	-234	6.89693	0.0266064	hypothetical protein	Y
89	P9301_10041	-	126696342	TGTGCAAGTGTGAC	-17	6.88147	0.02751	hypothetical protein	Y
90	P9301_02431	aspA	126695581	AGTACATTTGAAAA	-758	6.87604	0.0283949	putative aspartoacylase	Y
91	P9301_12631	-	126696601	AGTACTAGTGCTTT	-276	6.8757	0.0283949	hypothetical protein	Y
92	P9301_18191	-	126697157	AGGTCATATGTATT	27	6.86754	0.0292767	Putative carbohydrate kinase	Y
93	P9301_10921	-	126696430	AAGACTAAAGTGCT	-223	6.85708	0.0301398	hypothetical protein	Y
94	P9301_15631	-	126696901	AGTGCAAGCGTAAT	39	6.85506	0.0301398	hypothetical protein	Y
95	P9301_18171 P9301_18161	sam1 dedA	126697155 126697154	AGACCAGATGTAAT	-738	6.84707	0.0311649	putative adenosylhomocysteinase	Y
96	P9301_01991 P9301_01981	grxC gshB	126695537 126695536	AGCACTTTTGTTTA	-30	6.8466	0.0311649	Glutaredoxin	Y
97	P9301_18001	psaC	126697138	AGGACCTTTGTGAC	-749	6.83025	0.0322617	Photosystem I subunit PsaC	Y
98	P9301_13801 P9301_13791 P9301_13781	- - -	126696718 126696717 126696716	AGAACTAATGAATT	7	6.82725	0.0332556	putative SMR family transporter, possible pecM-like protein	Y
99	P9301_09901 P9301_09911 P9301_09921	rpmG rpsR -	126696328 126696329 126696330	GGGACAAGAGTTGT	-3	6.82692	0.0332556	50S Ribosomal protein L33	Y
100	P9301_18751 P9301_18761 P9301_18771 P9301_18781 P9301_18791	- speE speB gcvT aspS	126697213 126697214 126697215 126697216 126697217	TCTACCGCTGAGCT	-108	6.82108	0.0332556	MazG family protein	Y
101	P9301_02161	-	126695554	TGCCCTCCTGTTCC	-77	6.82068	0.0332556	hypothetical protein	Y
102	P9301_17171	cobJ	126697055	GTAACAAATGTTCT	-174	6.80698	0.0354648	bifunctional cbiH protein and precorrin-3B C17-methyltransferase	Y
103	P9301_13381	-	126696676	TGTCCTGATGGAGT	33	6.80398	0.0354648	possible EF-1 guanine nucleotide exchange doma	Y
104	P9301_15701	-	126696908	TTGACAGCTGTACA	-162	6.79631	0.0366052	possible M protein repeat	Y
105	P9301_06631 P9301_06621	pncA mscS	126696001 126696000	TTTACTAAAGTTCT	-35	6.79056	0.0366052	Isochorismatase hydrolase family	Y
106	P9301_08651	-	126696203	AGAAAAACTGTACT	-125	6.78932	0.0378017	ferritin	Y
107	P9301_02971	-	126695635	AGAACATTAGCACC	-231	6.78201	0.0378017	hypothetical protein	Y
108	P9301_13411	infA	126696679	TTTACGTATGTAAT	-63	6.77693	0.0390449	translation initiation factor IF-1	Y
109	P9301_09341 P9301_09331 P9301_09321	- psb28 -	126696272 126696271 126696270	AGTTCTAATGTAGC	-69	6.77016	0.0390449	Predicted ATPase	Y
110	P9301_04601 P9301_04611 P9301_04621 P9301_04631 P9301_04641	topA - - cobT -	126695798 126695799 126695800 126695801 126695802	CACACACTTGTTAT	18	6.76384	0.0402103	Prokaryotic DNA topoisomerase	Y
111	P9301_07501 P9301_07491	- -	126696088 126696087	TGGACTACTGGATG	-116	6.74704	0.0428027	hypothetical protein	Y
112	P9301_02351	-	126695573	ACTACTTTTGTTCA	-137	6.74484	0.0428027	putative sulfate transporter	Y
113	P9301_02401	-	126695578	TCTACAGTTGTTTT	19	6.73103	0.0441456	hypothetical protein	Y
114	P9301_09391	glnA	126696277	GGAACATAAGTCTT	-270	6.72911	0.0454138	Glutamine synthetase, glutamate--ammonia ligase	Y
115	P9301_07881	-	126696126	TATACATAAGTGCT	-61	6.72225	0.0454138	possible Helix-turn-helix protein, copG family	Y
116	P9301_08291	glgC	126696167	TGACCATTTGTATT	-62	6.71553	0.0467536	ADP-glucose pyrophosphorylase	Y
117	P9301_16021	-	126696940	AATACACCTGTTGT	-115	6.70644	0.0478784	hypothetical protein	Y
