# Supplementary material for: Computational analysis of LexA regulons in Cyanobacteria
Source: BMC Genomics. 2010 Sep 29;11:527. doi: 10.1186/1471-2164-11-527 (PMC3091678; doi:10.1186/1471-2164-11-527)
Supplement: Additional file 6 — Supplementary tables. Additional file 6 contains 33 tables. Tables S32-S57 contains the predicted LexA-binding sites and regulons in the 26 cyanobacterial genomes harboring a lexA gene at p < 0.05. Table S58-62: predicted LexA-binding sites and regulons in the five cyanobacterial genomes without a lexA gene at p < 0.05. Table S63: list of the orthologs of the E. coli SOS response genes in 32 sequenced cyanobacteria. Table S64: list of the most conserved LexA regulon members (number of occurrence > = 6) in the 26 cyanobacterial genomes at p < 0.01. [file 1471-2164-11-527-S6.ZIP › Additional_File_6/Table_s45_MIT9303_p0.05.xls]

## Sheet: Sheet1
Rank	Transcription Unit	Name	gi numbers	Putative LexA Binding Site	Position	Score	p-value	Annotation	Have an orthologue or not(Y/N)
1	P9303_10871 P9303_10881	- -	124022794 124022795	AGTACAGGTGTACT	-14	9.85495	0	possible 7S seed storage protein, N-terminal domain protein	Y
2	P9303_00351	-	124021750	AGTACAAATGTATT	5	9.49285	0	possible Squash family serine protease inhibitor	Y
3	P9303_28121	-	124024500	AGTACGATTGTACT	-14	9.16046	0	hypothetical protein	Y
4	P9303_10911	-	124022798	AATACAGGTGTACT	0	8.81447	0	hypothetical protein	Y
5	P9303_25941 P9303_25931 P9303_25921 P9303_25911	- kefB - galM	124024283 124024282 124024281 124024280	AGAACAGATGTTCT	-224	8.65607	0	possible C1q domain	Y
6	P9303_00341	-	124021749	AATACATTTGTACT	-1	8.63503	1.77211e-06	Nucleoside-diphosphate-sugar epimerase	Y
7	P9303_19141	lexA	124023614	GGTACACATGTATT	-41	8.28091	0.000106326	SOS function regulatory protein, LexA repressor	Y
8	P9303_28101	-	124024498	AGTACGATTGTACT	-340	8.21643	0.000186071	hypothetical protein	Y
9	P9303_16341	-	124023336	AGAACAAGTGTACT	-15	8.15642	0.000256956	hypothetical protein	Y
10	P9303_12451	-	124022951	GGTACAAATGTAAT	-30	8.15434	0.000256956	hypothetical protein	Y
11	P9303_13691 P9303_13701 P9303_13711	- - -	124023074 124023075 124023076	AGAACATAAGTACT	-17	8.05238	0.000386319	hypothetical protein	Y
12	P9303_16001	umuD	124023302	GGAACAGGTGTACT	-23	8.03603	0.000416445	putative SOS mutagenesis protein UmuD	Y
13	P9303_16271	-	124023329	AGTACATGTGTACC	-435	7.91769	0.00075669	hypothetical protein	Y
14	P9303_05941	-	124022304	TGTACGCATGAATT	-77	7.85538	0.000994152	hypothetical protein	Y
15	P9303_15961	umuC	124023298	AGTGCGTCTGTACT	-38	7.79875	0.00124934	putative UmuC protein	Y
16	P9303_16261	-	124023328	GGTACACATGTACT	-122	7.7919	0.00124934	hypothetical protein	N
17	P9303_00561 P9303_00551	- -	124021771 124021770	AGTACACCTGTACG	-550	7.77362	0.00134857	hypothetical protein	Y
18	P9303_21921	-	124023885	AGTACGCTCGTATT	-58	7.73474	0.00158958	hypothetical protein	Y
19	P9303_03591	-	124022069	GGTATGCCTGTATT	-273	7.72813	0.00165338	hypothetical protein	Y
20	P9303_10181	-	124022725	GCTACTGATGTCTT	-91	7.63898	0.002465	possible Domain of unknown function DUF38	Y
21	P9303_03361	-	124022046	AGTACGCATGCACT	-431	7.53432	0.0036275	Putative RNA methylase family UPF0020	Y
22	P9303_15651	-	124023267	ATTACATTTGTATT	-49	7.52895	0.00375155	possible Sodium:sulfate symporter transmembrane	Y
23	P9303_03751 P9303_03761	- -	124022085 124022086	AGTATGAAAGTACT	-75	7.5263	0.00375155	hypothetical protein	Y
24	P9303_10921 P9303_10931	- -	124022799 124022800	AGTACACCTGTATT	-10	7.524	0.00375155	hypothetical protein	N
25	P9303_15461	-	124023248	TGTACGTCTGTACA	-153	7.52368	0.00375155	Clp protease subunit	Y
26	P9303_12461	-	124022952	ATTACATTTGTACC	-262	7.4714	0.00460216	possible Kunitz/Bovine pancreatic trypsin inhibitor	Y
27	P9303_20181	-	124023718	AGTACAGACGTATT	-767	7.46826	0.00478114	hypothetical protein	Y
28	P9303_21241	-	124023817	AGTACGTAAGTAGT	-94	7.44103	0.00518696	Amino acid transporter	Y
29	P9303_12861	-	124022991	AGTACCTATGTCCT	-334	7.4395	0.00539607	hypothetical protein	N
30	P9303_16131	-	124023315	AGTACGTATGAATT	-564	7.41729	0.00580011	Integral membrane protein, DUF6	Y
31	P9303_15661	modF	124023268	AATACAAATGTAAT	-354	7.36408	0.00684388	possible ABC transporter component, ATP binding protein	Y
32	P9303_19581 P9303_19571	- -	124023658 124023657	GGCACATTTGTCCT	-59	7.36232	0.00684388	hypothetical protein	Y
33	P9303_28741 P9303_28751 P9303_28761 P9303_28771 P9303_28781 P9303_28791	- - - - - -	124024562 124024563 124024564 124024565 124024566 124024567	AGTACAAGGGTGTT	-78	7.32664	0.00781322	hypothetical protein	Y
34	P9303_09001	-	124022609	AATACAGCCGTACT	-103	7.32276	0.00781322	hypothetical protein	Y
35	P9303_16521 P9303_16511 P9303_16501	- - -	124023354 124023353 124023352	TGTACCGGTGGACT	-232	7.32004	0.00781322	hypothetical protein	Y
36	P9303_15971	-	124023299	AGTACAGACGCACT	-64	7.27783	0.00932128	hypothetical protein	Y
37	P9303_10971	-	124022804	TGTACTTAAGTGCC	-376	7.26985	0.00972001	hypothetical protein	Y
38	P9303_13971 P9303_13981	ubiH -	124023102 124023103	AGAACAGACGTACT	-633	7.22662	0.0115169	possible 2-octaprenyl-6-methoxyphenol 4-monoxygenase; UbiH	Y
39	P9303_10521	-	124022759	AGTACGCCTGCATT	-453	7.22223	0.0115169	possible Signal peptidase I	Y
40	P9303_13651 P9303_13661	- -	124023070 124023071	AGAACCGAAGTACT	-231	7.19076	0.0131207	hypothetical protein	Y
41	P9303_14141	-	124023118	ATTACTTGTGTAGT	-7	7.18404	0.0136275	possible Early Protein (E6)	Y
42	P9303_07681 P9303_07691	ilvB -	124022477 124022478	AGTCCATTTGTATT	-128	7.1584	0.0153801	Acetolactate synthase large subunit	Y
43	P9303_27661	-	124024454	TATACATGTGCACT	-12	7.12238	0.017154	hypothetical protein	Y
44	P9303_16751	vanY	124023377	CATACCGATGTATT	-382	7.11491	0.0177689	putative carboxypeptidase	Y
45	P9303_00651 P9303_00641	- dnaX	124021780 124021779	AAGACTTATGTACT	-515	7.08184	0.0196172	hypothetical protein	Y
46	P9303_26971	-	124024385	GGAACCCATGCACT	-84	7.06733	0.0210349	hypothetical protein	Y
47	P9303_25221 P9303_25211	- -	124024211 124024210	AGCACAGTTGTGAT	-410	7.06629	0.0210349	possible ABC transporter, ATP binding component	Y
48	P9303_10891	-	124022796	AATACAGGTGTACT	-507	7.0526	0.0217969	hypothetical protein	N
49	P9303_13221	-	124023027	TGAACATAAGTTTT	31	7.03265	0.0231951	CDP-alcohol phosphatidyltransferase	Y
50	P9303_05151	-	124022225	AGAACTGGTGTCGT	-16	7.02762	0.0240262	hypothetical protein	Y
51	P9303_25601 P9303_25591 P9303_25581	- uvrD -	124024249 124024248 124024247	AGAACAGCTGTCGT	-245	7.02643	0.0240262	hypothetical protein	Y
52	P9303_23151 P9303_23161 P9303_23171 P9303_23181 P9303_23191 P9303_23201 P9303_23211 P9303_23221 P9303_23231	rplE rpsH rplF rplR rpsE rplO secY adk rpmJ	124024008 124024009 124024010 124024011 124024012 124024013 124024014 124024015 124024016	GGCACTCGTGTTTT	-552	7.00282	0.0256672	50S ribosomal protein L5	Y
53	P9303_09781	-	124022685	GATACCGCTGTCCT	28	7.00221	0.0256672	possible LytR-membrane bound transcriptional regulator	Y
54	P9303_00321	pdxA	124021747	TATACAGACGTACT	-417	6.99249	0.0265249	putative pyridoxal phosphate biosynthetic protein PdxA	Y
55	P9303_14841	-	124023188	TTTACGGTTGTGCT	-73	6.98136	0.0272798	hypothetical protein	Y
56	P9303_16641 P9303_16651 P9303_16661 P9303_16671	rpsB tsf - recG	124023366 124023367 124023368 124023369	CGCACACCTGTCCG	-91	6.98123	0.0272798	30S ribosomal protein S2	Y
57	P9303_01561 P9303_01551	miaA infC	124021869 124021868	GGTGCACCTGTCCT	-602	6.97792	0.0281747	tRNA delta-2-isopentenylpyrophosphate (IPP) transferase	Y
58	P9303_20231 P9303_20241	- -	124023723 124023724	AATACGTCTGTACT	-236	6.9616	0.0291139	hypothetical protein	N
59	P9303_01251 P9303_01241 P9303_01231 P9303_01221	- - - -	124021838 124021837 124021836 124021835	AGTTCTAGTGTAAT	-310	6.94524	0.0309339	hypothetical protein	Y
60	P9303_26411 P9303_26401	- -	124024329 124024328	CGAACCTATGTCTT	-265	6.93993	0.0317934	Predicted membrane protein	Y
61	P9303_19391 P9303_19401 P9303_19411	thiE thiS -	124023639 124023640 124023641	TGAACCACTGTTGT	-41	6.91034	0.0337055	Thiamine monophosphate synthase (TMP)	Y
62	P9303_09711	-	124022678	CGTACTGATGAATT	-383	6.90815	0.0346075	membrane bound transcriptional regulator-like protein	Y
63	P9303_11541	-	124022861	CGTACACGAGTCGT	-71	6.90006	0.0346075	hypothetical protein	Y
64	P9303_11081	-	124022815	GGTTCTCATGTCCT	-50	6.89966	0.0356707	ABC transporter, substrate binding protein, phosphate	Y
65	P9303_10861 P9303_10851	- -	124022793 124022792	GGTAATCATGTATT	-746	6.89904	0.0356707	hypothetical protein	Y
66	P9303_25771	-	124024266	TTTCCAGCTGTAAT	-473	6.89813	0.0356707	hypothetical protein	Y
67	P9303_05781 P9303_05791	- -	124022288 124022289	GGTAGAGGTGTGCT	-103	6.89651	0.0356707	hypothetical protein	Y
68	P9303_11301 P9303_11291 P9303_11281 P9303_11271 P9303_11261 P9303_11251	phnC - - - - -	124022837 124022836 124022835 124022834 124022833 124022832	TATACATTTGTTTT	-290	6.88476	0.0367057	ABC-type phosphate/phosphonate transport system, ATPase component	Y
69	P9303_22971	recA	124023990	GGTACTCGTTTAAT	-18	6.876	0.0376715	RecA bacterial DNA recombination protein	Y
70	P9303_12551 P9303_12541	- -	124022961 124022960	CGTACGGGTGAATT	-651	6.85661	0.0397803	hypothetical protein	Y
71	P9303_20191	-	124023719	AGTACAGACGTATT	-386	6.8541	0.0397803	hypothetical protein	N
72	P9303_28871	-	124024575	GGTACCAATGTGGT	-259	6.8527	0.0397803	hypothetical protein	N
73	P9303_15051	-	124023207	TGAACATTTGTTTT	-616	6.84673	0.0408914	hypothetical protein	Y
74	P9303_20491	piuC	124023745	AATACAACTGTTGT	-700	6.84533	0.0408914	Uncharacterized iron-regulated protein	Y
75	P9303_10331	-	124022740	GGTACAAAAGTCAT	-193	6.84186	0.0408914	hypothetical protein	Y
76	P9303_03371 P9303_03381 P9303_03391 P9303_03401	- - - -	124022047 124022048 124022049 124022050	AGTGCATGCGTACT	-395	6.83437	0.0421531	hypothetical protein	Y
77	P9303_25441 P9303_25451	galE -	124024233 124024234	GGTACCAATGTGGG	-531	6.82801	0.0434397	UDP-glucose-4-epimerase	Y
78	P9303_28501	-	124024538	AGCACTGATGGACT	-396	6.8099	0.046229	hypothetical protein	Y
79	P9303_13921	-	124023097	CGAACGAATGTGAT	-548	6.80546	0.046229	hypothetical protein	Y
80	P9303_11751 P9303_11741	- -	124022882 124022881	AGCAGCCTTGTACT	-237	6.80401	0.046229	hypothetical protein	Y
81	P9303_25491 P9303_25481	- -	124024238 124024237	GCCACCGCTGTGCT	-520	6.80316	0.046229	tRNA nucleotidyltransferase/poly(A) polymerase	Y
82	P9303_00201 P9303_00211 P9303_00221 P9303_00231	grpE dnaJ - -	124021735 124021736 124021737 124021738	CGTAATTCTGTGCT	-375	6.80159	0.046229	Heat shock protein GrpE	Y
83	P9303_07131 P9303_07121 P9303_07111 P9303_07101	- - - -	124022422 124022421 124022420 124022419	CGCACAAATGCACT	-255	6.79502	0.0476803	4a-hydroxytetrahydrobiopterin dehydratase (PCD)	Y
