# Supplementary material for: Computational analysis of LexA regulons in Cyanobacteria
Source: BMC Genomics. 2010 Sep 29;11:527. doi: 10.1186/1471-2164-11-527 (PMC3091678; doi:10.1186/1471-2164-11-527)
Supplement: Additional file 6 — Supplementary tables. Additional file 6 contains 33 tables. Tables S32-S57 contains the predicted LexA-binding sites and regulons in the 26 cyanobacterial genomes harboring a lexA gene at p < 0.05. Table S58-62: predicted LexA-binding sites and regulons in the five cyanobacterial genomes without a lexA gene at p < 0.05. Table S63: list of the orthologs of the E. coli SOS response genes in 32 sequenced cyanobacteria. Table S64: list of the most conserved LexA regulon members (number of occurrence > = 6) in the 26 cyanobacterial genomes at p < 0.01. [file 1471-2164-11-527-S6.ZIP › Additional_File_6/Table_s46_MIT9312_p0.05.xls]

## Sheet: Sheet1
Rank	Transcription Unit	Name	gi numbers	Putative LexA Binding Site	Position	Score	p-value	Annotation	Have an orthologue or not(Y/N)
1	PMT9312_1654	-	78780039	AGTACAGATGTACT	-86	9.45823	0	recA protein	Y
2	PMT9312_0030	-	78778415	AGTACATATGTATT	-7	9.36929	0	transcription factor TFIID (or TatA-b)-like	Y
3	PMT9312_0693	-	78779077	AGTACAAATGTATT	-9	9.07655	0	hypothetical protein	Y
4	PMT9312_0697 PMT9312_0698	- -	78779081 78779082	AGTACAACTGTATT	-8	8.83661	0	zinc finger, C2H2 type-like	Y
5	PMT9312_0029 PMT9312_0028	- -	78778414 78778413	AATACATATGTACT	-13	8.47557	0	hypothetical protein	Y
6	PMT9312_1227	-	78779610	AGTACAAACGTATT	-32	8.42558	0	phosphatidylinositol-specific-like	Y
7	PMT9312_1226	-	78779609	AATACGTTTGTACT	-105	8.35163	3.29056e-06	hypothetical protein	Y
8	PMT9312_0344	-	78778729	AGTACAGATGTATT	-306	8.25826	6.58111e-06	hypothetical protein	Y
9	PMT9312_0696 PMT9312_0695	- -	78779080 78779079	AATACAGTTGTACT	-169	7.97997	0.000644949	hypothetical protein	Y
10	PMT9312_1759	-	78780144	AGGACTAGCGTCCT	-115	7.94547	0.000700888	hypothetical protein	Y
11	PMT9312_0054	-	78778439	CGAACCGCTGTCCG	-97	7.83976	0.0007667	putative RNA methylase	Y
12	PMT9312_0343 PMT9312_0342	- -	78778728 78778727	AATACATCTGTACT	-275	7.77026	0.000845673	hypothetical protein	Y
13	PMT9312_1708 PMT9312_1707 PMT9312_1706 PMT9312_1705	- - - -	78780093 78780092 78780091 78780090	AGAACAATTGCAAT	-12	7.72438	0.000927937	Holliday junction DNA helicase RuvB	Y
14	PMT9312_1662	-	78780047	GCTACCAATGTACT	-222	7.68908	0.000990457	corrinoid adenosyltransferase BtuR/CobO/CobP	Y
15	PMT9312_0503	-	78778888	AGTACTCTTGTAAA	-512	7.64787	0.00109905	hypothetical protein	Y
16	PMT9312_1650 PMT9312_1649 PMT9312_1648 PMT9312_1647 PMT9312_1646 PMT9312_1645 PMT9312_1644 PMT9312_1643 PMT9312_1642 PMT9312_1641 PMT9312_1640 PMT9312_1639	- - - - - - - - - - - -	78780035 78780034 78780033 78780032 78780031 78780030 78780029 78780028 78780027 78780026 78780025 78780024	TGTACAATTGTAAC	-219	7.63492	0.00113853	50S ribosomal protein L3	Y
17	PMT9312_1159 PMT9312_1160	- -	78779542 78779543	AGTTCAAATGTCTT	5	7.61748	0.00120434	hypothetical protein	Y
18	PMT9312_1502	-	78779886	CTTACAAATGTATT	7	7.60643	0.00122738	hypothetical protein	Y
19	PMT9312_1698	-	78780083	AGAACAGCTGCACT	-134	7.58393	0.0013228	16S rRNA processing protein RimM	Y
20	PMT9312_0284 PMT9312_0283	- -	78778669 78778668	GGTACTTTTGTATA	-26	7.50254	0.00205331	enoyl-(acyl-carrier-protein) reductase	Y
21	PMT9312_1013	-	78779397	AATACTAAAGTACT	-223	7.49191	0.00216519	hypothetical protein	Y
22	PMT9312_1225	-	78779608	GGTACTTTTGAATT	-192	7.46424	0.00270484	hypothetical protein	Y
23	PMT9312_0232 PMT9312_0231	- -	78778618 78778617	TGAACATATGAACT	-68	7.43778	0.00333333	hypothetical protein	Y
24	PMT9312_1446	-	78779830	GGTACTCCAGAACT	-112	7.41775	0.00387298	sporulation protein SpoIID-like	Y
25	PMT9312_1616 PMT9312_1615	- -	78780000 78779999	GGAACATTTGTTAT	-611	7.39495	0.00449819	photosystem I core protein PsaA	Y
26	PMT9312_0560 PMT9312_0561 PMT9312_0562	- - -	78778945 78778946 78778947	AGTACATTTGTTGA	-496	7.38581	0.00478776	ATP phosphoribosyltransferase	Y
27	PMT9312_0155	-	78778541	AGTACACTTGTTAA	-21	7.3796	0.00511681	hypothetical protein	Y
28	PMT9312_1176	-	78779559	AGAACCAATGTTAT	-92	7.35083	0.00574202	PsbF protein-like	Y
29	PMT9312_0863 PMT9312_0862 PMT9312_0861	- - -	78779247 78779246 78779245	AGTACATATATACT	-13	7.35049	0.00574202	putative SOS mutagenesis protein UmuD	Y
30	PMT9312_1408	-	78779792	AGTGCTTATGTGCA	32	7.33959	0.00633432	Putative oxygen-independent coproporphyrinogen III oxidase	Y
31	PMT9312_0209	-	78778595	GGCACAATTGCTCT	-379	7.32891	0.00656137	ATPase	Y
32	PMT9312_0306 PMT9312_0305	- -	78778691 78778690	TGAACTTATGAACT	-78	7.32816	0.00656137	uvrD/REP helicase	Y
33	PMT9312_1476	-	78779860	AGGACTCCTGTCTT	-682	7.31654	0.00686081	Delta(12)-fatty acid dehydrogenase	Y
34	PMT9312_1588	-	78779972	TGAACCAATGACCT	-97	7.31096	0.00686081	hypothetical protein	Y
35	PMT9312_0271	-	78778656	GGTACTCCTGAAAT	-232	7.29453	0.0075255	histidine kinase	Y
36	PMT9312_1001 PMT9312_1002	- -	78779385 78779386	AGCACAATTGCCTT	-566	7.27785	0.00817045	GCN5-related N-acetyltransferase	Y
37	PMT9312_1555 PMT9312_1556	- -	78779939 78779940	TGGACATTTGTTTG	13	7.27075	0.00817045	hypothetical protein	Y
38	PMT9312_1119 PMT9312_1120 PMT9312_1121 PMT9312_1122	- - - -	78779502 78779503 78779504 78779505	GGTACAAGTGTTAC	-366	7.27036	0.00817045	Phospholipid/glycerol acyltransferase	Y
39	PMT9312_1128 PMT9312_1127 PMT9312_1126 PMT9312_1125	- - - -	78779511 78779510 78779509 78779508	AGAGCTATTGTCGT	20	7.25606	0.00890095	photosystem II reaction center Y protein (PsbY)-like	Y
40	PMT9312_1638 PMT9312_1637 PMT9312_1636 PMT9312_1635 PMT9312_1634 PMT9312_1633 PMT9312_1632 PMT9312_1631 PMT9312_1815 PMT9312_1630 PMT9312_1629 PMT9312_1628 PMT9312_1627 PMT9312_1626 PMT9312_1625 PMT9312_1624 PMT9312_1623 PMT9312_1622	- - - - - - - - rpl36 - - - - - - - - -	78780023 78780022 78780021 78780020 78780019 78780018 78780017 78780016 78780015 78780014 78780013 78780012 78780011 78780010 78780009 78780008 78780007 78780006	GGTACTAGAGTTTT	-504	7.23036	0.00957552	50S ribosomal protein L5	Y
41	PMT9312_0916	-	78779300	GGTACATTTGATCC	32	7.2154	0.0102369	Coenzyme A biosynthesis protein	Y
42	PMT9312_1610	-	78779994	GGTCCACTTGTGGT	-350	7.21296	0.0102369	conserved hypothetical proein	Y
43	PMT9312_0026 PMT9312_0027	- -	78778411 78778412	AGCACTCTTGTAGG	-31	7.19865	0.0108917	translation elongation factor P	Y
44	PMT9312_1362	-	78779746	GTTACAGCTGTTCT	-271	7.19201	0.0108917	putative precorrin-6y methylase	Y
45	PMT9312_0473	-	78778858	GGGACCGTAGTTCA	-77	7.17336	0.0115038	glutamyl-tRNA synthetase	Y
46	PMT9312_0736	-	78779120	AGTACTCTTGAGCA	-345	7.17007	0.0115038	major surface glycoprotein-like	Y
47	PMT9312_0623 PMT9312_0624 PMT9312_0625	- - -	78779008 78779009 78779010	GGAACAGTAGATCT	36	7.16865	0.0118263	histidyl-tRNA synthetase	Y
48	PMT9312_0784 PMT9312_0783 PMT9312_0782	- - -	78779168 78779167 78779166	AGAACTTAGGTATT	-33	7.16753	0.0118263	putative uracil phosphoribosyltransferase	Y
49	PMT9312_1208	-	78779591	TATACATTTGTACC	-273	7.15584	0.0121685	hypothetical protein	Y
50	PMT9312_0015 PMT9312_0016 PMT9312_0017 PMT9312_0018 PMT9312_0019	- - - - -	78778400 78778401 78778402 78778403 78778404	AGATCGGATGTTCT	-222	7.13584	0.0131326	Methionine sulfoxide reductase B	Y
51	PMT9312_1727 PMT9312_1726 PMT9312_1725 PMT9312_1724 PMT9312_1723 PMT9312_1722	- - - - - -	78780112 78780111 78780110 78780109 78780108 78780107	AGGACAAAAGATCT	21	7.13284	0.0131326	DNA gyrase, B subunit	Y
52	PMT9312_0233 PMT9312_0234	- -	78778619 78778620	AGTTCATATGTTCA	-137	7.09329	0.0155939	hypothetical protein	Y
53	PMT9312_1651 PMT9312_1652 PMT9312_1653	- - -	78780036 78780037 78780038	GTTACAATTGTACA	-50	7.07371	0.0172129	NADH dehydrogenase I subunit N	Y
54	PMT9312_0414	-	78778799	AGGGCTAAAGTACT	-145	7.06144	0.0180421	NifU-like protein	Y
55	PMT9312_1447	-	78779831	AGTTCTGGAGTACC	36	7.0589	0.0188516	Ribonuclease Z	Y
56	PMT9312_1161	-	78779544	AGTACTAGAGTAAA	-24	7.05517	0.0188516	cytochrome oxidase C subunit VIb-like	Y
57	PMT9312_1621	-	78780005	TGTATTTGTGTACT	-622	7.0437	0.0196709	HNH nuclease	Y
58	PMT9312_1659	-	78780044	GGTACTAGTGCTTT	-474	7.02799	0.0212274	hypothetical protein	Y
59	PMT9312_0022 PMT9312_0021 PMT9312_0020	- - -	78778407 78778406 78778405	CCTACATCTGTATT	-505	7.01982	0.0220105	UDP-N-acetylmuramate--alanine ligase	Y
60	PMT9312_0402	-	78778787	AGGACAACAGTTTT	30	7.01919	0.0220105	cysteine synthase A	Y
61	PMT9312_0361 PMT9312_0362	- -	78778746 78778747	CTTACATTAGTACT	-463	7.00706	0.0226686	putative transcriptional activator, TenA family	Y
62	PMT9312_0869 PMT9312_0870 PMT9312_0871 PMT9312_0872	- - - -	78779253 78779254 78779255 78779256	AGTCCTTTTGCTGT	-107	6.987	0.0239947	pyruvate dehydrogenase E1 beta subunit	Y
63	PMT9312_0156	-	78778542	TTAACAAGTGTACT	-44	6.98503	0.0239947	transcriptional regulator, LuxR family	Y
64	PMT9312_1259 PMT9312_1260	- -	78779642 78779643	ATTACGAATGTATT	5	6.96673	0.025153	cobyric acid synthase CobQ	Y
65	PMT9312_1056	-	78779439	AGGACATTTGAATT	-583	6.96047	0.025153	hypothetical protein	Y
66	PMT9312_0842	-	78779226	GGATCAAGTGTCCT	-81	6.95986	0.0257321	hypothetical protein	Y
67	PMT9312_0700	-	78779084	AATACAAATGTTAT	-22	6.95255	0.0257321	high light inducible protein-like	Y
68	PMT9312_0356	-	78778741	ATTACTAATGTTTT	-222	6.95071	0.0257321	spectrin repeat protein-like	Y
69	PMT9312_1209	-	78779592	AGTACATTGGCAAT	28	6.95009	0.0257321	hypothetical protein	Y
70	PMT9312_1687 PMT9312_1686 PMT9312_1685 PMT9312_1684 PMT9312_1683	- - - - -	78780072 78780071 78780070 78780069 78780068	AGTTCAAATGTAAG	23	6.94065	0.0263508	hypothetical protein	Y
71	PMT9312_0360	-	78778745	AGTCCGCCTGAAAT	-329	6.9166	0.0282922	proline iminopeptidase	Y
72	PMT9312_0243	-	78778628	GGAACTGATGGAAT	29	6.9133	0.0282922	phosphotransferase superclass	Y
73	PMT9312_1812 PMT9312_0850 PMT9312_0851	- - -	78779233 78779234 78779235	GGAGCTCTTGTTCA	-24	6.89682	0.0296315	hypothetical protein	Y
74	PMT9312_0941	-	78779325	TGTGCAAGTGTGAC	15	6.88841	0.030362	hypothetical protein	Y
75	PMT9312_1720	-	78780105	AGGTCATATGTATT	27	6.87348	0.0310267	putative carbohydrate kinase	Y
76	PMT9312_0382	-	78778767	TGCACCGCAGTGCG	-129	6.873	0.0310267	putative site-specific integrase/recombinase	Y
77	PMT9312_0383 PMT9312_0384 PMT9312_0385 PMT9312_0386	- - - -	78778768 78778769 78778770 78778771	CGCACTGCGGTGCA	-556	6.86746	0.0318361	3-dehydroquinate dehydratase, type II	Y
78	PMT9312_0005	-	78778390	AGAACAGTTGTGGG	-175	6.86507	0.0318361	DNA gyrase/topoisomerase IV, subunit A	Y
79	PMT9312_1696	-	78780081	GGTGCAAGGGTGCG	-219	6.86042	0.0318361	Ribonuclease III	Y
80	PMT9312_0007 PMT9312_0006	- -	78778392 78778391	AGAACCTAGGTTCG	-175	6.85406	0.0327213	hypothetical protein	Y
81	PMT9312_0181 PMT9312_0180	- -	78778567 78778566	AGCACTTTTGTTTA	-30	6.85234	0.0327213	Glutaredoxin, GrxC	Y
82	PMT9312_0198	-	78778584	TGCCCCCCTGTCCC	-68	6.84048	0.0336196	hypothetical protein	Y
83	PMT9312_1073	-	78779456	AGAACCAAAGTTCC	-531	6.8389	0.0346825	IMP dehydrogenase related 2	Y
84	PMT9312_1777 PMT9312_1778 PMT9312_1779 PMT9312_1780 PMT9312_1781	- - - - -	78780162 78780163 78780164 78780165 78780166	TCTACCGCTGAGCT	-108	6.82474	0.0356828	MazG family protein	Y
85	PMT9312_0216 PMT9312_0215 PMT9312_0214	- - -	78778602 78778601 78778600	AGTACCTTTGCAAA	7	6.82174	0.0356828	putative sulfate transporter	Y
86	PMT9312_1245	-	78779628	TGTCCTGATGGAGT	33	6.81068	0.0367325	EF-1 guanine nucleotide exchange domain-like	Y
87	PMT9312_1617	-	78780001	GTAACAAATGTTCT	-173	6.81015	0.0367325	precorrin-3B C17-methyltransferase	Y
88	PMT9312_0812	-	78779196	AGAAAAACTGTACT	-126	6.79364	0.0390161	ferritin	Y
89	PMT9312_0636	-	78779021	TTTACTAAAGTTCT	-39	6.79359	0.0390161	isochorismatase hydrolase family	Y
90	PMT9312_0339	-	78778724	AGTGCAAATATACT	13	6.77867	0.0413886	hypothetical protein	Y
91	PMT9312_1383	-	78779767	ATTACTCCCGTGCT	-338	6.74047	0.0453472	hypothetical protein	Y
92	PMT9312_1316 PMT9312_1315	- -	78779699 78779698	TGAACTTTAGCACT	15	6.73886	0.0468213	GDP-mannose 4,6-dehydratase	Y
93	PMT9312_0880	-	78779264	GGAACATAAGTCTT	-270	6.73505	0.0468213	glutamine synthetase, type I	Y
