# Supplementary material for: Computational analysis of LexA regulons in Cyanobacteria
Source: BMC Genomics. 2010 Sep 29;11:527. doi: 10.1186/1471-2164-11-527 (PMC3091678; doi:10.1186/1471-2164-11-527)
Supplement: Additional file 6 — Supplementary tables. Additional file 6 contains 33 tables. Tables S32-S57 contains the predicted LexA-binding sites and regulons in the 26 cyanobacterial genomes harboring a lexA gene at p < 0.05. Table S58-62: predicted LexA-binding sites and regulons in the five cyanobacterial genomes without a lexA gene at p < 0.05. Table S63: list of the orthologs of the E. coli SOS response genes in 32 sequenced cyanobacteria. Table S64: list of the most conserved LexA regulon members (number of occurrence > = 6) in the 26 cyanobacterial genomes at p < 0.01. [file 1471-2164-11-527-S6.ZIP › Additional_File_6/Table_s47_MIT9515_p0.05.xls]

## Sheet: Sheet1
Rank	Transcription Unit	Name	gi numbers	Putative LexA Binding Site	Position	Score	p-value	Annotation	Have an orthologue or not(Y/N)
1	P9515_16041	-	123966837	AGTACTTTTGTACT	-11	9.47372	0	hypothetical protein	Y
2	P9515_17441	recA	123966977	AGTACGCATGTACT	-83	9.44298	0	RecA bacterial DNA recombination protein	Y
3	P9515_15641	-	123966797	AGTACAAATGTATT	-396	9.21383	0	hypothetical protein	Y
4	P9515_04311 P9515_04301	- -	123965666 123965665	AGTACAAGTGTATT	-9	8.99063	0	hypothetical protein	Y
5	P9515_00291	-	123965264	AGTACATATGTATT	-2	8.94276	0	possible Transcription factor TFIID (or TATA-b	Y
6	P9515_12911	-	123966524	AGTACATATGTATT	-11	8.92302	0	possible Phosphatidylinositol-specific phospholipase	Y
7	P9515_00281 P9515_00271	- pdxA	123965263 123965262	AATACATATGTACT	-14	8.49637	0	Nucleoside-diphosphate-sugar epimerase	Y
8	P9515_12901	-	123966523	AATACATATGTACT	-108	8.3897	3.06373e-06	hypothetical protein	Y
9	P9515_03661	-	123965601	AGTATATTTGTACT	-16	7.91565	0.000729167	hypothetical protein	Y
10	P9515_00611	-	123965296	CGAACCGCTGTCCG	-96	7.91147	0.000729167	Putative RNA methylase family UPF0020	Y
11	P9515_10331 P9515_10321 P9515_10311	- - -	123966266 123966265 123966264	GGTGCACTTGTTCA	-40	7.88628	0.000778186	hypothetical protein	Y
12	P9515_14651 P9515_14641	codA -	123966698 123966697	TGTACAAGTGTTAT	-467	7.85663	0.000818015	possible cytosine deaminase	Y
13	P9515_12081 P9515_12071 P9515_12061 P9515_12051	psbY gid crtH -	123966441 123966440 123966439 123966438	AGAACTCTTGTCGT	20	7.81334	0.000906863	possible Photosystem II reaction center Y protein (PsbY)	Y
14	P9515_02361	clpB2	123965471	GGTACTATTGCTCT	-400	7.74852	0.00102328	putative ATP-dependent Clp protease, Hsp 100, ATP-binding subunit ClpB	Y
15	P9515_17571	-	123966990	GCTACTAATGTACT	-220	7.73632	0.00104167	ATP:corrinoid adenosyltransferase BtuR/CobO/CobP	Y
16	P9515_06881 P9515_06891 P9515_06901	hisS - -	123965923 123965924 123965925	GGAACAGTTGATCT	36	7.71865	0.00106311	Histidyl-tRNA synthetase	Y
17	P9515_14481 P9515_14471 P9515_14461 P9515_14451	- ffh rpsP phoH	123966681 123966680 123966679 123966678	GGGACACCTGCACT	-416	7.70214	0.00109681	hypothetical protein	Y
18	P9515_12481	-	123966481	ATTACACATGTATT	5	7.67196	0.00123162	hypothetical protein	Y
19	P9515_08941	-	123966127	AGTTCAAATGTCTT	-230	7.6566	0.00129596	hypothetical protein	Y
20	P9515_15651 P9515_15661	- -	123966798 123966799	AATACATTTGTACT	-215	7.64633	0.00134191	Possible high light inducible protein	Y
21	P9515_02741	-	123965509	GGTACAGATGGAAT	29	7.51392	0.00235907	Phosphotransferase superclass	Y
22	P9515_02431	-	123965478	TGAACCAGCGTTCT	-535	7.50992	0.00242647	hypothetical protein	Y
23	P9515_18041 P9515_18031 P9515_18021 P9515_18011	ruvB - - -	123967037 123967036 123967035 123967034	AGAACAATTGCCAT	-12	7.48414	0.00262868	Holliday junction DNA helicase RuvB	Y
24	P9515_17551	-	123966988	AGTACCAAAGTTAT	-698	7.44791	0.00310049	hypothetical protein	Y
25	P9515_04351	-	123965670	AGTATATTTGTATT	-62	7.40635	0.0036489	hypothetical protein	Y
26	P9515_09411 P9515_09401	- -	123966174 123966173	TGAACTTCTGCACT	-108	7.40454	0.0036489	hypothetical protein	Y
27	P9515_07001	-	123965935	AGGACCTATGTTTT	-88	7.40451	0.0036489	possible light-dependent protochlorophyllide oxido-reductase	Y
28	P9515_04631 P9515_04641 P9515_04651	lipB fadD -	123965698 123965699 123965700	TGTTCATTTGTATT	-385	7.3611	0.00434436	putative lipoate-protein ligase B	Y
29	P9515_04321	-	123965667	AATACACTTGTACT	-148	7.30652	0.00553309	hypothetical protein	Y
30	P9515_03011	-	123965536	TGAACTATTGTCCA	-131	7.29714	0.00579044	hypothetical protein	Y
31	P9515_09661	coaD	123966199	GGTACATTTGATCC	30	7.2839	0.0060049	putative pantetheine-phosphate adenylyltransferase	Y
32	P9515_05671 P9515_05681	cobK cutA	123965802 123965803	TGTCCTGCTGGACT	-328	7.2816	0.0060049	possible precorrin-6X reductase	Y
33	P9515_03711	-	123965606	AGTATTTATGTACT	-218	7.28138	0.0060049	hypothetical protein	Y
34	P9515_10901 P9515_10891	- purT	123966323 123966322	AGAACAGGGGTGTT	-169	7.27822	0.00626532	possible Legume lectins alpha domain	Y
35	P9515_03211	chlD	123965556	AGGACAAGTGTGTT	-302	7.26826	0.00655025	Protoporphyrin IX Magnesium chelatase, ChlD subunit	Y
36	P9515_06241 P9515_06251 P9515_06261	hisG - -	123965859 123965860 123965861	AGTTCTCTTGTCCC	-236	7.26721	0.00655025	possible ATP phosphoribosyltransferase	Y
37	P9515_04221	-	123965657	CGGACGCATGACAT	-38	7.25963	0.00683824	hypothetical protein	Y
38	P9515_05371	gltX	123965772	GGGACCGTAGTTCA	-33	7.2478	0.0071538	Glutamyl-tRNA synthetase	Y
39	P9515_16101	-	123966843	GGAACTCTTGCTCT	30	7.24263	0.0071538	putative DnaK-type molecular chaperone (HSP70 family)	Y
40	P9515_10881	-	123966321	AATACTAAAGTTCT	-229	7.23636	0.00755821	hypothetical protein	Y
41	P9515_16411 P9515_16421	- glnB	123966874 123966875	TGGACATCTGTTTA	13	7.23261	0.00755821	hypothetical protein	Y
42	P9515_03721	-	123965607	AGTATTCATGTACT	-319	7.21941	0.00833333	hypothetical protein	Y
43	P9515_04181	-	123965653	AGTACTTAAGTCGT	-486	7.20009	0.00875919	hypothetical protein	Y
44	P9515_03341	-	123965569	AGAACATTTGTATG	-46	7.18652	0.00964767	5'-methylthioadenosine phosphorylase	Y
45	P9515_10161 P9515_10151 P9515_10141	ksgA ispE -	123966249 123966248 123966247	AGTTCAGTTGAACT	-579	7.1786	0.010098	putative rRNA (adenine-N6,N6)-dimethyltransferase	Y
46	P9515_07251	-	123965960	GGTACGTCAGTGAT	-257	7.16741	0.0106281	hypothetical protein	Y
47	P9515_07741	-	123966009	TGTTCTGATGTTTT	-60	7.13682	0.0121569	hypothetical protein	Y
48	P9515_14721	hemN	123966705	AGTGCTTACGTACA	32	7.12751	0.0128156	Putative oxygen-independent coproporphyrinogen III oxidase	Y
49	P9515_00141 P9515_00151 P9515_00161 P9515_00171 P9515_00181	- grpE dnaJ - -	123965249 123965250 123965251 123965252 123965253	TGTACAAAAGAGCT	-142	7.08993	0.0151287	Domain of unknown function DUF25	Y
50	P9515_17541	-	123966987	AGTCCAATTGCTCT	-400	7.07966	0.0156679	hypothetical protein	Y
51	P9515_12261	-	123966459	TGTAGAAATGTCCT	-694	7.07134	0.0156679	hypothetical protein	Y
52	P9515_12201 P9515_12211	- -	123966453 123966454	GATACCAACGTTCT	36	7.04022	0.0174602	hypothetical protein	Y
53	P9515_16981	-	123966931	GGACCACTTGTAGT	-350	7.02788	0.0188327	hypothetical protein	Y
54	P9515_15481 P9515_15471	- -	123966781 123966780	TGTACAGGTGCCAA	-44	7.01581	0.0195466	possible Type I restriction modification DNA s	Y
55	P9515_12511 P9515_12501	- -	123966484 123966483	GGGACATATGGAAT	-463	7.01449	0.0195466	hypothetical protein	Y
56	P9515_07341	nrdJ	123965969	GGTTCTACAGTTCT	-139	7.01232	0.0195466	ribonucleotide reductase (Class II)	Y
57	P9515_04801 P9515_04811	mqo lepA	123965715 123965716	AGTACTCATGATTT	-66	7.00741	0.020288	putative malate/quinone oxidoreductase	Y
58	P9515_12471 P9515_12461	- -	123966480 123966479	AATACATGTGTAAT	-141	7.00651	0.020288	NAD-dependent DNA ligase N-terminus	Y
59	P9515_04171	-	123965652	TGTACAAACGTATC	-452	6.98883	0.0218321	hypothetical protein	Y
60	P9515_03961	-	123965631	AGTCCGCCTGAAAT	-334	6.97212	0.0226562	proline iminopeptidase	Y
61	P9515_07321	-	123965967	CATACTTTTGACCT	-325	6.96486	0.0234314	hypothetical protein	Y
62	P9515_17911	rnc	123967024	GGTGCAAGGGTGCG	-219	6.94289	0.0251991	putative ribonuclease III	Y
63	P9515_01681 P9515_01671	ycf34 -	123965403 123965402	TGTGCATTTGCATT	15	6.93404	0.0261183	putative Ycf34	Y
64	P9515_00891	-	123965324	AGTCCATTTGTAAA	-575	6.93108	0.0261183	putative bacterioferritin comigratory (BCP) protein	Y
65	P9515_02421 P9515_02411	- -	123965477 123965476	ATTACTGATGTCCC	-193	6.92833	0.0270129	putative sodium-dependent bicarbonate transporter	Y
66	P9515_12331 P9515_12341	- -	123966466 123966467	AGAACGCAGGTTCG	-350	6.91485	0.0281005	hypothetical protein	Y
67	P9515_04711 P9515_04701 P9515_04691	rpsD metB -	123965706 123965705 123965704	AGTTCAGTAGTAAT	-62	6.91386	0.0281005	30S ribosomal protein S4	Y
68	P9515_11511 P9515_11501 P9515_11491	- - -	123966384 123966383 123966382	AGTACTCTTGGAGC	-314	6.91223	0.0281005	Thioredoxin	Y
69	P9515_04161	-	123965651	AGTTCCTTTGTCAT	-218	6.90817	0.0289982	hypothetical protein	Y
70	P9515_13851	wza	123966618	AGCACCCATGAAAT	-376	6.90254	0.0289982	hypothetical protein	Y
71	P9515_17011	-	123966934	GGAGCATTTGTAAT	-133	6.86969	0.0330208	Glycosyl transferase, family 2	Y
72	P9515_12751 P9515_12741	- -	123966508 123966507	AGAACTTATGTTAA	-177	6.86917	0.0330208	hypothetical protein	Y
73	P9515_12191	-	123966452	ATTACCTTTGTAAT	-650	6.86869	0.0330208	ABC transporter, substrate binding protein, phosphate	Y
74	P9515_18751 P9515_18761 P9515_18771 P9515_18781 P9515_18791 P9515_18801 P9515_18811 P9515_18821 P9515_18831 P9515_18841	- speE speB gcvT aspS pyrG nrdG - - -	123967108 123967109 123967110 123967111 123967112 123967113 123967114 123967115 123967116 123967117	TCTACCGCTGAGCT	-109	6.86811	0.0330208	MazG family protein	Y
75	P9515_04191	-	123965654	GATACGTTTGTACA	-167	6.86616	0.0330208	hypothetical protein	Y
76	P9515_04721 P9515_04731 P9515_04741	- - murE	123965707 123965708 123965709	ATTACTACTGAACT	-66	6.86239	0.0330208	hypothetical protein	Y
77	P9515_11531 P9515_11541	- -	123966386 123966387	GGCACTAATGCAAT	-237	6.86	0.0330208	DNA gyrase/topoisomerase IV, subunit A	Y
78	P9515_07311	-	123965966	TGTAAAGATGTCCT	-30	6.84887	0.035049	hypothetical protein	Y
79	P9515_03481	fdx	123965583	TGCACAACTGCATT	-90	6.84636	0.035049	possible ferredoxin	Y
80	P9515_15231	-	123966756	TGGACAAATGAATT	-96	6.84634	0.035049	NAD-dependent DNA ligase N-terminus	Y
81	P9515_01481 P9515_01491	- -	123965383 123965384	TCTACTCGGGTATT	-64	6.8441	0.035049	hypothetical protein	Y
82	P9515_00431	-	123965278	TGAACCTGTGTATT	-593	6.8323	0.0362714	hypothetical protein	N
83	P9515_10911	btuE	123966324	AACACCCCTGTTCT	30	6.82292	0.0376164	Glutathione peroxidase	Y
84	P9515_07331	-	123965968	AGTTCAGAAGTATT	-424	6.81919	0.0388327	possible RNA recognition motif	Y
85	P9515_06871	-	123965922	AGATCAACTGTTCC	-122	6.81053	0.0388327	hypothetical protein	Y
86	P9515_09271 P9515_09281 P9515_09291	- - -	123966160 123966161 123966162	GGTACAGTTGAAAG	-43	6.80868	0.0402574	hypothetical protein	Y
87	P9515_00241 P9515_00231	- thiL	123965259 123965258	AGAACAAACGTTAT	36	6.79799	0.0416422	Cyclophilin-type peptidyl-prolyl cis-trans isomerase	Y
88	P9515_07211 P9515_07201 P9515_07191	- - -	123965956 123965955 123965954	AGAACTTTTGCAAT	-355	6.79673	0.0416422	hypothetical protein	Y
89	P9515_12921	-	123966525	AACACAATTGTACC	-101	6.79634	0.0416422	possible high light inducible protein	Y
90	P9515_18211 P9515_18201 P9515_18191	- - mgtE	123967054 123967053 123967052	AGTACTTTCGGATT	-70	6.79618	0.0416422	hypothetical protein	Y
91	P9515_11981 P9515_11971 P9515_11961 P9515_11951 P9515_11941 P9515_11931	pdxJ - recC - recB recD	123966431 123966430 123966429 123966428 123966427 123966426	TATACGATTGTAAT	-57	6.79001	0.0416422	Pyridoxal phosphate biosynthetic protein PdxJ	Y
92	P9515_11521	guaB	123966385	CGTACTAATGCATC	-331	6.78975	0.0431373	putative IMP dehydrogenase	Y
93	P9515_00251 P9515_00261	efp accB	123965260 123965261	ATAACGTTTGTTCT	-67	6.78243	0.0431373	Elongation factor P (EF-P)	Y
94	P9515_03471	psbB	123965582	TGTGCAGTTGTATC	-114	6.78181	0.0431373	Photosystem II PsbB protein (CP47)	Y
95	P9515_01541	-	123965389	GGAACAATGGTTCC	23	6.77711	0.0447488	hypothetical protein	Y
96	P9515_04361	-	123965671	GGTTCAGCTGTTAA	-30	6.76401	0.0462653	probable periplasmic protein	Y
97	P9515_12771	-	123966510	AATACTAATGTAGT	-306	6.75777	0.0478799	hypothetical protein	Y
98	P9515_13651 P9515_13661	- -	123966598 123966599	GGAACTTTTGTCTG	-684	6.75193	0.0478799	putative tetrapyrrole methylase family protein	Y
99	P9515_06281 P9515_06271	- -	123965863 123965862	TGAACTTCTGCCCA	-176	6.75049	0.0478799	hypothetical protein	Y
