# Supplementary material for: Computational analysis of LexA regulons in Cyanobacteria
Source: BMC Genomics. 2010 Sep 29;11:527. doi: 10.1186/1471-2164-11-527 (PMC3091678; doi:10.1186/1471-2164-11-527)
Supplement: Additional file 6 — Supplementary tables. Additional file 6 contains 33 tables. Tables S32-S57 contains the predicted LexA-binding sites and regulons in the 26 cyanobacterial genomes harboring a lexA gene at p < 0.05. Table S58-62: predicted LexA-binding sites and regulons in the five cyanobacterial genomes without a lexA gene at p < 0.05. Table S63: list of the orthologs of the E. coli SOS response genes in 32 sequenced cyanobacteria. Table S64: list of the most conserved LexA regulon members (number of occurrence > = 6) in the 26 cyanobacterial genomes at p < 0.01. [file 1471-2164-11-527-S6.ZIP › Additional_File_6/Table_s48_NATL1A_p0.05.xls]

## Sheet: Sheet1
Rank	Transcription Unit	Name	gi numbers	Putative LexA Binding Site	Position	Score	p-value	Annotation	Have an orthologue or not(Y/N)
1	NATL1_11901	-	124025897	AGTACATGTGTACT	-55	9.47669	0	hypothetical protein	Y
2	NATL1_00291	-	124024742	AGTACAAATGTATT	5	9.2426	0	hypothetical protein	Y
3	NATL1_20071	recA	124026712	CGTACGTCTGTACT	-92	9.11066	0	RecA bacterial DNA recombination protein	Y
4	NATL1_11911 NATL1_11921	- -	124025898 124025899	AGTACACATGTACT	-677	8.82352	0	hypothetical protein	Y
5	NATL1_01031	-	124024816	AGTACACTAGTATT	-206	8.41723	7.65733e-05	hypothetical protein	Y
6	NATL1_10091	-	124025716	TGGACTTCTGTAAT	15	8.35715	7.89663e-05	hypothetical protein	Y
7	NATL1_00281	-	124024741	AATACATTTGTACT	-1	8.24059	8.6145e-05	Nucleoside-diphosphate-sugar epimerases	Y
8	NATL1_13741	-	124026081	AGTAGGTCTGTACT	-203	8.1959	9.33238e-05	hypothetical protein	Y
9	NATL1_18281	-	124026533	AGTACAATTGTATT	-421	8.0862	0.000110074	hypothetical protein	Y
10	NATL1_16261 NATL1_16271	- -	124026332 124026333	AGTACACCAGTACC	-148	8.0071	0.000203398	hypothetical protein	Y
11	NATL1_07571	-	124025464	GGCACTTGGGTCCT	-178	7.97968	0.00024647	hypothetical protein	Y
12	NATL1_17121	lnt	124026417	AGTACCCTTGTAAT	-473	7.87243	0.000636516	possible apolipoprotein n-acyltransferase	Y
13	NATL1_18271	-	124026532	AATACAATTGTACT	-17	7.85538	0.000765733	hypothetical protein	Y
14	NATL1_17241 NATL1_17231	codA -	124026429 124026428	AGTACATGTGTTAT	-542	7.78465	0.00127303	possible cytosine deaminase	Y
15	NATL1_01721	-	124024885	AGCACTGATGTTCT	-296	7.70853	0.00203877	Predicted membrane protein	Y
16	NATL1_12661	-	124025973	CTTACTCAGGTACT	-107	7.6828	0.00217995	hypothetical protein	Y
17	NATL1_11851	-	124025892	AGTAGTTATGTACT	7	7.54614	0.00332615	hypothetical protein	Y
18	NATL1_14421 NATL1_14431 NATL1_14441	- - -	124026149 124026150 124026151	AGTACTTGAGTAAA	-62	7.52683	0.00351041	hypothetical protein	Y
19	NATL1_14291 NATL1_14301	- -	124026136 124026137	AGTACTTTTGTTAG	-80	7.51044	0.00358459	hypothetical protein	Y
20	NATL1_01161	-	124024829	CGAACCGCTGTCCG	-124	7.49762	0.00377363	Putative RNA methylase family UPF0020	Y
21	NATL1_01541 NATL1_01551	- -	124024867 124024868	TGTACACTTGTATG	-97	7.49425	0.00377363	hypothetical protein	Y
22	NATL1_21841 NATL1_21831	purU -	124026889 124026888	AGTTCATTTGTCCT	39	7.48826	0.00383585	formyltetrahydrofolate deformylase	Y
23	NATL1_17441 NATL1_17431	- -	124026449 124026448	TGTACTTGTTTACT	-220	7.4715	0.0039196	hypothetical protein	Y
24	NATL1_12991	-	124026006	ATTACTTATGTTCA	-64	7.46875	0.00401292	hypothetical protein	Y
25	NATL1_12691	-	124025976	AGTACGGGTGAAAA	-113	7.4234	0.004391	hypothetical protein	Y
26	NATL1_04741	lepA	124025187	AGTACTGGTGAGCT	-66	7.36378	0.00499641	GTP-binding protein LepA	Y
27	NATL1_19911 NATL1_19901 NATL1_19891 NATL1_19881 NATL1_19871 NATL1_19861 NATL1_19851 NATL1_19841	rplE rpsH rplF rplR rpsE rplO secY adk	124026696 124026695 124026694 124026693 124026692 124026691 124026690 124026689	GGTACTAGGGTATT	-521	7.35913	0.00514956	50S ribosomal protein L5	Y
28	NATL1_13321	-	124026039	ATTACATTTGTCAT	-27	7.35732	0.00514956	hypothetical protein	Y
29	NATL1_04191	-	124025132	AGCACTGGCGTACT	-571	7.34316	0.00526202	putative neutral invertase-like protein	Y
30	NATL1_08201	-	124025527	GGCACTCTCGTACT	16	7.33734	0.00541278	Fructose-1,6-bisphosphate aldolase	Y
31	NATL1_03011	aspA	124025014	GGTACTGTTGCTCT	-429	7.33678	0.00541278	putative aspartoacylase	Y
32	NATL1_05171 NATL1_05161 NATL1_05151 NATL1_05141	petC petA lgt cobM	124025228 124025227 124025226 124025225	TGAACGTCTGTAAT	2	7.33188	0.00541278	Rieske iron-sulfur protein	Y
33	NATL1_04531 NATL1_04541 NATL1_04551	lipB fadD -	124025166 124025167 124025168	TGTACTTACGTAAT	-250	7.32416	0.00556114	putative lipoate-protein ligase B	Y
34	NATL1_16811 NATL1_16801	argF lexA	124026386 124026385	GGTACATATGGAAT	-342	7.30926	0.00590333	Ornithine carbamoyltransferase	Y
35	NATL1_12981	-	124026005	CGTGCTTATGTCCT	-22	7.30522	0.00590333	hypothetical protein	Y
36	NATL1_01051	-	124024818	AGCACAGCTGTATC	-333	7.3018	0.00590333	hypothetical protein	Y
37	NATL1_12071	-	124025914	AGTACGATTGGATT	-20	7.28045	0.00642259	hypothetical protein	Y
38	NATL1_13341	-	124026041	CGTACTTATGACCT	-718	7.27126	0.00663795	hypothetical protein	Y
39	NATL1_07951	glyS	124025502	GGTACTGAGGAACT	36	7.24871	0.00732711	Glycyl-tRNA synthetase beta subunit	Y
40	NATL1_10251	-	124025732	AGTACGTGAGTTAT	-349	7.22449	0.00785595	hypothetical protein	Y
41	NATL1_10121 NATL1_10131 NATL1_10141	rpmG rpsR -	124025719 124025720 124025721	AGTAAGATTGTACT	-39	7.21185	0.00813831	50S Ribosomal protein L33	Y
42	NATL1_07941	sir	124025501	GGTACCGGTGTAGG	-5	7.21093	0.00813831	Ferredoxin-sulfite reductase	Y
43	NATL1_05661 NATL1_05651	proS psb27	124025277 124025276	CGTACAATTGGACA	-97	7.19195	0.00877483	Prolyl-tRNA synthetase	Y
44	NATL1_04291	-	124025142	AGGGCTTTTGTCCT	-676	7.16536	0.0096626	hypothetical protein	Y
45	NATL1_03841	-	124025097	CTTACAACTGTTCT	-246	7.16368	0.0096626	hypothetical protein	Y
46	NATL1_12311	-	124025938	AGGACTAATGTAAA	-23	7.16021	0.0096626	hypothetical protein	Y
47	NATL1_21551	-	124026860	TGAACTTGAGTTCT	29	7.1451	0.0104283	hypothetical protein	Y
48	NATL1_10611 NATL1_10601 NATL1_10591 NATL1_10581	dapB - ubiH -	124025768 124025767 124025766 124025765	CGAACCTGTGTAAA	-116	7.14174	0.0104283	Dihydrodipicolinate reductase	Y
49	NATL1_03831 NATL1_03821	uvrD -	124025096 124025095	CTTACAACTGTTCT	-574	7.13921	0.0108758	UvrD/REP helicase	Y
50	NATL1_05671	-	124025278	TGTCCAATTGTACG	-65	7.13483	0.0108758	possible Helix-turn-helix domain of resolvase	Y
51	NATL1_15161 NATL1_15151 NATL1_15141 NATL1_15131	folD ispA - -	124026222 124026221 124026220 124026219	AGTGCAAGTGTATT	-569	7.11801	0.0116774	putuative bifunctional Methylenetetrahydrofolate dehydrogenase Methenyltetrahydrofolate/cyclohydrolase	Y
52	NATL1_14281	-	124026135	TGTGCTTTTGAACT	-269	7.10639	0.0120459	hypothetical protein	Y
53	NATL1_11611	-	124025868	AGAACGGAAGTACT	-337	7.10234	0.0120459	hypothetical protein	Y
54	NATL1_00471	-	124024760	TGTACAGAGGCACT	-97	7.081	0.0127782	hypothetical protein	Y
55	NATL1_12531	-	124025960	AGCACCTAGGTAAA	-107	7.08029	0.0127782	hypothetical protein	Y
56	NATL1_02121 NATL1_02111	ycf34 -	124024925 124024924	TGTGCATATGTGTT	15	7.06981	0.0135463	putative Ycf34	Y
57	NATL1_00461	-	124024759	GGATCAAATGTCAT	14	7.0418	0.0141661	hypothetical protein	Y
58	NATL1_19551	-	124026660	AGTACTCCTGTTGC	-303	7.03933	0.0145968	lipoic acid synthetase	Y
59	NATL1_11091	-	124025816	TATTCTCTTGTCCT	-224	7.00485	0.0156138	hypothetical protein	Y
60	NATL1_10111	pheT	124025718	AGCACCTATGTATA	-19	6.97587	0.0166547	Phenylalanyl-tRNA synthetase beta chain	Y
61	NATL1_11711 NATL1_11721 NATL1_11731	- - -	124025878 124025879 124025880	GGTGCCTCTGAGCT	-131	6.96599	0.0170615	hypothetical protein	Y
62	NATL1_11941	-	124025901	AGTCCAACTGTTAT	-250	6.95934	0.017552	hypothetical protein	Y
63	NATL1_03851 NATL1_03861 NATL1_03871	cpeB cpeA -	124025098 124025099 124025100	AGAACAGTTGTAAG	30	6.95735	0.017552	Phycobilisome protein	Y
64	NATL1_11061	-	124025813	AGGACTAATGTAAA	-55	6.95358	0.017552	hypothetical protein	Y
65	NATL1_08051 NATL1_08061	glpX hemA	124025512 124025513	CGTACTCTCGTCCA	18	6.94781	0.0180546	Fructose-1,6-bisphosphatase/sedoheptulose-1, 7-bis phosphatase	Y
66	NATL1_02131 NATL1_02141	- -	124024926 124024927	TGGGCAATTGTTCT	-567	6.92563	0.0190548	Poly A polymerase family	Y
67	NATL1_11741 NATL1_11751 NATL1_11761	- - -	124025881 124025882 124025883	AGAGCATGTGTATA	-1	6.9165	0.0196004	hypothetical protein	Y
68	NATL1_10571	apt	124025764	AGTACATCTGATTT	-327	6.91618	0.0196004	possible phosphoribosyl transferase	Y
69	NATL1_07501	-	124025457	CTTACCTCTGTAAA	-40	6.91383	0.0196004	hypothetical protein	Y
70	NATL1_13661	-	124026073	TGTTCCTCTGTACT	-22	6.9128	0.0196004	hypothetical protein	N
71	NATL1_03151	crtR	124025028	GGTACCAGTGGCTT	-82	6.9078	0.0202154	beta-carotene hydroxylase	Y
72	NATL1_01041	-	124024817	GATACAGCTGTGCT	-141	6.89796	0.0208926	hypothetical protein	Y
73	NATL1_10881 NATL1_10871	- -	124025795 124025794	CGTACATTTTTATT	-146	6.89757	0.0208926	hypothetical protein	Y
74	NATL1_07161	-	124025423	TGGACAAATGTCAA	-47	6.89512	0.0208926	hypothetical protein	Y
75	NATL1_06231	ecm27	124025334	TATACTCTTGTGCT	-312	6.89111	0.0208926	putative CaCA family sodium/calcium exchanger	Y
76	NATL1_01531	-	124024866	CATACAAGTGTACA	-30	6.88177	0.0214884	hypothetical protein	Y
77	NATL1_15191	-	124026225	TGCACTAATGTATG	-46	6.87054	0.0221776	hypothetical protein	Y
78	NATL1_13691	-	124026076	TTTTCTTTTGTTCT	26	6.87045	0.0221776	hypothetical protein	Y
79	NATL1_15231 NATL1_15221	- -	124026229 124026228	TGCTCAGATGTTCT	-23	6.86774	0.0228835	DNA gyrase/topoisomerase IV, subunit A	Y
80	NATL1_15591	-	124026265	TGTACGATTGCAAT	-759	6.85516	0.0236659	hypothetical protein	Y
81	NATL1_07581	-	124025465	AGTACAGCTATACT	-297	6.84287	0.0244436	hypothetical protein	Y
82	NATL1_02471 NATL1_02481	ndhH -	124024960 124024961	AGTTCGGCTGCACT	-466	6.83897	0.0253338	putative NADH dehydrogenase subunit	Y
83	NATL1_07611	-	124025468	AGTCCATTAGTAAT	-283	6.83894	0.0253338	hypothetical protein	Y
84	NATL1_11621	-	124025869	ATAACCTGTGTAAT	-62	6.8305	0.0253338	hypothetical protein	Y
85	NATL1_21101	-	124026815	TGTACCGGTGTCTA	-710	6.8302	0.0253338	putative acetyltransferase, GNAT family	Y
86	NATL1_11311	-	124025838	GGTGCCTCTGAGCT	-128	6.82801	0.0261953	hypothetical protein	Y
87	NATL1_11821	-	124025889	AGAAAGAGTGTGCT	-105	6.82084	0.0261953	hypothetical protein	Y
88	NATL1_18611 NATL1_18621	- glnB	124026566 124026567	TGGACATAAGTCTT	13	6.81961	0.0272051	hypothetical protein	Y
89	NATL1_19571 NATL1_19581	psaA psaB	124026662 124026663	AGAACATTTGTTAC	-213	6.81544	0.0272051	Photosystem I PsaA protein	Y
90	NATL1_05291	gltX	124025240	GGGACCGTAGTTCA	-33	6.81379	0.0272051	Glutamyl-tRNA synthetase	Y
91	NATL1_14651	-	124026172	AGCACTTCTGAATT	-64	6.81215	0.0272051	hypothetical protein	Y
92	NATL1_19601 NATL1_19591	psaI psaL	124026665 124026664	ATGACTAGTGAACT	14	6.81187	0.0272051	photosystem I subunit VIII (PsaI)	Y
93	NATL1_11031	-	124025810	AGTACAAGTGAGGT	-611	6.80628	0.0280928	hypothetical protein	Y
94	NATL1_01471	-	124024860	TGTACTCCTGTTTC	-394	6.80374	0.0280928	putative NADH dehydrogenase, transport associated	Y
95	NATL1_13491 NATL1_13481	- -	124026056 124026055	TGCACTTCTGTGGT	-173	6.80271	0.0280928	hypothetical protein	Y
96	NATL1_07191 NATL1_07201 NATL1_07211	- prfC -	124025426 124025427 124025428	AGTACCACGGTAAC	-79	6.78917	0.0300814	Methylase involved in ubiquinone/menaquinone biosynthesis	Y
97	NATL1_10661	-	124025773	TACACGCATGTACT	-329	6.78533	0.0300814	ABC transporter, possibly multidrug efflux	Y
98	NATL1_21111	ribH	124026816	CGCGCTTTTGTTCT	-276	6.77182	0.0311223	Putative 6,7-dimethyl-8-ribityllumazine synthase or riboflavin synthase beta chain	Y
99	NATL1_08071	glgC	124025514	TTTACTTTTGTAAT	-85	6.76734	0.0321704	ADP-glucose pyrophosphorylase	Y
100	NATL1_07181	nrdJ	124025425	GTTACCGTGGTACT	-21	6.76543	0.0321704	ribonucleotide reductase (Class II)	Y
101	NATL1_04671	-	124025180	ACTACAAATGTCTT	-150	6.76452	0.0321704	hypothetical protein	Y
102	NATL1_07441	-	124025451	AGTATTAATGGCCT	-138	6.76408	0.0321704	hypothetical protein	Y
103	NATL1_14171	-	124026124	CGAACATTCGTAGT	-105	6.76019	0.0321704	hypothetical protein	Y
104	NATL1_01071	-	124024820	GGTTCTAATGAACT	-309	6.75391	0.0332472	Short-chain dehydrogenases of various substrate specificities	Y
105	NATL1_10821	-	124025789	CGTAATCATGTTCT	-5	6.74865	0.0344652	Fatty acid desaturase	Y
106	NATL1_20121	-	124026717	AGAACAGTTGCACC	-666	6.74309	0.0344652	hypothetical protein	Y
107	NATL1_20301 NATL1_20291	- -	124026735 124026734	TGTAGCTATGTTCT	-37	6.73622	0.0354894	hypothetical protein	Y
108	NATL1_07641	-	124025471	CTTACTTGTGGACA	-270	6.7325	0.0354894	hypothetical protein	Y
109	NATL1_11321 NATL1_11331	- -	124025839 124025840	TGTACATTTGATGT	-78	6.7319	0.0354894	hypothetical protein	Y
110	NATL1_21901	argG	124026895	CGTCCAATAGTTCT	-46	6.71732	0.0375401	Argininosuccinate synthase	Y
111	NATL1_19441	-	124026649	AGTACTAGGGCTCT	-301	6.71657	0.0375401	hypothetical protein	Y
112	NATL1_07361	-	124025443	GGAACCATTGCTCT	-154	6.71643	0.0375401	carboxyl-terminal processing protease	Y
113	NATL1_00601	ndk	124024773	AGAACCTTTGTTGC	24	6.71488	0.0375401	Nucleoside diphosphate kinase	Y
114	NATL1_12681 NATL1_12671	- -	124025975 124025974	TGGGCAAATGGACT	15	6.70886	0.0386456	hypothetical protein	Y
115	NATL1_01261 NATL1_01271	- -	124024839 124024840	TGTTCCTAAGTGCT	34	6.70762	0.0386456	Photosystem II protein X PsbX	Y
116	NATL1_11181 NATL1_11171 NATL1_11161 NATL1_11151 NATL1_11141	- - - - -	124025825 124025824 124025823 124025822 124025821	TGGTCATTTGTTCT	-181	6.70714	0.0386456	possible high light inducible protein	Y
117	NATL1_10241	-	124025731	ATAACCAGTGTTTT	-106	6.69597	0.0398134	hypothetical protein	Y
118	NATL1_10731	-	124025780	TGTACAAGTGATTT	5	6.69152	0.0398134	hypothetical protein	Y
119	NATL1_16311	-	124026337	GATACTAATGTACT	-154	6.6887	0.0409524	hypothetical protein	N
120	NATL1_16791	-	124026384	AGAACTACTGCAGT	-507	6.68557	0.0409524	hypothetical protein	Y
121	NATL1_02971	-	124025010	TTTACAGTTGTTTT	19	6.68017	0.0409524	hypothetical protein	Y
122	NATL1_12341	-	124025941	CTTACGTCTGAAGT	-53	6.6665	0.0432185	hypothetical protein	Y
123	NATL1_03021	-	124025015	AGGACGAATGTGTA	-182	6.66411	0.0432185	hypothetical protein	Y
124	NATL1_06201	dnaA	124025331	TTTACACTTGTATT	-131	6.66373	0.0432185	chromosomal replication initiator protein DnaA	Y
125	NATL1_11021	-	124025809	AGTACTTTAGTATT	-38	6.654	0.0443025	hypothetical protein	N
126	NATL1_13841	-	124026091	ATTACGGGTGTCAA	-605	6.64309	0.0454654	hypothetical protein	Y
127	NATL1_09941	leuS	124025701	ATTACATAGGTGCT	-247	6.64246	0.0454654	Leucyl-tRNA synthetase	Y
128	NATL1_09711	ilvA	124025678	AGAACAAATGGAAT	-40	6.64065	0.0454654	threonine dehydratase	Y
129	NATL1_06001	-	124025311	AATACATACGTTCT	-275	6.63645	0.0467815	hypothetical protein	Y
130	NATL1_05981 NATL1_05991	chlN chlB	124025309 124025310	AGTGCAAATGTAAA	-121	6.63155	0.0467815	Light-independent protochlorophyllide reductase subunit N	Y
131	NATL1_21571 NATL1_21581 NATL1_21591	- speE speB	124026862 124026863 124026864	TCTACCGCTGAGCT	-150	6.62615	0.0480809	MazG family protein	Y
