# Supplementary material for: Computational analysis of LexA regulons in Cyanobacteria
Source: BMC Genomics. 2010 Sep 29;11:527. doi: 10.1186/1471-2164-11-527 (PMC3091678; doi:10.1186/1471-2164-11-527)
Supplement: Additional file 6 — Supplementary tables. Additional file 6 contains 33 tables. Tables S32-S57 contains the predicted LexA-binding sites and regulons in the 26 cyanobacterial genomes harboring a lexA gene at p < 0.05. Table S58-62: predicted LexA-binding sites and regulons in the five cyanobacterial genomes without a lexA gene at p < 0.05. Table S63: list of the orthologs of the E. coli SOS response genes in 32 sequenced cyanobacteria. Table S64: list of the most conserved LexA regulon members (number of occurrence > = 6) in the 26 cyanobacterial genomes at p < 0.01. [file 1471-2164-11-527-S6.ZIP › Additional_File_6/Table_s49_NATL2A_p0.05.xls]

## Sheet: Sheet1
Rank	Transcription Unit	Name	gi numbers	Putative LexA Binding Site	Position	Score	p-value	Annotation	Have an orthologue or not(Y/N)
1	PMN2A_0471	-	72382310	AGTACATGTGTACT	-55	9.46894	0	hypothetical protein	Y
2	PMN2A_1357	-	72383194	AGTACAAATGTATT	5	9.24178	0	hypothetical protein	Y
3	PMN2A_1133	recA	72382971	CGTACGTCTGTACT	-92	9.11908	0	recombinase A	Y
4	PMN2A_0472 PMN2A_0473	- -	72382311 72382312	AGTACACATGTACT	-676	8.82797	0	hypothetical protein	Y
5	PMN2A_1404	-	72383240	AGTACACTAGTATT	-186	8.41677	0	possible high light inducible protein	Y
6	PMN2A_0336	-	72382176	TGGACTTCTGTAAT	15	8.35872	0	hypothetical protein	Y
7	PMN2A_0126	-	72381966	GGTACTTGGGTCCT	-180	8.3504	0	hypothetical protein	Y
8	PMN2A_1356	-	72383193	AATACATTTGTACT	-1	8.24602	0	NAD dependent epimerase/dehydratase	Y
9	PMN2A_0828	-	72382667	AGGACGAATGTACT	-12	8.238	0	peptidase S24, LexA repressor	Y
10	PMN2A_0589	-	72382428	AGTAGGTCTGTACT	-203	8.1926	0	hypothetical protein	Y
11	PMN2A_0413	-	72382253	TGTTCTCTTGTCCT	-195	7.85947	0.00170213	putative NAD-dependent DNA ligase (contains BRCT domain type II)	Y
12	PMN2A_0449	-	72382289	AGAACGGAAGTACT	-347	7.80397	0.0022695	possible zinc finger, C2H2 type	Y
13	PMN2A_1469	-	72383305	AGCACTGATGTTCT	-295	7.71625	0.00397163	thioredoxin domain 2	Y
14	PMN2A_0504	-	72382343	TGTACCTTTGTGAT	-666	7.63534	0.00539007	hypothetical protein	Y
15	PMN2A_1241	ribH	72383079	CGCACTTTTGTTCT	-274	7.59744	0.00567376	riboflavin synthase subunit beta	Y
16	PMN2A_0467	-	72382306	AGTAGTTATGTACT	7	7.5407	0.00624113	protein family PM-17	Y
17	PMN2A_0616 PMN2A_0617	- -	72382455 72382456	AGTACTTTTGTTAG	-79	7.5128	0.00624113	hypothetical protein	Y
18	PMN2A_1415	-	72383251	CGAACCGCTGTCCG	-124	7.50801	0.00624113	putative RNA methylase	Y
19	PMN2A_1311 PMN2A_1310	- -	72383148 72383147	AGTTCATTTGTCCT	39	7.50043	0.00624113	formyltetrahydrofolate deformylase	Y
20	PMN2A_1452 PMN2A_1453	- -	72383288 72383289	TGTACACTTGTATG	-97	7.49504	0.00624113	membrane protein	Y
21	PMN2A_1040	-	72382878	AGGACTTAAGTACT	-278	7.491	0.00624113	hypothetical protein	Y
22	PMN2A_0379 PMN2A_0378 PMN2A_0377 PMN2A_0376	- - - -	72382219 72382218 72382217 72382216	CGAACCTGTGTAAA	-116	7.48498	0.00624113	dihydrodipicolinate reductase	Y
23	PMN2A_0889 PMN2A_0888	- -	72382728 72382727	TGTACTTGTTTACT	-144	7.47788	0.00624113	hypothetical protein	Y
24	PMN2A_0543	-	72382382	ATTACTTATGTTCA	-64	7.47513	0.00624113	hypothetical protein	Y
25	PMN2A_0518	-	72382357	AGTACCAAGGTAAA	-107	7.44816	0.00652482	hypothetical protein	Y
26	PMN2A_1682a	psaM	109150023	AGTACATTTGATCT	38	7.44181	0.00652482	photosystem I reaction center subunit XII	Y
27	PMN2A_1161	-	72382999	TGTACTCTTGTCAT	-389	7.43927	0.00737589	hypothetical protein	Y
28	PMN2A_0619 PMN2A_0620	- -	72382458 72382459	TGTACTTGAGTAAA	-62	7.43323	0.00737589	protein family PM-14	Y
29	PMN2A_0528	-	72382367	AGTACGGGTGAAAA	-64	7.4231	0.00765957	hypothetical protein	Y
30	PMN2A_0131	-	72381971	AGTTCAATTGTTCT	-10	7.38244	0.00879433	hypothetical protein	Y
31	PMN2A_1754	-	72383590	AGTACTGGTGAGCT	-66	7.3715	0.00879433	GTP-binding protein LepA	Y
32	PMN2A_0947	-	72382786	AGTCCTATTGTTCT	-652	7.36566	0.00907801	membrane protein	Y
33	PMN2A_0565	-	72382404	ATTACATTTGTTAT	-27	7.34941	0.00964539	hypothetical protein	Y
34	PMN2A_1591	-	72383427	GGTACTGTTGCTCT	-429	7.34618	0.00964539	aspartoacylase	Y
35	PMN2A_0188	-	72382028	GGCACTCTCGTACT	16	7.34434	0.00964539	fructose-bisphosphate aldolase	Y
36	PMN2A_1736 PMN2A_1737 PMN2A_1738	- - -	72383572 72383573 72383574	TGTACTTACGTAAT	-250	7.32515	0.00992908	Lipoate-protein ligase B	Y
37	PMN2A_0485	-	72382324	AGTACGATTGGATT	-20	7.28064	0.0102128	membrane serine protease of rhomboid family	Y
38	PMN2A_1875	-	72383711	AATACATATGTTCT	-275	7.27043	0.0104965	hypothetical protein	Y
39	PMN2A_0163	-	72382003	GGTACTGAGGAACT	36	7.25425	0.0116312	glycyl-tRNA synthetase, beta subunit	Y
40	PMN2A_0525	-	72382364	CTTACTCAGGTACT	-83	7.24673	0.0116312	protein family PM-14	Y
41	PMN2A_1712	-	72383548	AGTATATTTGTATT	-75	7.24468	0.0116312	hypothetical protein	Y
42	PMN2A_0575	-	72382414	GGTACGGTTGATCT	-458	7.24257	0.0116312	hypothetical protein	Y
43	PMN2A_1714	-	72383550	TGAACAAATGTAAA	-160	7.24074	0.0116312	hypothetical protein	Y
44	PMN2A_0339 PMN2A_0340 PMN2A_0341	- rpsR -	72382179 72382180 72382181	AGTAAGATTGTACT	-38	7.20661	0.0119149	50S ribosomal protein L33	Y
45	PMN2A_1670	-	72383506	CTTACAACTGTTCT	-261	7.17432	0.012766	hypothetical protein	Y
46	PMN2A_0615	-	72382454	TGGCCTTCTGTGCT	-52	7.17202	0.012766	hypothetical protein	Y
47	PMN2A_0531	-	72382370	TGAACTTTTGTAAT	-17	7.16611	0.0130496	HAD-superfamily subfamily IA	Y
48	PMN2A_1841 PMN2A_1840	- -	72383677 72383676	TGTACAATTGGACA	-97	7.15705	0.0139007	prolyl-tRNA synthetase	Y
49	PMN2A_1283	-	72383121	TGAACTTGAGTTCT	29	7.1534	0.0139007	hypothetical protein	Y
50	PMN2A_1669 PMN2A_1668	- -	72383505 72383504	CTTACAACTGTTCT	-574	7.1502	0.0139007	superfamily I DNA/RNA helicase	Y
51	PMN2A_1842	-	72383678	TGTCCAATTGTACA	-65	7.13771	0.0150355	possible helix-turn-helix domain of resolvase	Y
52	PMN2A_0779	-	72382618	AGTACATCAGTATC	-55	7.12347	0.0158865	hypothetical protein	Y
53	PMN2A_0349	-	72382189	GATACCTATGTTCT	-503	7.11933	0.0164539	hypothetical protein	Y
54	PMN2A_0527 PMN2A_0526	- -	72382366 72382365	AGCTCCAATGTCCT	-690	7.11514	0.0164539	hypothetical protein	Y
55	PMN2A_0454	-	72382294	ATAACCTGTGTAAT	-59	7.10115	0.0167376	hypothetical protein	Y
56	PMN2A_1368	-	72383204	TGTACAGAGGCACT	-94	7.08632	0.017305	kef-type K+ transport system predicted NAD-binding component	Y
57	PMN2A_0481 PMN2A_0482 PMN2A_0483	- - -	72382320 72382321 72382322	GGAACTATTGAACT	21	7.08155	0.017305	hypothetical protein	Y
58	PMN2A_1506 PMN2A_1505	- -	72383342 72383341	TGTGCATCTGTGTT	15	7.04899	0.0195745	putative Ycf34	Y
59	PMN2A_1367	-	72383203	GGATCAAATGTCAT	5	7.04683	0.0195745	hypothetical protein	Y
60	PMN2A_1710	-	72383546	TGAACAGCTGCAGT	-86	7.03043	0.0198582	hypothetical protein	Y
61	PMN2A_0129	-	72381969	AGTACTTTTGAGGT	-321	6.99031	0.0207092	protein family PM-1	Y
62	PMN2A_0457 PMN2A_0458	- -	72382296 72382297	GGTGCCTCTGAGCT	-131	6.9785	0.022695	protein family PM-6	Y
63	PMN2A_0673	-	72382512	GGGACCCATGTTTT	-374	6.97616	0.022695	hypothetical protein	Y
64	PMN2A_0338	-	72382178	AGCACCTATGTATA	-19	6.97568	0.022695	phenylalanyl-tRNA synthetase, beta subunit	Y
65	PMN2A_0475	-	72382314	AGTCCAACTGTTAT	-250	6.96682	0.0235461	uncharacterized membrane protein	Y
66	PMN2A_0173 PMN2A_0174	- -	72382013 72382014	CGTACTCTCGTCCA	18	6.9583	0.0238298	GlpX	Y
67	PMN2A_1767 PMN2A_1766	- -	72383603 72383602	AGAACTTTTGTCTT	19	6.95664	0.0238298	NAD(P)H-quinone oxidoreductase subunit 2	Y
68	PMN2A_1446	-	72383282	AGTCCATATGGACT	5	6.95407	0.0238298	NADH dehydrogenase, FAD-containing subunit	Y
69	PMN2A_0411	-	72382251	AGGACTAATGTAAA	-55	6.95299	0.0238298	AbrB family transciptional regulator	Y
70	PMN2A_0389	-	72382229	GGAGCTGGTGTACT	-346	6.95123	0.0238298	hypothetical protein	Y
71	PMN2A_0778	-	72382617	AACACTAATGTACT	7	6.94737	0.0241135	glycyl-tRNA synthetase, alpha subunit	Y
72	PMN2A_1094	-	72382932	TGTACATTCGTGTT	-513	6.93091	0.0241135	TPR repeat	Y
73	PMN2A_0605	-	72382444	TGTACTTATGGATT	-206	6.93088	0.0241135	hypothetical protein	Y
74	PMN2A_0503 PMN2A_0502	- -	72382342 72382341	AGGACTAATGTAAA	-645	6.93047	0.0241135	5'-phosphoribosylglycinamide transformylase	Y
75	PMN2A_0459 PMN2A_0460 PMN2A_0461	- - -	72382298 72382299 72382300	AGAGCATGTGTATA	-1	6.91913	0.0260993	hypothetical protein	Y
76	PMN2A_1671 PMN2A_1672	- -	72383507 72383508	AGAACAGTTGTAAG	30	6.91895	0.0260993	phycoerythrin class III beta chain CpeB	Y
77	PMN2A_1603	-	72383439	GGTACCAGTGGCTT	-82	6.91186	0.0260993	beta-carotene hydroxylase	Y
78	PMN2A_0004	-	72381844	TATACTCTTGTGCT	-312	6.90108	0.0269504	K+-dependent Na+/Ca+ exchanger related-protein	Y
79	PMN2A_0398 PMN2A_0397	- -	72382238 72382237	CGTACATTTTTATT	-146	6.90005	0.0269504	hypothetical protein	Y
80	PMN2A_0091	-	72381931	TGGACAAATGTCAA	-47	6.89722	0.0283688	hypothetical protein	Y
81	PMN2A_1507 PMN2A_1508	- -	72383343 72383344	TGAGCAATTGTTCT	-567	6.8953	0.0283688	tRNA nucleotidyltransferase/poly(A) polymerase	Y
82	PMN2A_0120	-	72381960	TTTACCTCTGTAAA	-40	6.89394	0.0283688	hypothetical protein	Y
83	PMN2A_1392	-	72383228	TGAACTCTTGTTTT	-241	6.88903	0.0295035	hypothetical protein	Y
84	PMN2A_1451	-	72383287	CATACAAGTGTACA	-30	6.88896	0.0295035	hypothetical protein	Y
85	PMN2A_0584	-	72382423	TTTTCTTTTGTTCT	26	6.88192	0.0295035	hypothetical protein	Y
86	PMN2A_0689 PMN2A_0688	- -	72382528 72382527	TGCTCAGATGTTCT	-23	6.88044	0.0295035	DNA gyrase subunit A	Y
87	PMN2A_1390	-	72383226	TGCACTTTTGTAAC	-106	6.8628	0.030922	cyanate hydratase	Y
88	PMN2A_1078 PMN2A_1079	- -	72382916 72382917	AGCACTTTTGTAAG	-28	6.85318	0.031773	glutamate synthase (NADPH)	Y
89	PMN2A_0391	-	72382231	CGAACATAAGTTAT	-548	6.85104	0.031773	possible domain of unknown function DUF38	Y
90	PMN2A_1540 PMN2A_1541	- -	72383376 72383377	AGTTCGGCTGCACT	-466	6.85005	0.031773	NADH dehydrogenase delta subunit	Y
91	PMN2A_0127	-	72381967	AGTACAGCTATACT	-295	6.84971	0.0323404	hypothetical protein	Y
92	PMN2A_0522	-	72382361	TGTACTCCTGCTCC	-478	6.84372	0.0323404	hypothetical protein	Y
93	PMN2A_0427	-	72382267	GGTGCCTCTGAGCT	-132	6.84052	0.0323404	hypothetical protein	Y
94	PMN2A_1806	gltX	72383642	GGGACCGTAGTTCA	-81	6.8224	0.0346099	glutamyl-tRNA synthetase	Y
95	PMN2A_1082 PMN2A_1083	- -	72382920 72382921	AGAACATTTGTTAC	-214	6.81762	0.0357447	photosystem I psaA	Y
96	PMN2A_1085 PMN2A_1084	- -	72382923 72382922	ATGACTAGTGAACT	14	6.81637	0.0357447	photosystem I subunit VIII PsaI	Y
97	PMN2A_0544	-	72382383	TGAACATAAGTAAT	-416	6.81565	0.0357447	hypothetical protein	Y
98	PMN2A_0570	-	72382409	CTTACTTTTGTAGT	-34	6.81479	0.0357447	hypothetical protein	Y
99	PMN2A_0992 PMN2A_0993	- -	72382830 72382831	TGGACATAAGTCTT	13	6.81035	0.0357447	hypothetical protein	Y
100	PMN2A_0410	-	72382250	AGTACAAGTGAGGT	-613	6.80766	0.0365957	hypothetical protein	Y
101	PMN2A_0384	-	72382224	TACACGCATGTACT	-329	6.79226	0.0385816	ATPase	Y
102	PMN2A_0094 PMN2A_0095	- -	72381934 72381935	AGTACCACGGTAAC	-79	6.79075	0.0385816	SAM-dependent methyltransferase	Y
103	PMN2A_1406	-	72383242	CCCACATTTGTATT	-12	6.77372	0.0411348	hypothetical protein	Y
104	PMN2A_0093	-	72381933	GTTACCGTGGTACT	-21	6.77312	0.0411348	B-12 Dependent ribonucleotide Reductase	Y
105	PMN2A_1749	-	72383585	ACTACAAATGTCTT	-152	6.76711	0.0414184	hypothetical protein	Y
106	PMN2A_0118	-	72381958	AGTATTAATGGCCT	-137	6.76168	0.0414184	hypothetical protein	Y
107	PMN2A_1685	-	72383521	AGCACAATAGTAAT	-599	6.75529	0.0425532	hypothetical protein	Y
108	PMN2A_1138	-	72382976	AGAACAGTTGCACC	-666	6.74824	0.0434043	kinase, fructosamine/homoserine kinase family	Y
109	PMN2A_0132	-	72381972	CTTACTTGTGGACA	-270	6.73888	0.0439716	hypothetical protein	Y
110	PMN2A_1135 PMN2A_1134	- -	72382973 72382972	AGTAGTATTGTTCT	-58	6.73794	0.0439716	hypothetical protein	Y
111	PMN2A_1069	-	72382907	AGTACTAGGGCTCT	-302	6.73163	0.0439716	hypothetical protein	Y
112	PMN2A_0607	-	72382446	CGAACATTAGTAGT	-105	6.72193	0.0448227	hypothetical protein	Y
113	PMN2A_1425 PMN2A_1426	- -	72383261 72383262	TGTTCCTAAGTGCT	34	6.72025	0.0448227	photosystem II protein X PsbX	Y
114	PMN2A_1379	-	72383215	AGAACCTTTGTTGC	24	6.71805	0.0462411	nucleoside-diphosphate kinase	Y
115	PMN2A_1317	-	72383154	TGTCCAATAGTTCT	-46	6.70934	0.0476596	argininosuccinate synthase	Y
116	PMN2A_0606	-	72382445	CGAACATTAGTAGT	-695	6.70833	0.0476596	hypothetical protein	Y
117	PMN2A_0087	-	72381927	TGTACTTGTGGGAT	-205	6.70156	0.0476596	hypothetical protein	Y
