# Supplementary material for: Computational analysis of LexA regulons in Cyanobacteria
Source: BMC Genomics. 2010 Sep 29;11:527. doi: 10.1186/1471-2164-11-527 (PMC3091678; doi:10.1186/1471-2164-11-527)
Supplement: Additional file 6 — Supplementary tables. Additional file 6 contains 33 tables. Tables S32-S57 contains the predicted LexA-binding sites and regulons in the 26 cyanobacterial genomes harboring a lexA gene at p < 0.05. Table S58-62: predicted LexA-binding sites and regulons in the five cyanobacterial genomes without a lexA gene at p < 0.05. Table S63: list of the orthologs of the E. coli SOS response genes in 32 sequenced cyanobacteria. Table S64: list of the most conserved LexA regulon members (number of occurrence > = 6) in the 26 cyanobacterial genomes at p < 0.01. [file 1471-2164-11-527-S6.ZIP › Additional_File_6/Table_s50_CC9311_p0.05.xls]

## Sheet: Sheet1
Rank	Transcription Unit	Name	gi numbers	Putative LexA Binding Site	Position	Score	p-value	Annotation	Have an orthologue or not(Y/N)
1	sync_1623	-	113953431	AGTACAGGTGTATT	-32	9.13007	0	possible Kelch motif	Y
2	sync_0443	recA	113953696	CGTACATGTGTACT	-132	9.04563	0	recA protein	Y
3	sync_0036	-	113954479	AGTACAAACGTATT	-59	8.6958	0	possible Squash family serine protease inhibit	Y
4	sync_0035	wcaG-1	113953487	AATACGTTTGTACT	-1	8.48579	5.88235e-06	NAD dependent epimerase/dehydratase	Y
5	sync_1606 sync_1607	umuD umuC	113953219 113954501	AGAACGTTTGTACT	-29	8.20599	0.000117647	UmuD protein	Y
6	sync_1558	-	113954674	AGTACGGTTGTTCT	-18	8.06013	0.000198039	hypothetical protein	Y
7	sync_2444	-	113952737	AGTACAGCTGTACC	-128	7.92771	0.000327451	hypothetical protein	Y
8	sync_1344	-	113955016	TGTACAGCTGTAGC	-592	7.87939	0.0004	hypothetical protein	Y
9	sync_2443	-	113952999	GGTACAGCTGTACT	-63	7.7522	0.000821569	transporter, ZIP family protein	N
10	sync_0748 sync_0749 sync_0750 sync_0751	- - lpdA trpC	113954056 113954546 113953012 113954213	GGTACATGTGTCTT	-68	7.64765	0.00145294	possible 4Fe-4S iron sulfur cluster binding pr	Y
11	sync_0967	petG	113953336	GGAACAATTGTGCT	-27	7.59339	0.0018902	cytochrome b6-f complex, subunit V	Y
12	sync_1373	-	113954450	TGTACACATGTAGT	-153	7.4272	0.00418627	hypothetical protein	N
13	sync_1474	-	113954767	AGTTCAGACGTACT	-3	7.41929	0.00438039	hypothetical protein	Y
14	sync_0453	cobO-1	113952916	ATTACTGGTGTAAT	-355	7.37471	0.00515882	cob(I)alamin adenosyltransferase	Y
15	sync_2248 sync_2247 sync_2246 sync_2245 sync_2244	- - - oplaH -	113953506 113953292 113955038 113954105 113955409	GGTACGCCTGAACT	-165	7.37162	0.00515882	SpoIID/LytB domain protein	Y
16	sync_1473	-	113955486	AGTACGTCTGAACT	-121	7.34708	0.00577059	Predicted calcineurin family phosphoesterase	Y
17	sync_0841	-	113954466	TGTGCTGTTGTACT	-413	7.23908	0.00872745	hypothetical protein	Y
18	sync_1596	-	113953831	TGCACGAATGTGCT	-106	7.23281	0.00872745	Uncharacterised protein family protein	Y
19	sync_0129	thiC	113955068	AGAACATGCGTACT	7	7.21089	0.00944706	thiamine biosynthesis protein ThiC	Y
20	sync_1151 sync_1152	pdxJ -	113953542 113954802	AATACCGCTGTCCT	-117	7.1416	0.0121863	pyridoxal phosphate biosynthetic protein PdxJ	Y
21	sync_1624	-	113953539	AATACACCTGTACT	-127	7.1247	0.0131922	hypothetical protein	N
22	sync_0670 sync_0671 sync_0672 sync_0673	- - - -	113953465 113954290 113954915 113953026	AGCACCGGTGTGGT	-364	7.11798	0.0136412	hypothetical protein	Y
23	sync_2824	-	113952904	GGTACTGCCGTTCT	18	7.07401	0.0157176	transporter, small conductance mechanosensitive ion channel (MscS) family protein	Y
24	sync_0288	-	113952833	AGCACCGGTGTGGT	-214	7.06656	0.0162686	Predicted esterase	Y
25	sync_0001 sync_0002 sync_0003 sync_0004	dnaN - purL purF	113953564 113953136 113955261 113954725	ACTACGGCTGTTTT	-132	7.05943	0.0168392	DNA polymerase III, beta subunit	Y
26	sync_1496 sync_1495 sync_1494 sync_1493	- - - -	113953142 113955230 113955532 113953077	AGGACTTTTGTTTT	-330	7.05681	0.0168392	thioredoxin-like protein	Y
27	sync_0755	sodN	113953134	AGCACCGCTGTCTT	-641	7.04818	0.0173824	superoxide dismutase, Ni	Y
28	sync_1455	-	113952929	TTTACCTGTGTATT	-439	7.0387	0.0179804	Short-chain dehydrogenase/reductase	Y
29	sync_1447	-	113953296	TGTACTCATGTACA	-310	7.0341	0.0179804	hypothetical protein	N
30	sync_0786 sync_0785	thiS -	113952758 113955203	AGCACCACAGTACT	-682	7.034	0.0179804	thiamine biosynthesis protein ThiS	Y
31	sync_1653	-	113953880	AATACTTAAGTATT	-39	7.03378	0.0179804	hypothetical protein	Y
32	sync_0501	-	113953488	AGTACACAGGTCAT	-248	7.02785	0.0185706	Bilin biosynthesis protein mpeU	Y
33	sync_1850 sync_1851 sync_1852	nth - -	113954997 113955174 113953837	CGCACAGATGTCAT	-52	7.01917	0.019198	endonuclease III	Y
34	sync_1372	-	113955282	ACTACATGTGTACA	-119	7.0168	0.019198	Phage integrase, putative	Y
35	sync_1078 sync_1079	- -	113955030 113953197	TGTAGAGTTGTTTT	-332	7.01191	0.019198	isochorismatase family protein	Y
36	sync_1501	-	113955284	GCTACGGATGTTTT	-85	7.00599	0.0198608	possible porin	Y
37	sync_1070	nonF	113955180	CACACACATGTACT	-17	6.99524	0.0205941	Predicted intracellular protease/amidase, ThiJ/PfpL family protein	Y
38	sync_2447	-	113954414	GGCACGGGTGTTTT	-327	6.99007	0.0205941	O-linked GlcNAc transferase, putative	Y
39	sync_0041 sync_0042 sync_0043	- - -	113955144 113953178 113953848	GGTTCTGATGTGCT	-32	6.98579	0.0214627	possible methyl-accepting chemotaxis protein	Y
40	sync_2073	-	113953841	AGTGCAGGAGTACT	-1	6.98389	0.0214627	Predicted SH3-like domain containing protein	Y
41	sync_1544	piuC	113954324	GGTACGGATTTACT	-412	6.95747	0.0239608	2OG-Fe(II) oxygenase superfamily enzyme	Y
42	sync_1275 sync_1276 sync_1277 sync_1278 sync_1279	rpsB tsf - recG -	113955131 113952842 113953455 113954884 113954863	CGCACACCTGTCCG	-90	6.95563	0.0239608	ribosomal protein S2	Y
43	sync_0478 sync_0477	- -	113954266 113953001	TGAACAGCTGCACT	-58	6.95186	0.0239608	hypothetical protein	Y
44	sync_1780	-	113954897	CGTACGGCCGTGCT	-270	6.94567	0.0247569	AbrB family transciptional regulator	Y
45	sync_0139	-	113954640	ATTACCCCTGTGTT	38	6.92574	0.0264431	putative glycosyl transferase	Y
46	sync_0519	-	113955045	AGCACAGAAGTGGT	-203	6.91413	0.0272686	hypothetical protein	Y
47	sync_0966 sync_0965 sync_0964 sync_0963 sync_0962 sync_0961	- - - - chlI ruvC	113954983 113954680 113953603 113954832 113955492 113953230	AGCACAATTGTTCC	-17	6.90692	0.0281588	cytochrome cM	Y
48	sync_1802 sync_1803 sync_1804 sync_1805	- - - -	113953224 113953388 113954207 113954611	AGGACCAGTGTGAT	-59	6.90182	0.0281588	oxidoreductase yneD , putative	Y
49	sync_1873	-	113954927	GGTAGGTGTGTATT	-5	6.88449	0.0300843	hypothetical protein	Y
50	sync_2729	secE	113954615	GGTTCGGGTGTATT	-126	6.8783	0.0311314	preprotein translocase, SecE subunit	Y
51	sync_2638 sync_2637	purE -	113954304 113953062	CGAACGTGTGTGAT	-66	6.86811	0.0321745	phosphoribosylaminoimidazole carboxylase, catalytic subunit	Y
52	sync_0289 sync_0290	purH -	113954282 113955210	CGTCCTGCTGTAAT	0	6.86147	0.0321745	bifunctional purine biosynthesis protein PurH	Y
53	sync_0048	-	113954102	GGAACTCCTGTTTT	-375	6.85538	0.0331294	hypothetical protein	Y
54	sync_0596 sync_0597 sync_0598 sync_0599 sync_0600 sync_0601	engA - - - - proC	113954294 113954743 113953798 113952848 113955073 113954520	GTCACCTCTGTACT	-30	6.84546	0.0341686	GTP-binding protein EngA	Y
55	sync_2728 sync_2727 sync_2726	nusG rplK rplA	113953085 113953505 113952883	GGTTCGGGTGTATT	-507	6.83579	0.0352	transcription termination/antitermination factor NusG	Y
56	sync_1097	-	113953330	GGGTCGTCTGTACT	-755	6.82613	0.0363137	hypothetical protein	Y
57	sync_1260	-	113954849	TGGACAATTGTCTT	34	6.82201	0.0363137	type I secretion target GGXGXDXXX repeat protein	Y
58	sync_1456	-	113953725	TGTCCTGATGTCCT	7	6.817	0.0374314	hypothetical protein	Y
59	sync_2074	-	113954831	AGTACTCCTGCACT	-209	6.8147	0.0374314	putative high light inducible protein	N
60	sync_0908	-	113954906	AGTCCAGCTGTTTT	-589	6.81022	0.0374314	hypothetical protein	Y
61	sync_1505	-	113955499	ATTACAAATGTCCT	-67	6.7851	0.0408078	hypothetical protein	N
62	sync_0754	sodX	113955590	CCTACTGCTGTTTT	-20	6.77087	0.0419647	nickel-type superoxide dismutase maturation protease	Y
63	sync_1816	-	113954962	AGGACACTTGTATC	-198	6.76996	0.0431275	predicted membrane protein	Y
64	sync_1815	-	113954062	CGTACAACTGAACA	-737	6.76857	0.0431275	hypothetical protein	Y
65	sync_2829 sync_2830 sync_2831	- - -	113955428 113954822 113953356	CGAACTTGAGTTCT	35	6.76347	0.0431275	hypothetical protein	Y
66	sync_1483	-	113955573	GCTACAATTGTCAT	36	6.75096	0.0443627	possible ABC transporter component, ATP binding protein	Y
67	sync_2410	-	113952831	CGTTCCCTTGTCCT	18	6.74986	0.0457824	hypothetical protein	Y
68	sync_1281	glyS	113955371	GGTACCGAGGAACT	39	6.74653	0.0457824	glycyl-tRNA synthetase, beta subunit	Y
69	sync_2071 sync_2072	- -	113953088 113953899	ATCACACATGTAAT	-286	6.74103	0.0457824	hypothetical protein	Y
