# Supplementary material for: Computational analysis of LexA regulons in Cyanobacteria
Source: BMC Genomics. 2010 Sep 29;11:527. doi: 10.1186/1471-2164-11-527 (PMC3091678; doi:10.1186/1471-2164-11-527)
Supplement: Additional file 6 — Supplementary tables. Additional file 6 contains 33 tables. Tables S32-S57 contains the predicted LexA-binding sites and regulons in the 26 cyanobacterial genomes harboring a lexA gene at p < 0.05. Table S58-62: predicted LexA-binding sites and regulons in the five cyanobacterial genomes without a lexA gene at p < 0.05. Table S63: list of the orthologs of the E. coli SOS response genes in 32 sequenced cyanobacteria. Table S64: list of the most conserved LexA regulon members (number of occurrence > = 6) in the 26 cyanobacterial genomes at p < 0.01. [file 1471-2164-11-527-S6.ZIP › Additional_File_6/Table_s51_CC9605_p0.05.xls]

## Sheet: Sheet1
Rank	Transcription Unit	Name	gi numbers	Putative LexA Binding Site	Position	Score	p-value	Annotation	Have an orthologue or not(Y/N)
1	Syncc9605_1548	-	78213073	AGTACTTCTGTACT	-12	9.56116	0	hypothetical protein	Y
2	Syncc9605_0859	-	78212403	AGTACAGATGTACT	-14	9.49629	0	hypothetical protein	Y
3	Syncc9605_0381	recA	78211933	GGTACGCTTGTACT	-66	9.0518	4.09277e-05	recombinase A	Y
4	Syncc9605_1180	-	78212711	AGTACTCATGTACT	5	8.91054	0.000154616	hypothetical protein	Y
5	Syncc9605_0036	-	78211591	AATACAGGTGTACT	-1	8.86148	0.000195543	hypothetical protein	Y
6	Syncc9605_0858 Syncc9605_0857 Syncc9605_0856	- - -	78212402 78212401 78212400	AGTACATCTGTACT	-82	8.82139	0.000216007	acetylornithine aminotransferase	Y
7	Syncc9605_0475 Syncc9605_0476 Syncc9605_0477 Syncc9605_0478	- - - -	78212025 78212026 78212027 78212028	GGTACACATGTACT	-69	8.67865	0.000279673	putative DNA processing protein (Smf family)	Y
8	Syncc9605_0774	-	78212319	GGTACAGATGTACT	-13	8.61415	0.000325148	hypothetical protein	Y
9	Syncc9605_1179 Syncc9605_1178	- -	78212710 78212709	AGTACATGAGTACT	-24	8.3239	0.000552524	putative SOS mutagenesis protein UmuD	Y
10	Syncc9605_1721 Syncc9605_1722	- -	78213246 78213247	AGTGCATTTGTATT	-14	8.30688	0.000570714	hypothetical protein	Y
11	Syncc9605_1491	-	78213017	AGTACAGATGTACT	-8	8.2205	0.000766257	hypothetical protein	N
12	Syncc9605_0550	-	78212100	AGTACATCTGTATT	-19	7.8601	0.00159845	hypothetical protein	N
13	Syncc9605_1044	-	78212578	GGTAGCTATGTACT	-50	7.78778	0.00199864	hypothetical protein	Y
14	Syncc9605_2670	-	78214171	CGTACGGCTGTTTT	-3	7.76198	0.00208731	hypothetical protein	Y
15	Syncc9605_0551 Syncc9605_0552	- -	78212101 78212102	AATACAGATGTACT	-131	7.4926	0.0045407	hypothetical protein	N
16	Syncc9605_2635	-	78214136	CGGACACCTGTATT	-21	7.48697	0.00467713	sodium:solute transporter family, possible urea transporter	Y
17	Syncc9605_0949	-	78212485	AATACAGCTGTACT	-11	7.4015	0.00580264	hypothetical protein	N
18	Syncc9605_1794	-	78213315	GGCACGCCTGTCCT	-111	7.34199	0.00712369	hypothetical protein	Y
19	Syncc9605_1668 Syncc9605_1669	- -	78213193 78213194	GCCACAAGTGTAAT	-197	7.25003	0.00998863	hypothetical protein	Y
20	Syncc9605_1828	-	78213349	CGCACGGGTGTGCT	-400	7.23167	0.010739	cobaltochelatase	Y
21	Syncc9605_0945	-	78212481	ACTACCAGTGTTTT	-216	7.22665	0.0111141	phage integrase family	Y
22	Syncc9605_2055	-	78213571	CGCACGGATGTGCT	-483	7.21863	0.0114825	methyltransferase GidB	Y
23	Syncc9605_2531	-	78214035	TGTAGGCGTGTTGT	-19	7.20974	0.0118304	hypothetical protein	Y
24	Syncc9605_0331 Syncc9605_0332 Syncc9605_0333	- - -	78211883 78211884 78211885	CGTGCAATTGTATT	-314	7.16563	0.0133925	photosystem I core protein PsaA	Y
25	Syncc9605_1265	-	78212796	ATGACGGGTGTACT	14	7.14738	0.0142019	hypothetical protein	Y
26	Syncc9605_0535 Syncc9605_0536	- -	78212085 78212086	AGAACCAATGTGAT	-135	7.13317	0.0146407	hypothetical protein	Y
27	Syncc9605_0019 Syncc9605_0018	- -	78211577 78211576	AGCACCGATGTGAT	-242	7.12572	0.0150637	twitching motility protein	Y
28	Syncc9605_1628	-	78213153	GGTGCGAATGTATT	-565	7.11107	0.0155434	ribosomal-protein-alanine acetyltransferase	Y
29	Syncc9605_1977	-	78213494	AGAACTTCTGTCGT	-36	7.10413	0.0160232	hypothetical protein	Y
30	Syncc9605_0819 Syncc9605_0820	- -	78212363 78212364	AGCACCTGTGTCTT	-70	7.10057	0.0160232	hypothetical protein	Y
31	Syncc9605_0520	-	78212070	GGTAAAGCTGTCCT	-30	7.09757	0.0165598	alpha-acetolactate synthase	Y
32	Syncc9605_0105 Syncc9605_0106 Syncc9605_0107 Syncc9605_0108	- - - -	78211657 78211658 78211659 78211660	GGTATCTGTGTTCT	5	7.08205	0.0170646	cell shape determining protein, MreB/Mrl family	Y
33	Syncc9605_1809 Syncc9605_1808 Syncc9605_1807 Syncc9605_1806	- - - -	78213330 78213329 78213328 78213327	AGTTCTCGTGTTCT	26	7.07192	0.0176171	extracellular solute-binding protein, family 3	Y
34	Syncc9605_0286	-	78211838	TGTAACGGTGTGCT	-154	7.0707	0.0176171	beta-carotene hydroxylase	Y
35	Syncc9605_2487	-	78213995	CGTACTGATGTGGT	-107	7.0605	0.0181719	hypothetical protein	N
36	Syncc9605_0940 Syncc9605_0939	- -	78212478 78212477	AGTAACCCTGTGCT	-609	7.04459	0.019302	hypothetical protein	Y
37	Syncc9605_1543 Syncc9605_1542 Syncc9605_1541	- - -	78213068 78213067 78213066	GACACGAATGTGCT	38	7.04012	0.019302	Nucleotide binding protein, PINc	Y
38	Syncc9605_1945 Syncc9605_1946 Syncc9605_1947	- - -	78213462 78213463 78213464	GGAACAGCTGTGTT	3	7.03775	0.0198977	thioredoxin	Y
39	Syncc9605_0896 Syncc9605_0895 Syncc9605_0894	- - -	78212440 78212439 78212438	AGAACCACCGTTCT	-37	7.01524	0.0210005	thiamine-phosphate pyrophosphorylase	Y
40	Syncc9605_0428	-	78211980	ACAACGTTTGTTCT	15	7.01215	0.0210005	hypothetical protein	Y
41	Syncc9605_0043	-	78211598	CGAACGGTTGTTGT	-88	7.00806	0.0216303	hypothetical protein	Y
42	Syncc9605_0345	alr	78211897	AGTACGGTTGCCCT	-427	6.99988	0.0223465	alanine racemase	Y
43	Syncc9605_0555	-	78212105	TGTACGAATGAAGT	-125	6.99884	0.0223465	hypothetical protein	Y
44	Syncc9605_2524	-	78214028	TAGACCTTTGTACT	-91	6.99817	0.0223465	VCBS	Y
45	Syncc9605_0984	-	78212518	CGTACACCTGATCT	-6	6.92949	0.0273442	K+-dependent Na+/Ca+ exchanger related-protein	Y
46	Syncc9605_0470 Syncc9605_0469a	- psbT	78212020 109150032	CACACCGTTGTCAT	38	6.91775	0.0282378	photosystem II chlorophyll-binding protein CP47	Y
47	Syncc9605_0640	-	78212190	CGAACGGGTGTTTT	-167	6.90333	0.0290928	putative Na+/H+ antiporter, CPA1 family	Y
48	Syncc9605_0936 Syncc9605_0935	- -	78212474 78212473	AGTACAGATCTCTT	-118	6.89605	0.0299636	phage integrase family	Y
49	Syncc9605_0584	-	78212134	GGGACGGATGTCGT	-722	6.88575	0.0309573	putative SMR family transporter, possible PecM	Y
50	Syncc9605_1643	-	78213168	GGTTCTGTTGTAGT	-21	6.87493	0.0319827	ATPase	Y
51	Syncc9605_1459	-	78212989	ATCACGTTTGTAAT	-389	6.87086	0.0319827	hypothetical protein	Y
52	Syncc9605_1446	-	78212976	AGCACCTATGTAGA	36	6.86601	0.0330286	hypothetical protein	Y
53	Syncc9605_2235	-	78213748	GGTACATCTGTATC	-551	6.8481	0.035166	hypothetical protein	N
54	Syncc9605_2095 Syncc9605_2096 Syncc9605_2097	- - -	78213611 78213612 78213613	CGAACCCGTGTCAT	-174	6.83495	0.0362483	putative GPH family sugar transporter	Y
55	Syncc9605_1216 Syncc9605_1217 Syncc9605_1218 Syncc9605_1219 Syncc9605_1220	- - - - -	78212747 78212748 78212749 78212750 78212751	GGAACCGCGGTACT	-597	6.83216	0.0362483	phycocyanobilin:ferredoxin oxidoreductase	Y
56	Syncc9605_1004	-	78212538	TGAACGGCTGTACC	-118	6.83117	0.0362483	histidine biosynthesis bifunctional protein HisIE	Y
57	Syncc9605_0135	-	78211687	ATTACTATTGATCT	-142	6.80763	0.0395998	hypothetical protein	Y
58	Syncc9605_1801	-	78213322	GGCACCGCTGTAGC	-255	6.79717	0.0407503	hypothetical protein	Y
59	Syncc9605_2156	-	78213671	AGAACTAGTGTTCG	-15	6.78956	0.0419532	hypothetical protein	Y
60	Syncc9605_0083 Syncc9605_0082	- -	78211638 78211637	GGCACCGGCGTACT	-737	6.76546	0.0443361	transcriptional regulator, GntR family	Y
61	Syncc9605_1105 Syncc9605_1104 Syncc9605_1103	- - -	78212638 78212637 78212636	AGAACGACTGGAAT	-132	6.7645	0.0443361	hypothetical protein	Y
62	Syncc9605_2161 Syncc9605_2162	- -	78213676 78213677	AGAACCAATGTTCA	-14	6.76195	0.0443361	hypothetical protein	Y
63	Syncc9605_2563 Syncc9605_2564 Syncc9605_2565 Syncc9605_2566 Syncc9605_2567	- - - - -	78214067 78214068 78214069 78214070 78214071	CGAACTCGAGTTCT	35	6.74176	0.0468963	hypothetical protein	Y
64	Syncc9605_2111 Syncc9605_2110	- -	78213627 78213626	TCTATAAATGTGCT	-32	6.73712	0.0481287	hypothetical protein	Y
