# Supplementary material for: Computational analysis of LexA regulons in Cyanobacteria
Source: BMC Genomics. 2010 Sep 29;11:527. doi: 10.1186/1471-2164-11-527 (PMC3091678; doi:10.1186/1471-2164-11-527)
Supplement: Additional file 6 — Supplementary tables. Additional file 6 contains 33 tables. Tables S32-S57 contains the predicted LexA-binding sites and regulons in the 26 cyanobacterial genomes harboring a lexA gene at p < 0.05. Table S58-62: predicted LexA-binding sites and regulons in the five cyanobacterial genomes without a lexA gene at p < 0.05. Table S63: list of the orthologs of the E. coli SOS response genes in 32 sequenced cyanobacteria. Table S64: list of the most conserved LexA regulon members (number of occurrence > = 6) in the 26 cyanobacterial genomes at p < 0.01. [file 1471-2164-11-527-S6.ZIP › Additional_File_6/Table_s52_CC9902_p0.05.xls]

## Sheet: Sheet1
Rank	Transcription Unit	Name	gi numbers	Putative LexA Binding Site	Position	Score	p-value	Annotation	Have an orthologue or not(Y/N)
1	Syncc9902_0758	-	78184335	AGTACAGATGTACT	-19	9.65502	0	hypothetical protein	Y
2	Syncc9902_0711	-	78184288	AGTACAGATGTACT	-14	9.52794	0	hypothetical protein	Y
3	Syncc9902_1291 Syncc9902_1292	- -	78184864 78184865	AGTACATTTGTACT	-15	9.1461	0	putative SOS mutagenesis protein UmuD	Y
4	Syncc9902_1802	-	78185368	AGTACAGATGTACT	-17	9.12468	0	hypothetical protein	Y
5	Syncc9902_1949	recA	78185515	CGTACGTTTGTACT	-64	8.99328	0	recombinase A	Y
6	Syncc9902_1290	-	78184863	AGTACAAATGTACT	-27	8.89701	0	hypothetical protein	Y
7	Syncc9902_1803	-	78185369	AGTACATCTGTACT	-126	8.70146	0.000199275	hypothetical protein	Y
8	Syncc9902_0032 Syncc9902_0031	- -	78183616 78183615	AATACAGGTGTACT	-1	8.67284	0.000230331	hypothetical protein	Y
9	Syncc9902_0116	-	78183700	AGTACATTTGTTTT	26	8.11369	0.000282091	hypothetical protein	Y
10	Syncc9902_0847 Syncc9902_0848 Syncc9902_0849 Syncc9902_0850	- - - -	78184422 78184423 78184424 78184425	GGTACCGGTGTTTT	-12	7.53124	0.00307453	extracellular solute-binding protein, family 3	Y
11	Syncc9902_1955 Syncc9902_1956 Syncc9902_1957 Syncc9902_1958 Syncc9902_1959 Syncc9902_1960 Syncc9902_1961 Syncc9902_1962 Syncc9902_1963 Syncc9902_1964 Syncc9902_1965 Syncc9902_1966 Syncc9902_1967 Syncc9902_1968 Syncc9902_1969 Syncc9902_1970 Syncc9902_1971 Syncc9902_1972	- - - - - - rpsC - - - - - - - - - rpsE -	78185522 78185523 78185524 78185525 78185526 78185527 78185528 78185529 78185530 78185531 78185532 78185533 78185534 78185535 78185536 78185537 78185538 78185539	AGCACTTTTGTTCT	-51	7.51666	0.00347567	50S ribosomal protein L3	Y
12	Syncc9902_0894 Syncc9902_0895 Syncc9902_0896	- - trpA	78184469 78184470 78184471	AGGACACCTGTCCT	-8	7.50974	0.00370342	possible inorganic carbon transport protein	Y
13	Syncc9902_2151 Syncc9902_2150	- -	78185718 78185717	AGAACCCGTGTTCT	-24	7.50874	0.00370342	possible ribonuclease HI	Y
14	Syncc9902_1455 Syncc9902_1456 Syncc9902_1457	- - -	78185028 78185029 78185030	AATACCTTTGTCCT	-331	7.44133	0.00497671	conserved hypotheical protein	Y
15	Syncc9902_0870 Syncc9902_0871	- -	78184445 78184446	TGAACAGTTGTTCT	-149	7.40042	0.00562888	hypothetical protein	Y
16	Syncc9902_0230 Syncc9902_0231 Syncc9902_0232	- - -	78183814 78183815 78183816	TGTTCTTATGTACT	-11	7.37064	0.00624482	NADH dehydrogenase alpha subunit	Y
17	Syncc9902_0122	-	78183706	AATACTCTTGTATT	-80	7.36095	0.00642598	Glycosyltransferase-like	Y
18	Syncc9902_0945	-	78184520	GGAACATGTGTTCT	-298	7.32336	0.0071972	hypothetical protein	Y
19	Syncc9902_1000	-	78184575	GTTACATATGTGCT	-236	7.31957	0.00741718	possible high light inducible protein	Y
20	Syncc9902_2181	-	78185748	TCTACGGATGTTGT	7	7.30979	0.00761387	hypothetical protein	Y
21	Syncc9902_0453	-	78184030	GTTACGGCTGTCCT	-40	7.30383	0.00761387	hypothetical protein	Y
22	Syncc9902_1593	-	78185160	ATTACAGCTGTGCT	-528	7.29791	0.0078442	possible mechanosensitive ion channel, MscS family	Y
23	Syncc9902_1594	-	78185161	GTTACTCATGTTCT	-507	7.20157	0.0107453	Maf-like protein	Y
24	Syncc9902_1271 Syncc9902_1270	- -	78184844 78184843	AGTCCCCCTGTATT	-296	7.17849	0.0118737	hypothetical protein	Y
25	Syncc9902_1999	-	78185566	CCTACTGCTGTTCT	-264	7.14978	0.0131677	possible porin	Y
26	Syncc9902_1714	-	78185281	AGTGCACCTGTTCT	-169	7.13826	0.0137034	methionine aminopeptidase	Y
27	Syncc9902_1986	alr	78185553	AGCACAGTTGTCAT	0	7.12827	0.0141822	alanine racemase	Y
28	Syncc9902_1472 Syncc9902_1473 Syncc9902_1474	- - -	78185043 78185044 78185045	AGTAGAGCTGTCCT	-371	7.12295	0.0141822	hypothetical protein	Y
29	Syncc9902_0001 Syncc9902_0002 Syncc9902_0003 Syncc9902_0004	- - - -	78183585 78183586 78183587 78183588	ACTACGACTGTTGT	-129	7.07124	0.0172955	DNA polymerase III subunit beta	Y
30	Syncc9902_0744	-	78184321	GGTACACCTGCATT	-496	7.06009	0.0178778	hypothetical protein	Y
31	Syncc9902_1003	-	78184576	AGTGCCATTGTTCT	-275	7.03987	0.019793	possible phycobilisome rod-core linker polypeptide	Y
32	Syncc9902_1672	-	78185239	AGCACCGCCGTACT	-673	7.03742	0.019793	hypothetical protein	Y
33	Syncc9902_0243	-	78183827	TGGACTGCTGTCCT	-492	7.03634	0.019793	hypothetical protein	Y
34	Syncc9902_0673 Syncc9902_0674 Syncc9902_0675 Syncc9902_0676 Syncc9902_0677	- - - - -	78184250 78184251 78184252 78184253 78184254	AGAACGGCTGTGGT	-411	7.03508	0.019793	tRNA (guanine-N(2)-)-methyltransferase	Y
35	Syncc9902_0035	-	78183619	AGTGCGCTTGTAAT	-90	7.01568	0.0211335	hypothetical protein	Y
36	Syncc9902_0016 Syncc9902_0017	- -	78183600 78183601	AGTTCGGCTGTTCT	21	7.0121	0.0211335	Methionine sulfoxide reductase B	Y
37	Syncc9902_1847	-	78185413	AGCACTGGCGTACT	-622	6.98339	0.0232531	putative neutral invertase-like protein	Y
38	Syncc9902_0376 Syncc9902_0375	- -	78183955 78183954	TGTACAGAGGTGGT	-58	6.97703	0.0239959	hypothetical protein	Y
39	Syncc9902_0993	-	78184568	AGTGCACTTGTACT	-245	6.9618	0.024749	hypothetical protein	N
40	Syncc9902_1176	-	78184749	CGTATTAGTGTAGT	-109	6.93294	0.0270523	Transcription-repair coupling factor	Y
41	Syncc9902_2287	-	78185854	TGTTCCTTTGTATT	-4	6.92105	0.0278675	cyanate hydratase	Y
42	Syncc9902_1347 Syncc9902_1348	- -	78184920 78184921	AATACCGTCGTACT	-480	6.92082	0.0278675	hypothetical protein	Y
43	Syncc9902_0978	-	78184553	AGAACGCAAGTACT	-608	6.8838	0.0316563	hypothetical protein	Y
44	Syncc9902_0958 Syncc9902_0959	- -	78184533 78184534	GCCACCCTTGTACT	-36	6.88108	0.0316563	esterase/lipase/thioesterase family active site	Y
45	Syncc9902_1293	-	78184866	GGCACAATTGTGGT	-17	6.87784	0.0326708	hypothetical protein	Y
46	Syncc9902_0876	-	78184451	AGGATGGTTGTACT	-447	6.87244	0.0326708	hypothetical protein	Y
47	Syncc9902_0581	-	78184158	GGTACCGCTGTGAA	-85	6.85581	0.0348318	hypothetical protein	Y
48	Syncc9902_1863 Syncc9902_1862	- -	78185429 78185428	AAGACGGTTGTACA	-709	6.85512	0.0348318	possible ferredoxin (2Fe-2S)	Y
49	Syncc9902_0885 Syncc9902_0884 Syncc9902_0883	- - -	78184460 78184459 78184458	TCTACGCATGTTGT	-44	6.85111	0.0348318	PDZ/DHR/GLGF	Y
50	Syncc9902_0869	-	78184444	AGAACAACTGTTCA	-7	6.83956	0.0373033	putative ferric uptake regulator, FUR family	Y
51	Syncc9902_0212 Syncc9902_0213	- -	78183796 78183797	GCAACAGCTGTGCT	-509	6.83892	0.0373033	possible polyA polymerase	Y
52	Syncc9902_0184	-	78183768	GGCACCGCCGTACT	-271	6.83467	0.0373033	hypothetical protein	Y
53	Syncc9902_1733	-	78185299	AGGACACATGAACT	-468	6.83386	0.0373033	hypothetical protein	Y
54	Syncc9902_1861	-	78185427	AGTACACACGCACT	-503	6.81829	0.0398318	hypothetical protein	Y
55	Syncc9902_1234 Syncc9902_1233 Syncc9902_1232 Syncc9902_1231	- - - -	78184807 78184806 78184805 78184804	TGTACCTCTGTTGA	-163	6.80919	0.0411258	hypothetical protein	Y
56	Syncc9902_1671	-	78185238	ACCACTGCTGTAAT	-655	6.80157	0.0411258	hypothetical protein	Y
57	Syncc9902_0946	-	78184521	CGTACATTTGCGCT	-275	6.79664	0.0422878	putative redox protein	Y
58	Syncc9902_1189	-	78184762	AGCACATTTGTGCC	-73	6.79531	0.0422878	putative type III sigma factor	Y
59	Syncc9902_1495 Syncc9902_1494 Syncc9902_1493	ppnK - -	78185062 78185061 78185060	TGTACGAATGGGCT	-48	6.79085	0.0422878	inorganic polyphosphate/ATP-NAD kinase	Y
60	Syncc9902_0460 Syncc9902_0459 Syncc9902_0458 Syncc9902_0457 Syncc9902_0456 Syncc9902_0455	- - - - - -	78184037 78184036 78184035 78184034 78184033 78184032	AGTACATCTGCCAT	-57	6.78349	0.0435766	hypothetical protein	Y
61	Syncc9902_0854	-	78184429	GGCACCGCTGTAGC	-260	6.76642	0.0464053	hypothetical protein	Y
62	Syncc9902_0888	-	78184463	TGCACTTTTGTGAT	2	6.75748	0.0478287	hypothetical protein	Y
63	Syncc9902_1122 Syncc9902_1123 Syncc9902_1124	- - -	78184695 78184696 78184697	CGTTCCATTGTCCT	-47	6.75243	0.0478287	branched-chain amino acid aminotransferase	Y
