# Supplementary material for: Computational analysis of LexA regulons in Cyanobacteria
Source: BMC Genomics. 2010 Sep 29;11:527. doi: 10.1186/1471-2164-11-527 (PMC3091678; doi:10.1186/1471-2164-11-527)
Supplement: Additional file 6 — Supplementary tables. Additional file 6 contains 33 tables. Tables S32-S57 contains the predicted LexA-binding sites and regulons in the 26 cyanobacterial genomes harboring a lexA gene at p < 0.05. Table S58-62: predicted LexA-binding sites and regulons in the five cyanobacterial genomes without a lexA gene at p < 0.05. Table S63: list of the orthologs of the E. coli SOS response genes in 32 sequenced cyanobacteria. Table S64: list of the most conserved LexA regulon members (number of occurrence > = 6) in the 26 cyanobacterial genomes at p < 0.01. [file 1471-2164-11-527-S6.ZIP › Additional_File_6/Table_s53_PCC7002_p0.05.xls]

## Sheet: Sheet1
Rank	Transcription Unit	Name	gi numbers	Putative LexA Binding Site	Position	Score	p-value	Annotation	Have an orthologue or not(Y/N)
1	SYNPCC7002_A0426	recA	170077054	AGTACGATTGAACT	-50	7.91964	0.00013979	recA protein (recombinase A)	Y
2	SYNPCC7002_A1285	glnB	170077900	TGTACAATTGTCTT	-109	7.64073	0.000540855	nitrogen regulatory protein P-II	Y
3	SYNPCC7002_A1374 SYNPCC7002_A1373	- -	170077988 170077987	AGGACATTTGTAAT	2	7.58883	0.000630721	two-component system response regulator	Y
4	SYNPCC7002_A0582	-	170077207	AGTCCCAATGTACT	-232	7.47805	0.00107006	hypothetical protein	Y
5	SYNPCC7002_A0191	-	170076822	GATACGAATGTCCT	35	7.44189	0.00120153	PhoH-like protein	Y
6	SYNPCC7002_A1544	-	170078153	GGTACAATTGCACT	-41	7.42601	0.00130305	hypothetical protein	Y
7	SYNPCC7002_A0814	ndk	170077436	CGCACATTTGTAAT	18	7.38081	0.0014861	nucleoside diphosphate kinase	Y
8	SYNPCC7002_A1674 SYNPCC7002_A1673	- -	170078281 170078280	AGTGCTTTTGTACT	20	7.37796	0.00154601	hypothetical protein	Y
9	SYNPCC7002_A0511	hisC	170077136	AGCACCTATGTCCT	7	7.34735	0.00181727	histidinol-phosphate amidotransferase	Y
10	SYNPCC7002_A1715	galE	170078322	TGCACGAATGTTCT	-34	7.33976	0.00191712	UDP-glucose 4-epimerase	Y
11	SYNPCC7002_A1845 SYNPCC7002_A1846 SYNPCC7002_A1847	- gmk clpP	170078451 170078452 170078453	GGGACATCTGTATT	-402	7.29672	0.00242137	hypothetical protein	Y
12	SYNPCC7002_A0442	-	170077068	TGTTCGGTTGTACT	-66	7.2524	0.00296722	two-component sensor histidine kinase	Y
13	SYNPCC7002_A1268	-	170077883	CGTACGTTTGTATG	17	7.1455	0.00581128	RNA-binding protein	Y
14	SYNPCC7002_A1008	psaF	170077629	AGTACAAATGGATT	-57	7.13084	0.00614911	photosystem I reaction center subunit III, PsaF	Y
15	SYNPCC7002_A1929	apcB	170078534	ATTACTTCTGTAAT	26	7.12011	0.00645199	allophycocyanin, beta subunit	Y
16	SYNPCC7002_A0659	-	170077282	TGTACTAATGTTCA	-72	7.10323	0.0070228	two component sensor histidine kinase	Y
17	SYNPCC7002_A0448	-	170077074	GGGACTGAGGTACT	-270	7.08906	0.00768181	malic enzyme	Y
18	SYNPCC7002_A1214	-	170077830	GGCACACCTGTACA	-140	7.08006	0.00768181	UDP-N-acetylglucosamine 2-epimerase	Y
19	SYNPCC7002_A2125	glgA2	170078724	AGTCCCTATGTACA	5	7.05529	0.00869862	glycogen synthase 2 (starch [glycogen] synthase 2)	Y
20	SYNPCC7002_A1564	-	170078173	ATTACTGTTGTGCT	-313	7.05499	0.00869862	HicB-related protein	Y
21	SYNPCC7002_A0800	-	170077422	AATACGTTTGTAAT	-6	7.01096	0.0102829	hypothetical protein	Y
22	SYNPCC7002_A1990 SYNPCC7002_A1989	hemN desF	170078594 170078593	AGCACTTTTGTGAT	-88	7.01012	0.0102829	oxygen-independent coproporphyrinogen III oxidase	Y
23	SYNPCC7002_A0118	gst	170076751	CATACAACTGTTCT	-92	6.99588	0.0112148	glutathione S-transferase	Y
24	SYNPCC7002_A2456	glyS	170079051	GGTACAGAAGAACT	36	6.99373	0.0112148	glycyl-tRNA synthetase, beta subunit	Y
25	SYNPCC7002_A1318 SYNPCC7002_A1317	- -	170077933 170077932	AGTACTCTTGTCGA	25	6.93502	0.0139291	MotA/TolQ/ExbB proton channel family protein	Y
26	SYNPCC7002_A2388	-	170078983	ACTACGGCTGTACA	-293	6.91603	0.0148427	hypothetical protein	Y
27	SYNPCC7002_A1402	thrC	170078011	AGAACAATTGTGGT	3	6.90779	0.0153353	threonine synthase	Y
28	SYNPCC7002_A0373	mrcA	170077001	AGTACAAGCGTGGT	-249	6.8852	0.0163754	penicillin-binding protein 1B	Y
29	SYNPCC7002_A0254 SYNPCC7002_A0252	- -	170076882 170076881	TGCACCCTTGTTTT	-145	6.86167	0.0175204	HAD family hydrolase	Y
30	SYNPCC7002_A0583 SYNPCC7002_A0584	- -	170077208 170077209	AGTACATTGGGACT	-16	6.85754	0.0181295	aldehyde dehydrogenase (NAD) family protein	Y
31	SYNPCC7002_A0737	atpG	170077360	TGGACAATTGTTTT	23	6.8288	0.0200233	ATP synthase B chain (subunit II)	Y
32	SYNPCC7002_A1435 SYNPCC7002_A1436 SYNPCC7002_A1437	lepB - surE	170078044 170078045 170078046	GGCACAATTGTCGT	-64	6.82415	0.0200233	signal peptidase I	Y
33	SYNPCC7002_A2182 SYNPCC7002_A2183 SYNPCC7002_A2184 SYNPCC7002_A2185	- - - -	170078780 170078781 170078782 170078783	TGTAAAGTTGTCCT	-12	6.82384	0.0200233	ABC transporter	Y
34	SYNPCC7002_A0123 SYNPCC7002_A0124	- -	170076756 170076757	AGACCGCTTGTACT	-63	6.81821	0.0206507	GTPase of unknown function	Y
35	SYNPCC7002_A2321 SYNPCC7002_A2322	- -	170078916 170078917	AGTACTGGTGTGGG	5	6.81818	0.0206507	integral membrane protein superfamily protein	Y
36	SYNPCC7002_A0119	ssb	170076752	AGAACAGTTGTATG	-13	6.81217	0.0206507	single-stranded DNA-binding protein	Y
37	SYNPCC7002_A2810	-	170079396	AGCACATCTGTATG	3	6.79196	0.0220835	carotenoid binding protein	Y
38	SYNPCC7002_A0969	-	170077590	CGCACTTCTGTTTT	-65	6.77838	0.0235963	cellulase M-like protein	Y
39	SYNPCC7002_A1188	dcm	170077805	GGTAGTATTGTCCT	-54	6.77396	0.0235963	DNA-cytosine methyltransferase	Y
40	SYNPCC7002_A2502 SYNPCC7002_A2501 SYNPCC7002_A2500 SYNPCC7002_A2499 SYNPCC7002_A2498	- zntC - - -	170079097 170079096 170079095 170079094 170079093	GGAACAAATGTTCA	-723	6.76982	0.0244517	SAM-dependent methyltransferase	Y
41	SYNPCC7002_A1543	-	170078152	TGGACTGTTGTCGT	-35	6.76502	0.0244517	exoribonuclease	Y
42	SYNPCC7002_A2188	-	170078786	TGCACCAATGTCGT	-277	6.76334	0.0244517	putative aminotransferase	Y
43	SYNPCC7002_A1788	-	170078394	GGCACAGATGTATG	1	6.75997	0.0253437	protein phosphatase 2C domain-containing protein	Y
44	SYNPCC7002_A0865	gidA	170077487	TGTACTGATGTCGA	-122	6.75611	0.0253437	sensory transduction histidine kinase	Y
45	SYNPCC7002_A0953 SYNPCC7002_A0952	pyrH frr	170077574 170077573	CGTACCAACGTGTT	18	6.74618	0.0262606	uridylate kinase	Y
46	SYNPCC7002_A1856	recG	170078462	GGTTCTATTGTAGT	-144	6.73889	0.0272558	ATP-dependent DNA helicase	Y
47	SYNPCC7002_A2228	-	170078825	GGGACAATTGTGCC	-121	6.73306	0.0272558	phycocyanobilin:ferredoxin oxidoreductase	Y
48	SYNPCC7002_A0529	crtQ	170077154	AGGACAAAAGTAAT	2	6.72722	0.028236	zeta-carotene desaturase	Y
49	SYNPCC7002_A1207	-	170077824	TGTACTTCGGTGAT	-596	6.72444	0.028236	hypothetical protein	Y
50	SYNPCC7002_A0804	-	170077426	TGTTCGTCTGTAAT	2	6.71113	0.0292744	hypothetical protein	Y
51	SYNPCC7002_A0217	ppnK	170076848	ACTACAGTTGTGTT	-151	6.7041	0.030218	ATP-NAD kinase, putative	Y
52	SYNPCC7002_A2564	smtB	170079158	TGAACGATTGTTCA	-57	6.69511	0.0311999	metallothionein repressor, regulation protein	Y
53	SYNPCC7002_A1837	-	170078443	AGCACTTGAGTATT	-337	6.68096	0.0321801	branched-chain amino acid ABC transporter periplasmic amino acid-binding protein	Y
54	SYNPCC7002_A2014	rpoD	170078618	AGAATATTTGTACT	-340	6.68028	0.0321801	RNA polymerase sigma factor	Y
55	SYNPCC7002_A1716	-	170078323	GGTAACGATGTCCT	-175	6.67189	0.0331969	hypothetical protein	Y
56	SYNPCC7002_A0466 SYNPCC7002_A0465	- -	170077092 170077091	AGTACTGATGGCAT	-79	6.66635	0.0343052	small-conductance mechanosensitive ion channel	Y
57	SYNPCC7002_A0801 SYNPCC7002_A0802 SYNPCC7002_A0803	- - -	170077423 170077424 170077425	AACACAAATGTGCT	-84	6.66161	0.0343052	hypothetical protein	Y
58	SYNPCC7002_A0558 SYNPCC7002_A0557	ahpC rumA	170077183 170077182	CGTCCATCTGTACC	-243	6.65764	0.0352837	Alkyl hydroperoxide reductase; peroxiredoxin	Y
59	SYNPCC7002_A2455	nth	170079050	AGTTCTTCTGTACC	-93	6.65365	0.0352837	endonuclease III	Y
60	SYNPCC7002_A2752	-	170079343	AATACACCTGAACT	-148	6.64964	0.0363272	acetyltransferase	Y
61	SYNPCC7002_A2709	trmU	170079302	AGTACAATGGTAAA	-184	6.64885	0.0363272	tRNA (5-methylaminomethyl-2-thiouridylate)-methyltransferase	Y
62	SYNPCC7002_A1501 SYNPCC7002_A1500	- -	170078110 170078109	TGTACGTCAGTCTT	-70	6.64816	0.0363272	polysaccharide export periplasmic protein	Y
63	SYNPCC7002_A0639	cpcG	170077262	TGCACTATTGTCCA	-152	6.64454	0.0363272	phycocyanin-associated phycobilisome rod-core linker polypeptide	Y
64	SYNPCC7002_A2546 SYNPCC7002_A2545	topA -	170079140 170079139	TCTACCCTTGTCAT	17	6.63272	0.0373989	DNA topoisomerase I	Y
65	SYNPCC7002_A1095	-	170077715	TTTACAAATGTGGT	-53	6.62949	0.0384107	transciptional regulator	Y
66	SYNPCC7002_A0408	-	170077036	AGTACTGATTTATT	-30	6.6293	0.0384107	glycosyl transferase family protein	Y
67	SYNPCC7002_A0463	-	170077089	ATTACGTCTGTTAT	18	6.62905	0.0384107	hypothetical protein	Y
68	SYNPCC7002_A1627	-	170078235	AATACTGCTGTTTT	-76	6.62903	0.0384107	ABC transporter, ATP-binding protein	Y
69	SYNPCC7002_A1631	apcF	170078239	TGTACTTCAGTCAT	-95	6.62189	0.0384107	allophycocyanin beta-18 subunit	Y
70	SYNPCC7002_A1413	-	170078022	ACTACCGTTGTTGT	-149	6.61657	0.0395507	NifU like protein	Y
71	SYNPCC7002_A1486 SYNPCC7002_A1485	- -	170078095 170078094	GATACCTATGTGAT	-149	6.61209	0.0395507	hypothetical protein	Y
72	SYNPCC7002_A0323	-	170076951	AGAATGGTTGTGCT	0	6.61	0.0395507	hypothetical protein	Y
73	SYNPCC7002_A2285 SYNPCC7002_A2286	pstC pstA	170078881 170078882	AATACCGCTGTTTT	-42	6.60778	0.0406973	phosphate ABC transporter, permease protein	Y
74	SYNPCC7002_A2807	rnz	170079393	AGTTCTGGTGTGCC	36	6.60257	0.0406973	tRNA 3' endonuclease RNase Z	Y
75	SYNPCC7002_A2229 SYNPCC7002_A2230 SYNPCC7002_A2231 SYNPCC7002_A2232	- - - -	170078826 170078827 170078828 170078829	GGCACAATTGTCCC	5	6.60112	0.0406973	twin arginine-targeting protein translocase	Y
76	SYNPCC7002_A0519	-	170077144	AGTGCTTATGTTTT	-302	6.5956	0.0417524	hypothetical protein	Y
77	SYNPCC7002_A1661	-	170078269	GGTTCTAGTGTCCT	-63	6.58791	0.0429173	hypothetical protein	Y
78	SYNPCC7002_A0641 SYNPCC7002_A0640	ompR -	170077264 170077263	TGGAGGACTGTACT	-227	6.58362	0.0429173	LuxR family transcriptional regulator	Y
79	SYNPCC7002_A2743 SYNPCC7002_A2742	- -	170079334 170079333	ATCACTCATGTTCT	-95	6.58247	0.0429173	hypothetical protein	Y
80	SYNPCC7002_A1656	proS	170078264	AGTTCCCTTGTTTT	-124	6.58183	0.0429173	prolyl-tRNA synthetase	Y
81	SYNPCC7002_A2662	-	170079256	TGTACGTTTGCCTT	15	6.58082	0.0429173	glycoprotein 64	Y
82	SYNPCC7002_A2096	-	170078697	CGGACACCCGTACA	-23	6.56056	0.0453669	hypothetical protein	Y
83	SYNPCC7002_A2688	-	170079281	CTTACCATTGTTTT	-20	6.55941	0.0467449	hypothetical protein	Y
84	SYNPCC7002_A0050	-	170076685	TTTACAATTGTTAT	-48	6.55915	0.0467449	hypothetical protein	Y
85	SYNPCC7002_A1525 SYNPCC7002_A1526 SYNPCC7002_A1527	- mreC -	170078134 170078135 170078136	CGTACAAGTGGGTT	5	6.55793	0.0467449	cell shape determining protein MreB	Y
86	SYNPCC7002_A0062 SYNPCC7002_A0063	- -	170076697 170076698	AGCACCGTGGTAAT	-359	6.55301	0.0467449	hypothetical protein	Y
87	SYNPCC7002_A1905	ispD	170078510	GGTGCACTTGTTAT	14	6.55265	0.0467449	2-C-methyl-D-erythritol 4-phosphate cytidylyltransferase	Y
88	SYNPCC7002_A0449	-	170077075	AGTACCTCAGTCCC	34	6.55171	0.0467449	hypothetical protein	Y
89	SYNPCC7002_A1975	-	170078580	TGAACTTTTGTATT	-69	6.5487	0.0480446	hypothetical protein	N
90	SYNPCC7002_A2594	-	170079188	TGAACTTTTGTATT	-153	6.5487	0.0480446	hypothetical protein	N
90	SYNPCC7002_A1610	hemC	170078218	TGAACAGTTGTAAC	-105	6.54825	0.0480446	porphobilinogen deaminase	Y
91	SYNPCC7002_A1007	gcp	170077628	AATCCATTTGTACT	-86	6.54059	0.0480446	metalloendopeptidase, O-sialoglycoprotein endopeptidase	Y
