# Supplementary material for: Computational analysis of LexA regulons in Cyanobacteria
Source: BMC Genomics. 2010 Sep 29;11:527. doi: 10.1186/1471-2164-11-527 (PMC3091678; doi:10.1186/1471-2164-11-527)
Supplement: Additional file 6 — Supplementary tables. Additional file 6 contains 33 tables. Tables S32-S57 contains the predicted LexA-binding sites and regulons in the 26 cyanobacterial genomes harboring a lexA gene at p < 0.05. Table S58-62: predicted LexA-binding sites and regulons in the five cyanobacterial genomes without a lexA gene at p < 0.05. Table S63: list of the orthologs of the E. coli SOS response genes in 32 sequenced cyanobacteria. Table S64: list of the most conserved LexA regulon members (number of occurrence > = 6) in the 26 cyanobacterial genomes at p < 0.01. [file 1471-2164-11-527-S6.ZIP › Additional_File_6/Table_s54_RCC307_p0.05.xls]

## Sheet: Sheet1
Rank	Transcription Unit	Name	gi numbers	Putative LexA Binding Site	Position	Score	p-value	Annotation	Have an orthologue or not(Y/N)
1	SynRCC307_1534	-	148242633	AGTACAGGTGTACT	-45	9.19339	0	hypothetical protein	Y
2	SynRCC307_1535 SynRCC307_1536 SynRCC307_1537	- - -	148242634 148242635 148242636	AGTACACCTGTACT	-73	8.97531	0.000764368	hypothetical protein	Y
3	SynRCC307_1977 SynRCC307_1976 SynRCC307_1975	- - -	148243076 148243075 148243074	GGTACGCCTGTACT	-66	8.42956	0.00101328	hypothetical protein	Y
4	SynRCC307_1076	-	148242175	AGTACGCATGTACT	-66	8.26499	0.0012691	hypothetical protein	N
5	SynRCC307_0035 SynRCC307_0034	wcaG -	148241134 148241133	GATACAGGTGTACT	-20	7.98682	0.00312566	Nucleoside-diphosphate-sugar epimerase	Y
6	SynRCC307_1756	lexA	148242855	GGCACAAATGTATT	-66	7.84475	0.00358148	SOS-response transcriptional repressor	Y
7	SynRCC307_0171 SynRCC307_0172 SynRCC307_0173 SynRCC307_0174	- - - -	148241270 148241271 148241272 148241273	CTTACATCTGTAGT	-492	7.76322	0.00517242	hypothetical protein	Y
8	SynRCC307_0579 SynRCC307_0580 SynRCC307_0581	hisF - ubiE	148241678 148241679 148241680	AGCACTGGTGTGCT	-651	7.55699	0.00869858	Imidazole glycerol phosphate synthase subunit HisF	Y
9	SynRCC307_0001	dnaN	148241100	ATTACGGCTGTTTT	-148	7.4898	0.00973116	DNA polymerase III beta subunit	Y
10	SynRCC307_0041 SynRCC307_0042 SynRCC307_0043 SynRCC307_0044 SynRCC307_0045	- umuD umuC - -	148241140 148241141 148241142 148241143 148241144	GGAACCGCTGTCCT	-26	7.38407	0.0148376	hypothetical protein	Y
11	SynRCC307_0583 SynRCC307_0584 SynRCC307_0585 SynRCC307_0586	- - glyQ -	148241682 148241683 148241684 148241685	CGCACCAATGTCCT	-582	7.36044	0.015605	Putative multicopper oxidase	Y
12	SynRCC307_1978	-	148243077	AGTAGTTCTGTACT	-284	7.354	0.0166283	hypothetical protein	N
13	SynRCC307_0200	-	148241299	TGTACTCTTGTTTT	-308	7.3302	0.0173958	hypothetical protein	N
14	SynRCC307_0080 SynRCC307_0081 SynRCC307_0082 SynRCC307_0083 SynRCC307_0084	ribH - rfbC rfbD rfbB	148241179 148241180 148241181 148241182 148241183	AGTACGGCCGTCCT	-47	7.3263	0.0194423	Riboflavin synthase beta-chain	Y
15	SynRCC307_1018 SynRCC307_1017 SynRCC307_1016 SynRCC307_1015 SynRCC307_1014	lig - - - -	148242117 148242116 148242115 148242114 148242113	AGCACTGCTGTCTT	-405	7.27658	0.0220005	ATP-dependent DNA ligase	Y
16	SynRCC307_0384	-	148241483	AGTACACTTGTGTG	-53	7.26658	0.0230238	hypothetical protein	Y
17	SynRCC307_2264 SynRCC307_2263	nagA chlM	148243363 148243362	GGTAGTTGTGTAGT	-503	7.25795	0.0237913	N-acetylglucosamine-6-phosphate deacetylase	Y
18	SynRCC307_0383 SynRCC307_0382 SynRCC307_0381	- - -	148241482 148241481 148241480	CACACAAGTGTACT	-62	7.25247	0.0237913	hypothetical protein	Y
19	SynRCC307_2315	-	148243414	GGCACCGGTGTGCT	-256	7.21318	0.0260936	Predicted esterase	Y
20	SynRCC307_0036	-	148241135	AGTACACCTGTATC	-63	7.2114	0.0260936	hypothetical protein	N
21	SynRCC307_0789 SynRCC307_0788 SynRCC307_0787 SynRCC307_0786 SynRCC307_0785	- clpA gldA - -	148241888 148241887 148241886 148241885 148241884	GGTGCGGATGTATT	-516	7.17675	0.0286518	Predicted acetyltransferase	Y
22	SynRCC307_0194 SynRCC307_0195 SynRCC307_0196 SynRCC307_0197	fabF - lpxD -	148241293 148241294 148241295 148241296	AGCACTTGTGTAAT	-247	7.1248	0.03121	3-oxoacyl-[acyl-carrier-protein] synthase III	N
23	SynRCC307_1511	-	148242610	CGTACGGGGGTTCT	-40	7.07235	0.0350473	Uncharacterized conserved membrane protein, ligand gated ion channel family	Y
24	SynRCC307_2381 SynRCC307_2382 SynRCC307_2383	hepA - -	148243480 148243481 148243482	ATCACGGCTGTATT	-761	7.06866	0.0353031	Superfamily II DNA/RNA helicases, SNF2 family	Y
25	SynRCC307_0204 SynRCC307_0205 SynRCC307_0206	- - -	148241303 148241304 148241305	CATACTGCTGTCTT	-536	7.06712	0.0353031	Sulfolipid biosynthesis protein (UDP-sulfoquinovose synthase)	Y
26	SynRCC307_2321	-	148243420	GATATACATGTAAT	-160	7.05102	0.0360706	hypothetical protein	Y
27	SynRCC307_0920 SynRCC307_0919 SynRCC307_0918	- hemE -	148242019 148242018 148242017	TGTACCGGGGTTCT	-303	7.04454	0.0370939	1,4-alpha-glucan branching enzyme	Y
28	SynRCC307_0741 SynRCC307_0740 SynRCC307_0739 SynRCC307_0738 SynRCC307_0737 SynRCC307_0736 SynRCC307_0735	- - guaB trxA - hisH -	148241840 148241839 148241838 148241837 148241836 148241835 148241834	ATTACTGTTGTATG	-50	7.0293	0.0391404	hypothetical protein	Y
29	SynRCC307_0212 SynRCC307_0211 SynRCC307_0210 SynRCC307_0209 SynRCC307_0208 SynRCC307_0207	rub - psbE psbF psbL psbJ	148241311 148241310 148241309 148241308 148241307 148241306	AGCAAACATGTAAT	-319	7.02652	0.0391404	Rubredoxin	Y
30	SynRCC307_2324	-	148243423	AGCACCCCTGTCAT	-246	7.01678	0.0416986	hypothetical protein	Y
31	SynRCC307_1499	-	148242598	AGTAGCAGTGTCAT	-146	7.0163	0.0416986	hypothetical protein	Y
32	SynRCC307_0325	sodC	148241424	CTTACTGCTGTCTT	-21	6.99966	0.0442568	superoxide dismutase	Y
33	SynRCC307_1746	cobL	148242845	TGAACCGTTGTCTT	-656	6.98559	0.0452801	Precorrin-6Y methylase	Y
34	SynRCC307_1690 SynRCC307_1689	trm1 petM	148242789 148242788	AACACAGCTGTTGT	-378	6.98291	0.0452801	N(2),N(2)-dimethylguanosine tRNA methyltransferase	Y
35	SynRCC307_1841	-	148242940	AGAAGAGCTGTATT	-106	6.9537	0.0486058	Conserved hypothetical protein, specific to cyanobacteria	Y
