# Supplementary material for: Computational analysis of LexA regulons in Cyanobacteria
Source: BMC Genomics. 2010 Sep 29;11:527. doi: 10.1186/1471-2164-11-527 (PMC3091678; doi:10.1186/1471-2164-11-527)
Supplement: Additional file 6 — Supplementary tables. Additional file 6 contains 33 tables. Tables S32-S57 contains the predicted LexA-binding sites and regulons in the 26 cyanobacterial genomes harboring a lexA gene at p < 0.05. Table S58-62: predicted LexA-binding sites and regulons in the five cyanobacterial genomes without a lexA gene at p < 0.05. Table S63: list of the orthologs of the E. coli SOS response genes in 32 sequenced cyanobacteria. Table S64: list of the most conserved LexA regulon members (number of occurrence > = 6) in the 26 cyanobacterial genomes at p < 0.01. [file 1471-2164-11-527-S6.ZIP › Additional_File_6/Table_s55_WH8102_p0.05.xls]

## Sheet: Sheet1
Rank	Transcription Unit	Name	gi numbers	Putative LexA Binding Site	Position	Score	p-value	Annotation	Have an orthologue or not(Y/N)
1	SYNW1138	-	33865672	AGTACTGGTGTATT	-14	9.32066	0	hypothetical protein	Y
2	SYNW2062	recA	33866594	CGTACGCCTGTACT	-64	9.10035	2.57202e-06	recombinase A	Y
3	SYNW1466	-	33866000	AGTACTGATGTACT	-1	9.00705	2.57202e-06	hypothetical protein	Y
4	SYNW1467	-	33866001	AGTACATCAGTACT	-22	8.74992	2.31481e-05	hypothetical protein	Y
5	SYNW1045	-	33865579	AGTACTGATGTATT	-54	8.65019	7.71605e-05	hypothetical protein	Y
6	SYNW0037	-	33864573	GATACAGGTGTACT	-1	8.5969	0.000149177	hypothetical protein	Y
7	SYNW2107 SYNW2108 SYNW2109 SYNW2110 SYNW2111	- - - - -	33866639 33866640 33866641 33866642 33866643	AGTACACCTGTTCT	-574	8.5942	0.000149177	hypothetical protein	Y
8	SYNW2106	-	33866638	AGAACAGGTGTACT	-14	8.4293	0.000501543	hypothetical protein	Y
9	SYNW1140	-	33865674	AGTACTTGCGTACT	-15	8.37209	0.000581276	hypothetical protein	Y
10	SYNW1661	-	33866195	GGTACAGGTGTATT	-573	8.32587	0.000614712	hypothetical protein	Y
11	SYNW0347	-	33864883	AGCACAATTGTCCT	-270	7.70784	0.00305298	hypothetical protein	Y
12	SYNW0684	-	33865218	AGTTCTTTTGTACT	-240	7.5723	0.00423611	similar to methyltransferase	Y
13	SYNW0720 SYNW0719 SYNW0718 SYNW0717 SYNW0716 SYNW0715 SYNW0714 SYNW0713 SYNW0712 SYNW0711	cytM - - - chlI ruvC - - - thrA	33865254 33865253 33865252 33865251 33865250 33865249 33865248 33865247 33865246 33865245	TGGACCTCTGTAGT	-568	7.5631	0.0043107	cytochrome cM	Y
14	SYNW1044 SYNW1043	- umuC	33865578 33865577	AATACATCAGTACT	-25	7.55205	0.00441358	putative SOS mutagenesis protein UmuD	Y
15	SYNW1319	-	33865853	CTTACAAATGTTCT	-78	7.51526	0.00484568	hypothetical protein	Y
16	SYNW1205 SYNW1204 SYNW1203	- - -	33865739 33865738 33865737	AGCACCCCTGTTCT	-664	7.49228	0.00518519	hypothetical protein	Y
17	SYNW0873 SYNW0874	- -	33865407 33865408	AAGACGGATGTACT	-133	7.47672	0.00543467	hypothetical protein	Y
18	SYNW0450	-	33864986	CGTACAGAAGTAAT	-55	7.4467	0.00604424	putative sugar-phosphate nucleotide transferase	Y
19	SYNW0959 SYNW0958	- -	33865493 33865492	TATACCTATGTGCT	-25	7.43836	0.00625514	putative multidrug efflux ABC transporter	Y
20	SYNW2410	-	33866940	TGTACAATTGTATC	-16	7.40284	0.00706276	hypothetical protein	Y
21	SYNW1148 SYNW1149	- prfC	33865682 33865683	AGCACAGATGTTGT	-94	7.36874	0.00833591	hypothetical protein	Y
22	SYNW2347 SYNW2346 SYNW2345 SYNW2344 SYNW2343 SYNW2342	gloA clpB2 secE nusG rpl11 rpl1	33866877 33866876 33866875 33866874 33866873 33866872	GGTACAGGGGTAGT	-503	7.35211	0.0086857	lactoylglutathione lyase	Y
23	SYNW0831 SYNW0832 SYNW0833 SYNW0834	- - - -	33865365 33865366 33865367 33865368	GCTACGGTTGTCCT	-21	7.2714	0.011695	hypothetical protein	Y
24	SYNW1459 SYNW1460	- -	33865993 33865994	AGCACACCTGTCGT	-381	7.24411	0.0129192	hypothetical protein	Y
25	SYNW0111	-	33864647	CGAACCACTGTCCT	32	7.19812	0.0149846	hypothetical protein	Y
26	SYNW1946 SYNW1947	- -	33866478 33866479	GACACGAATGTTCT	36	7.15562	0.0167438	PhoH family protein	Y
27	SYNW0651 SYNW0650 SYNW0649 SYNW0648 SYNW0647 SYNW0646 SYNW0645	- - rmlA rfbC rfbD rfbB -	33865185 33865184 33865183 33865182 33865181 33865180 33865179	GGTACTGATGCAGT	-762	7.10229	0.0192413	hypothetical protein	Y
28	SYNW1565 SYNW1566 SYNW1567	- - -	33866099 33866100 33866101	GATACTGATGTTTT	-78	7.10126	0.0192413	hypothetical protein	Y
29	SYNW1979	-	33866511	AATACAGATGTATC	-497	7.09699	0.0197917	hypothetical protein	Y
30	SYNW0652	-	33865186	GGTACTGATGCAGT	-198	7.05072	0.0220859	similar to methionine salvage pathway enzyme E-2/E-2'	Y
31	SYNW2489	-	33867019	AGTAGACTTGTTGT	-66	7.04718	0.0227109	hypothetical protein	Y
32	SYNW0750 SYNW0749 SYNW0748 SYNW0747	zwf - cbiA -	33865284 33865283 33865282 33865281	GGCACTGTTGTTTT	-40	7.04201	0.0227109	glucose-6-phosphate dehydrogenase	Y
33	SYNW1662	-	33866196	TGGACTCCTGTTTT	-671	7.01546	0.024591	phage integrase family	Y
34	SYNW1771 SYNW1772	proS psb27	33866303 33866304	CGTACAGCGGTTTT	-79	7.01475	0.024591	prolyl-tRNA synthetase	Y
35	SYNW0259	glyA	33864795	TGGACAGCTGTTGT	-59	7.00539	0.0252906	serine hydroxymethyltransferase	Y
36	SYNW0291	crtR	33864827	GGTACCAGTGGCCT	-86	6.98444	0.0266101	beta-carotene hydroxylase	Y
37	SYNW1102	-	33865636	GGGACAGATGTGAT	0	6.98315	0.0266101	hypothetical protein	Y
38	SYNW0302	-	33864838	TTTACCGGTGTTGT	-122	6.96834	0.0280453	hypothetical protein	Y
39	SYNW0848 SYNW0849	- -	33865382 33865383	GGGACTTGTGTTGT	-708	6.96253	0.0280453	hypothetical protein	Y
40	SYNW0169 SYNW0168	pfs -	33864705 33864704	CGCACCAGTGTGAT	-136	6.94506	0.0295705	possible MTA/SAH nucleosidase	Y
41	SYNW0416	-	33864952	TGCACCGCTGTCTT	-292	6.94177	0.0295705	Possible glycosyltransferase	Y
42	SYNW1982 SYNW1983	psbB psbT	33866514 33866515	CACACCGTTGTCAT	36	6.93687	0.0302598	photosystem II chlorophyll-binding protein CP47	Y
43	SYNW1509 SYNW1510 SYNW1511 SYNW1512 SYNW1513	- - - - -	33866043 33866044 33866045 33866046 33866047	AACACAGCTGTTCT	-28	6.90882	0.0324769	Possible type II alternative RNA polymerase sigma factor	Y
44	SYNW1879 SYNW1878 SYNW1877 SYNW1876	- - - BirA	33866411 33866410 33866409 33866408	GCTACCGGTGTGAT	-387	6.90695	0.0324769	similar to chloroplast membrane-associated 30 kD protein	Y
45	SYNW2041 SYNW2042 SYNW2043 SYNW2044 SYNW2045 SYNW2046 SYNW2047 SYNW2048	- rodA - psaD trpE - ppc -	33866573 33866574 33866575 33866576 33866577 33866578 33866579 33866580	GGTCCCATTGTTCT	-159	6.89534	0.033269	MRP protein homolog	Y
46	SYNW1318	-	33865852	AGAACATTTGTAAG	-79	6.88836	0.0340869	hypothetical protein	Y
47	SYNW1711 SYNW1710 SYNW1709 SYNW1708 SYNW1707	ndhF1 ndhD2 chpX - cbbX	33866243 33866242 33866241 33866240 33866239	AGTACGTCGGTGGT	-288	6.88706	0.0340869	NADH dehydrogenase subunit L	Y
48	SYNW1147	nrdJ	33865681	ACAACATCTGTGCT	-9	6.88209	0.0340869	ribonucleotide reductase (Class II)	Y
49	SYNW1720	ham1	33866252	CGCACTGCTGTGGT	-194	6.87039	0.0348611	Ham1 protein homolog	Y
50	SYNW1778	-	33866310	GGCACCGCCGTACT	-684	6.86955	0.035751	hypothetical protein	Y
51	SYNW2161 SYNW2160	- -	33866693 33866692	CATGCCCATGTACT	-342	6.85057	0.0366127	putative 4'-phosphopantetheinyl transferase	Y
52	SYNW1564	-	33866098	GGCACAGATGTAAG	-378	6.82513	0.0398122	hypothetical protein	Y
53	SYNW0058	rpmI	33864594	CGTATTCTTGTTGT	-22	6.82106	0.0398122	50S ribosomal protein L35	Y
54	SYNW1990 SYNW1991 SYNW1992	- - -	33866522 33866523 33866524	TGTAGTGTTGTCTT	-89	6.81485	0.041088	hypothetical protein	Y
55	SYNW1159	-	33865693	CCTACTGTTGTAGT	-314	6.8137	0.041088	hypothetical protein	N
56	SYNW1583	-	33866117	TGTGCCAATGTACT	-145	6.794	0.0436317	hypothetical protein	N
57	SYNW0721	petG	33865255	GGAAGAATTGTGCT	14	6.77121	0.0464429	cytochrome b6-f complex subunit V	Y
58	SYNW2158	yrvN	33866690	CGCAGCGATGTACT	-449	6.76332	0.0479372	putative ATPase, AAA family	Y
59	SYNW1861 SYNW1862 SYNW1863 SYNW1864	coxB coxA coxC -	33866393 33866394 33866395 33866396	CGTAGCGATGTCTT	-146	6.76172	0.0479372	possible cytochrome c oxidase subunit II	Y
