# Supplementary material for: Computational analysis of LexA regulons in Cyanobacteria
Source: BMC Genomics. 2010 Sep 29;11:527. doi: 10.1186/1471-2164-11-527 (PMC3091678; doi:10.1186/1471-2164-11-527)
Supplement: Additional file 6 — Supplementary tables. Additional file 6 contains 33 tables. Tables S32-S57 contains the predicted LexA-binding sites and regulons in the 26 cyanobacterial genomes harboring a lexA gene at p < 0.05. Table S58-62: predicted LexA-binding sites and regulons in the five cyanobacterial genomes without a lexA gene at p < 0.05. Table S63: list of the orthologs of the E. coli SOS response genes in 32 sequenced cyanobacteria. Table S64: list of the most conserved LexA regulon members (number of occurrence > = 6) in the 26 cyanobacterial genomes at p < 0.01. [file 1471-2164-11-527-S6.ZIP › Additional_File_6/Table_s56_WH7803_p0.05.xls]

## Sheet: Sheet1
Rank	Transcription Unit	Name	gi numbers	Putative LexA Binding Site	Position	Score	p-value	Annotation	Have an orthologue or not(Y/N)
1	SynWH7803_0843	-	148239179	AGTACAGATGTACT	-13	9.87699	0	hypothetical protein	Y
2	SynWH7803_1500	-	148239836	AGTACATCTGTACT	-8	9.59611	0	hypothetical protein	Y
3	SynWH7803_0439	recA	148238775	CGTACATCTGTACT	-132	9.31322	0	RecA protein (recombinase A)	Y
4	SynWH7803_0037	-	148238373	AGTACAAACGTATT	-59	8.92749	7.62195e-05	Conserved hypothetical protein with transmembrane domains	Y
5	SynWH7803_0036	wcaG	148238372	AATACGTTTGTACT	-1	8.84079	8.13008e-05	Nucleoside-diphosphate-sugar epimerase	Y
6	SynWH7803_0844	-	148239180	AGTACATCTGTACT	-29	8.61294	0.000119411	Uncharacterized membrane protein	Y
7	SynWH7803_0508	-	148238844	AGTACCGCTGTTGT	-128	8.20034	0.00035315	hypothetical protein	Y
8	SynWH7803_0523 SynWH7803_0524 SynWH7803_0525 SynWH7803_0526	smf hemK - -	148238859 148238860 148238861 148238862	AATACATGTGTACT	5	8.18041	0.000383638	Predicted Rossmann fold nucleotide-binding protein involved in DNA uptake	Y
9	SynWH7803_0815 SynWH7803_0816 SynWH7803_0817	- - -	148239151 148239152 148239153	GGTACGCCTGTTCT	-89	8.00086	0.000995935	Zn-dependent alcohol dehydrogenases	Y
10	SynWH7803_1595	petG	148239931	GGAACAATTGTGCT	-25	7.69321	0.00224339	Cytochrome b6-f complex subunit V	Y
11	SynWH7803_1534	-	148239870	AGTGCGGATGTACT	-544	7.61413	0.00318598	Predicted acetyltransferase	Y
12	SynWH7803_2160	-	148240496	ACTACACGTGTGTT	-46	7.44886	0.00672764	Uncharacterized membrane protein	Y
13	SynWH7803_2033 SynWH7803_2034 SynWH7803_2035	- - glnB	148240369 148240370 148240371	GGTACAACTGCATT	-148	7.44376	0.00672764	hypothetical protein	Y
14	SynWH7803_2039	fumC	148240375	GGCACCCATGTTCT	-93	7.40019	0.0076626	Fumarase	Y
15	SynWH7803_2314 SynWH7803_2315	ndhH -	148240650 148240651	AGCACGAATGTTTT	-13	7.38983	0.00816565	NAD(P)H-quinone oxidoreductase chain H	Y
16	SynWH7803_0568 SynWH7803_0569 SynWH7803_0570 SynWH7803_0571 SynWH7803_0572 SynWH7803_0573	engA cbiQ - - - proC	148238904 148238905 148238906 148238907 148238908 148238909	CGTGCCTCTGTACT	-30	7.36784	0.00873222	GTP-binding protein engA	Y
17	SynWH7803_0096	-	148238432	AATACAGTTGTATT	-81	7.2576	0.0122764	hypothetical protein	N
18	SynWH7803_1285	-	148239621	TGTACGGCCGTAGC	-646	7.24186	0.0125991	hypothetical protein	Y
19	SynWH7803_1915	-	148240251	AGTACGGCTGTGAT	-54	7.2124	0.0136331	hypothetical protein	N
20	SynWH7803_0488	cpeZ	148238824	GGGACATCTGTCTT	-183	7.15094	0.0159045	Bilin biosynthesis protein CpeZ	Y
21	SynWH7803_1473	-	148239809	GGTACGAAAGTCCT	-41	7.11871	0.0177795	hypothetical protein	Y
22	SynWH7803_0566	-	148238902	TGTACACAAGTTTT	-14	7.09088	0.0188237	hypothetical protein	Y
23	SynWH7803_0548	-	148238884	GGCACTCCTGTTTT	-40	7.06883	0.0205234	Alpha-glycosidase of family GH13 with possible action on starch/glycogen	Y
24	SynWH7803_1291 SynWH7803_1292 SynWH7803_1293	rpmG rpsR -	148239627 148239628 148239629	TGTAGAGTTGTTGT	-38	7.03351	0.0224238	50S ribosomal protein L33	Y
25	SynWH7803_2245 SynWH7803_2244 SynWH7803_2243	copA tmk holB	148240581 148240580 148240579	ATTACTCATGTAAA	-362	6.99084	0.0249822	Copper-transporting ATPase	Y
26	SynWH7803_0045	-	148238381	CGAACGATTGTGTT	-132	6.98658	0.025592	hypothetical protein	Y
27	SynWH7803_0292	-	148238628	GGCACCGGTGTGAT	-213	6.96938	0.0269131	Predicted esterase	Y
28	SynWH7803_0559	-	148238895	CGGACTGCTGTTGT	-89	6.96652	0.0269131	hypothetical protein	Y
29	SynWH7803_1596 SynWH7803_1597 SynWH7803_1598 SynWH7803_1599 SynWH7803_1600 SynWH7803_1601 SynWH7803_1602 SynWH7803_1603 SynWH7803_1604 SynWH7803_1605 SynWH7803_1606	cytM - - - chlI ruvC - - - - thrA	148239932 148239933 148239934 148239935 148239936 148239937 148239938 148239939 148239940 148239941 148239942	AGCACAATTGTTCC	-10	6.96071	0.0269131	Cytochrome c-553-like	Y
30	SynWH7803_0092	galE	148238428	AGTATTAATGTTAT	-14	6.94418	0.0281911	UDP-glucose-4-epimerase	Y
31	SynWH7803_1792 SynWH7803_1791 SynWH7803_1790 SynWH7803_1789	- - - -	148240128 148240127 148240126 148240125	TGTTCCCATGTTTT	7	6.94227	0.0281911	Uncharacterized secreted protein	Y
32	SynWH7803_0737	-	148239073	GCTACGGATGTCAT	0	6.91763	0.0301448	hypothetical protein	Y
33	SynWH7803_0106 SynWH7803_0107	- rfbB	148238442 148238443	GGTACCTTTGGTCT	-26	6.90835	0.0308994	Possible Zn-dependent metalloprotease	Y
34	SynWH7803_2120	-	148240456	CGAACCGCTGTCCG	-67	6.86745	0.0338669	Predicted N6-adenine-specific DNA methylase	Y
35	SynWH7803_0717 SynWH7803_0716 SynWH7803_0715 SynWH7803_0714 SynWH7803_0713	- - - - -	148239053 148239052 148239051 148239050 148239049	GGCAGGGGTGTACT	-164	6.8584	0.0345503	hypothetical protein	Y
36	SynWH7803_2399 SynWH7803_2400 SynWH7803_2401 SynWH7803_2402	- hepA - -	148240735 148240736 148240737 148240738	AACACACCTGTGCT	-400	6.85617	0.0345503	hypothetical protein	Y
37	SynWH7803_2452 SynWH7803_2451	- -	148240788 148240787	TGGACGCCTGTTGT	32	6.85029	0.0345503	Hypothetical membrane protein	Y
38	SynWH7803_0126 SynWH7803_0127 SynWH7803_0128 SynWH7803_0129	- - - -	148238462 148238463 148238464 148238465	AGCATTGATGTGTT	-760	6.82026	0.0369614	Conserved hypothetical protein with tetratricopeptide repeat domains	Y
39	SynWH7803_2480 SynWH7803_2481	- narB	148240816 148240817	ACTACTTCTGTAAC	-202	6.81249	0.0377236	Nitrate/nitrite transporter, MFS family	Y
40	SynWH7803_1632 SynWH7803_1633	- -	148239968 148239969	GGTGCTCGTGTTCT	38	6.80817	0.038501	DNA or RNA helicases of superfamily II	Y
41	SynWH7803_2167 SynWH7803_2166 SynWH7803_2165	- - -	148240503 148240502 148240501	ACTACCACTGCACT	-46	6.80302	0.038501	Possible membrane-fusion protein	Y
42	SynWH7803_0993	-	148239329	AGTACTGATCTCTT	-79	6.79898	0.0393216	Porin homolog	Y
43	SynWH7803_0403	5.1.1.1	148238739	GGCACCGCAGTACT	-313	6.78472	0.0400864	Alanine racemase	Y
44	SynWH7803_0828 SynWH7803_0829	- -	148239164 148239165	TGGACTCATGGACT	-385	6.77375	0.0408892	hypothetical protein	Y
45	SynWH7803_0472	purM	148238808	TCTACTGATGGACT	7	6.76151	0.041781	Phosphoribosylformylglycinamidine cyclo-ligase	Y
46	SynWH7803_0069	-	148238405	GGTACCCCTGGGCT	-153	6.7529	0.0427236	hypothetical protein	Y
47	SynWH7803_1094 SynWH7803_1095 SynWH7803_1096 SynWH7803_1097	- - - -	148239430 148239431 148239432 148239433	GATACAGCTGCACT	15	6.74999	0.0435899	Conserved membrane protein TerC family, possibly involved in tellurium resistance	Y
48	SynWH7803_0390 SynWH7803_0391 SynWH7803_0392	- psaA psaB	148238726 148238727 148238728	TGAACCTTTGTAAC	-5	6.74882	0.0435899	hypothetical protein	Y
49	SynWH7803_0184	smpB	148238520	CTGACCGATGTAAT	-230	6.73537	0.0445427	SsrA-binding protein	Y
50	SynWH7803_0337	crtR	148238673	GGTACCAGTGGCTT	-114	6.73482	0.0445427	Beta-carotene hydroxylase	Y
51	SynWH7803_1268 SynWH7803_1267	coaD -	148239604 148239603	AGTAACGATGAACT	-272	6.73415	0.0445427	Phosphopantetheine adenylyltransferase	Y
52	SynWH7803_0981	-	148239317	TGAACACCTGCACT	-191	6.71408	0.0463999	Permease of the drug/metabolite transporter (DMT) superfamily (metal resistance protein)	Y
53	SynWH7803_2479 SynWH7803_2478 SynWH7803_2477	mobA moaA -	148240815 148240814 148240813	GTTACAGAAGTAGT	-40	6.71018	0.0463999	Molybdopterin-guanine dinucleotide biosynthesis protein A	Y
54	SynWH7803_0888 SynWH7803_0887	- -	148239224 148239223	ACTACGGTTTTAAT	-51	6.70143	0.0474365	hypothetical protein	Y
55	SynWH7803_1876	ribE	148240212	AGAACCGATGTTCA	7	6.69768	0.0483664	Riboflavin synthase alpha chain	Y
56	SynWH7803_0695 SynWH7803_0696	hisG -	148239031 148239032	AGCACTGGTGTGCG	-380	6.69244	0.0483664	ATP phosphoribosyltransferase	Y
