# Supplementary material for: Computational analysis of LexA regulons in Cyanobacteria
Source: BMC Genomics. 2010 Sep 29;11:527. doi: 10.1186/1471-2164-11-527 (PMC3091678; doi:10.1186/1471-2164-11-527)
Supplement: Additional file 6 — Supplementary tables. Additional file 6 contains 33 tables. Tables S32-S57 contains the predicted LexA-binding sites and regulons in the 26 cyanobacterial genomes harboring a lexA gene at p < 0.05. Table S58-62: predicted LexA-binding sites and regulons in the five cyanobacterial genomes without a lexA gene at p < 0.05. Table S63: list of the orthologs of the E. coli SOS response genes in 32 sequenced cyanobacteria. Table S64: list of the most conserved LexA regulon members (number of occurrence > = 6) in the 26 cyanobacterial genomes at p < 0.01. [file 1471-2164-11-527-S6.ZIP › Additional_File_6/Table_s57_PCC6803_p0.05.xls]

## Sheet: Sheet1
Rank	Transcription Unit	Name	gi numbers	Putative LexA Binding Site	Position	Score	p-value	Annotation	Have an orthologue or not(Y/N)
1	slr0616	-	16331815	AGCACTATTGTACT	-258	7.90419	2.49633e-05	hypothetical protein	Y
2	slr0070 slr0467 slr0468	fmt natA -	16331503 16331504 16331505	ACTACGACTGTACT	-162	7.47754	0.000883994	methionyl-tRNA formyltransferase	Y
3	slr2030	-	16329874	TGTACAGATGTTTT	-541	7.46823	0.000907489	hypothetical protein	Y
4	sll0267 sll0268	- -	16331091 16331090	AGTACTATTGTTCG	-50	7.42776	0.00104993	hypothetical protein	Y
5	sll0223 ssl0410	ndhB -	16329313 16329312	TGTACCTATGGACT	7	7.35456	0.00150073	NAD(P)H-quinone oxidoreductase subunit 2	Y
6	sll1770 sll1771 sll1772	- - mutS	16330264 16330263 16330262	CGCACCTATGTAAT	-108	7.31643	0.00190015	ABC1-like	Y
7	sll0041 sll0042 sll0043 sll0044	- tar - -	16331988 16331987 16331986 16331985	GGTACTGATGTCCA	-40	7.27809	0.00235242	tsr or; CheD	Y
8	sll0051	-	16331502	AGTACAGTCGTAGT	-39	7.26331	0.00247137	hypothetical protein	Y
9	sll0921	-	16330984	CGTACTATTGTTCC	-264	7.24318	0.00268429	NarL subfamily	Y
10	sll0300	ribC	16331229	GGCACAATTGTAAT	-24	7.22139	0.00292805	riboflavin synthase subunit alpha	Y
11	slr0906	psbB	16331660	CATACAGTTGTCCT	36	7.18217	0.00361527	photosystem II CP47 protein	Y
12	sll0514	-	16332017	AGTACGACGGTAAT	-76	7.16714	0.00401028	hypothetical protein	Y
13	sll0644	-	16329563	TGGACCATTGTACA	-147	7.16281	0.00401028	esterase	Y
14	sll1832 sll1833	- ftsI	16329736 16329735	CGCACCTTTGTAGT	-16	7.09775	0.00607636	hypothetical protein	Y
15	slr2031	-	16329875	AGAACAATTGTTTT	-114	7.09411	0.00607636	sigma factor SibG regulation protein; RsbU	Y
16	slr2095 slr2096 slr2097	- - glbN	16330581 16330582 16330583	GGGACTTATGTTTT	-170	7.05515	0.0075257	transposase	Y
17	sll0622 sll0623	nadA -	16332145 16332144	AGCACCCCTGTGTT	-339	7.03953	0.00827019	quinolinate synthetase	Y
18	slr0239	cbiF	16329293	GGTACTAGAGTATT	-186	7.00898	0.0093906	precorrin methylase	Y
19	sll1910	zam	16329873	TGTACACCTGCAGT	-120	7.00047	0.0093906	protein conferring resistance to acetazolamide; Zam	Y
20	sll1499	gltB	16332153	TGTCCAGATGTCCT	7	6.97688	0.0105668	ferredoxin-dependent glutamate synthase	Y
21	slr1807 slr1808	- hemA	16330329 16330330	AGCACCATTGTCGT	-254	6.97067	0.0105668	hypothetical protein	Y
22	sll0721	-	16332225	TGTGCAAATGTAAT	-133	6.93352	0.0120661	leukotoxin; LtA	Y
23	slr0406	pyrC	16331133	TTTACAGGTGTATT	-210	6.92678	0.0125639	dihydroorotase	Y
24	sll0617	im30	16331547	CGGACTTCTGTACA	-47	6.90632	0.013467	chloroplast membrane-associated 30 kD protein	Y
25	sll1628	-	16330359	GGTACTCATGCAAT	-212	6.89767	0.0139618	hypothetical protein	Y
26	sll1941 sll1942	gyrA -	16329694 16329693	AGAACCGTTGTCAT	-18	6.8963	0.0139618	DNA gyrase A subunit	Y
27	slr0420	-	16331594	TGTACCCCTGGAGT	0	6.8924	0.0139618	hypothetical protein	Y
28	sll1308	-	16330227	TGAACTTATGTTTT	-137	6.88627	0.0144214	short chain dehydrogenase	Y
29	slr1634	-	16331036	TGTCCCTATGTCCT	-377	6.88054	0.0144214	hypothetical protein	Y
30	slr0110	-	16331850	GGAACAATTGTGGT	-44	6.85764	0.0160881	hypothetical protein	Y
31	slr1622	ppa	16331023	CGTCCTTCTGTTCT	-247	6.83888	0.0171542	inorganic pyrophosphatase	Y
32	slr1897	srrA	16329947	TGAACCACTGTTTT	-25	6.8279	0.0177357	SrrA	Y
33	sll1388 sll1389 ssl2717	- - -	16330827 16330826 16330825	CGCACTCGTGTTTT	-34	6.82144	0.0177357	hypothetical protein	Y
34	sll1121	-	16329962	AGTACAAGAGTCAT	-70	6.81111	0.0184464	hypothetical protein	Y
35	slr0869	-	16330409	ATTACTCATGTCAT	-266	6.77519	0.0213759	hypothetical protein	Y
36	slr0115 slr0116	- -	16331854 16331855	ATTACCCATGTTTT	-162	6.77333	0.0213759	OmpR subfamily	Y
37	slr0789 slr0790	- umuC	16331896 16331897	AGCACTGAGGTACC	-360	6.77	0.0213759	hypothetical protein	Y
38	sll0784 sll0785 sll0786 sll0787 ssl1464	merR - - - -	16331918 16331917 16331916 16331915 16331914	TGTAAAAATGTGCT	-128	6.76778	0.0221982	nitrilase	Y
39	sll0148 sll0149	- -	16331148 16331147	AGCACCAAAGTTCT	-51	6.75745	0.0230837	hypothetical protein	Y
40	slr2131	-	16330661	AGTAAAACTGTAAT	-123	6.74891	0.0239809	cation or drug efflux system protein	Y
41	slr0935 slr0936	- nadC	16330986 16330987	AGCACAATTGTAAA	-125	6.74695	0.0239809	hypothetical protein	Y
42	sll2011	-	16330304	CGAACTAATGTTAT	-64	6.72722	0.0258532	hypothetical protein	Y
43	sll1380 sll1381	- -	16330843 16330842	CGTTCCCATGTATT	-74	6.70958	0.0278869	hypothetical protein	Y
44	slr0530 slr0531	- -	16332019 16332020	TGCACTGTTGTTAT	-152	6.70728	0.0278869	membrane bound sugar transport protein	Y
45	sll0905	maf	16331017	GGGACGGCTGTGTT	-101	6.70594	0.0278869	Maf-like protein	Y
46	slr1329	atpB	16330679	AGTAATCCTGTAGT	-33	6.70455	0.0278869	ATP synthase subunit B	Y
47	slr0529	-	16332018	ATTACCGTCGTACT	-351	6.69768	0.0288605	hypothetical protein	Y
48	ssl0738	-	16331603	AGAACTTAAGTCCT	-552	6.68696	0.0297974	hypothetical protein	Y
49	sll0670	-	16331947	ATTACTCATGTTAT	7	6.67176	0.0308326	hypothetical protein	Y
50	slr1120	hofD	16329234	ACTACATTTGTCTT	-152	6.66145	0.0318341	type 4 prepilin peptidase	Y
51	sll1825	-	16329908	GGGACAGTGGTACA	0	6.65717	0.0328928	short chain dehydrogenase	Y
52	sll0381 sll0382 sll0383 sll0384 sll0385	- - cbiM - -	16331588 16331587 16331586 16331585 16331584	TGCCCTGCTGTACT	-160	6.63984	0.0349633	hypothetical protein	Y
53	sll0984 sll0985	- -	16329767 16329766	GGTAAGGTTGTAAT	-56	6.6383	0.0349633	hypothetical protein	Y
54	slr0320	-	16331221	TGTACGTTCGTCTT	28	6.638	0.0349633	hypothetical protein	Y
55	sll0776 sll0777	pknA -	16331927 16331926	ATTACAATTGTCAT	-95	6.62956	0.0360206	eukaryotic protein kinase	Y
56	sll0257	-	16331109	TGAACGCCTGGACT	-144	6.62681	0.0360206	hypothetical protein	Y
57	slr1666 ssr2781	degT -	16332246 16332247	AATACTCTTGTTTT	-193	6.62627	0.0360206	pleiotropic regulatory protein	Y
58	sll1112	aroQ	16329990	CGAACAGTCGTAGT	-520	6.62407	0.0360206	3-dehydroquinate dehydratase	Y
59	slr0093 slr0095	dnaJ -	16331768 16331769	GGGACACTTGTATG	1	6.6238	0.0360206	DnaJ protein	Y
60	sll1214	-	16329175	TTTACCCCTGTACC	-759	6.62271	0.0360206	hypothetical protein	Y
61	slr0016	-	16331400	TTTACTTATGTTTT	-274	6.61929	0.0371204	hypothetical protein	Y
62	slr1759 slr1760 slr1761	- - ytfC	16329648 16329649 16329650	AGTGCCACTGTGAT	21	6.61432	0.0371204	hybrid sensory kinase	Y
63	sll1485 sll1486	- -	16332181 16332180	CGTCCTGTTGTACC	-215	6.61262	0.0371204	hypothetical protein	Y
64	ssl1300 sll0690	- vapC	16331533 16331532	TGTAACTATGTCTT	25	6.60315	0.0382291	PEMI-like protein	Y
65	slr0964	-	16329462	TGGACCGAAGTGCT	-100	6.60078	0.0382291	hypothetical protein	Y
66	slr0885	-	16330202	AGCACTGTGGTCCT	-105	6.59756	0.0393084	hypothetical protein	Y
67	slr1331 slr1332	ymxG fabF	16330681 16330682	GGGACGGTTGTCGT	-145	6.59655	0.0393084	processing protease	Y
68	sll0274	-	16331083	GGCACTGATGTATA	-30	6.59583	0.0393084	hypothetical protein	Y
69	sll1498	carA	16332155	GGTACTTCAGTTTT	-590	6.59475	0.0393084	carbamoyl-phosphate synthase small subunit	Y
70	sll0176 sll0177	- -	16331254 16331253	CGGACAAAAGTGCT	-193	6.58772	0.0404449	hypothetical protein	Y
71	slr0819 ssr1391	int -	16330723 16330724	TGGACCTATGTAGC	39	6.579	0.0417151	apolipoprotein N-acyltransferase	Y
72	slr0013 slr0014	- mgtC	16331395 16331396	TCTACTAATGTTTT	-321	6.57057	0.0417151	hypothetical protein	Y
73	slr1748	-	16330086	AGTATTTATGTACA	-70	6.55948	0.044257	hypothetical protein	Y
74	slr0399	ycf39	16331123	AGTACCGGGGTAGG	-94	6.55529	0.044257	ycf39 gene product	Y
75	ssl2250	-	16330116	AGTCCTTATGTATA	7	6.55107	0.044257	glycoprotein 64	Y
76	ssr2611	-	16330074	TGAACTGTTGTCCG	-29	6.54177	0.0457327	hypothetical protein	Y
77	slr1367	glgP	16330178	CGGGCTTCTGTACT	-26	6.53259	0.047141	glycogen phosphorylase	Y
78	slr0686	-	16329564	TGTACAATGGTCCA	-36	6.53007	0.047141	hypothetical protein	Y
79	slr0317	-	16331888	TGTGCGTGTGTGGT	-273	6.52067	0.0485727	hypothetical protein	Y
