# Supplementary material for: Computational analysis of LexA regulons in Cyanobacteria
Source: BMC Genomics. 2010 Sep 29;11:527. doi: 10.1186/1471-2164-11-527 (PMC3091678; doi:10.1186/1471-2164-11-527)
Supplement: Additional file 6 — Supplementary tables. Additional file 6 contains 33 tables. Tables S32-S57 contains the predicted LexA-binding sites and regulons in the 26 cyanobacterial genomes harboring a lexA gene at p < 0.05. Table S58-62: predicted LexA-binding sites and regulons in the five cyanobacterial genomes without a lexA gene at p < 0.05. Table S63: list of the orthologs of the E. coli SOS response genes in 32 sequenced cyanobacteria. Table S64: list of the most conserved LexA regulon members (number of occurrence > = 6) in the 26 cyanobacterial genomes at p < 0.01. [file 1471-2164-11-527-S6.ZIP › Additional_File_6/Table_s58_Synechococcus sp._JA-3-3Ab_ A-Prime_p0.05.xls]

## Sheet: Sheet1
Rank	Transcription Unit	Name	Putative lexA Binding Site	Position	Score	p-value	Have an orthologue or not(Y/N)
1	CYA_0085 CYA_0084	- rpe	CGTACCTTTGTCCT	-28	8.477	6.64011e-06	Y
2	CYA_0538 CYA_0539	- -	AGTACAAATGTAAA	-27	8.4703	6.64011e-06	Y
3	CYA_1866 CYA_1867 CYA_1868	aroB asd -	TGTACAACTGTGCT	-320	8.11214	0.000163789	Y
4	CYA_2601 CYA_2600 CYA_2599	- psbX-2 -	CGCACATCTGTATT	-79	8.03319	0.000343072	Y
5	CYA_0537	-	TTTACATTTGTACT	-22	8.00421	0.000411687	Y
6	CYA_0493	-	TGTACTGTAGTCCT	-139	7.99189	0.000464807	Y
7	CYA_0829 CYA_0828	gvpA -	TCTACGGGTGTTCT	-154	7.79726	0.0013081	Y
8	CYA_0687 CYA_0688 CYA_0689	- - -	CATACGTTTGTGGT	-480	7.75352	0.00156485	Y
9	CYA_0841	-	ACTACAACTGTACA	-269	7.73804	0.00172864	Y
10	CYA_0149 CYA_0150 CYA_0151 CYA_0152 CYA_0153 CYA_0154 CYA_0155	- - - - - - -	AGTAACTGTGTGGT	29	7.73283	0.00172864	Y
11	CYA_2257	rbsK	AGCACGTCTGTAGT	-132	7.72247	0.00172864	Y
12	CYA_0541 CYA_0542	- glpX	AGTACAAATGTAAA	-623	7.68682	0.00207835	Y
13	CYA_0081	miaA	ACTACGGATGTTCT	-71	7.56744	0.00331563	Y
14	CYA_2528 CYA_2530	- -	GGAACTTCTGTTCT	-169	7.48546	0.00442674	Y
15	CYA_0598	-	AGCACGAATGTGCT	-339	7.40948	0.00574812	Y
16	CYA_0933	-	AGAACTTTTGTCCT	-252	7.40481	0.00574812	Y
17	CYA_1541	-	GGAACACTTGTCCT	-96	7.40094	0.00574812	Y
18	CYA_2302	scpA	GCTACCACTGTGCT	-185	7.39756	0.00615759	Y
19	CYA_2369 CYA_2370 CYA_2371	trpC - -	AGCACCTTTGTCTT	-205	7.39084	0.00615759	Y
20	CYA_2848	scpB	TGTGCAATTGTACT	-151	7.36351	0.00654936	Y
21	CYA_1009 CYA_1008	- -	CGTACCCATTTGCT	-235	7.34359	0.00702523	Y
22	CYA_1518	-	AGCACAGTTGTACA	-566	7.32732	0.0075498	Y
23	CYA_2210	-	GCTACTTTTGTTCA	18	7.2913	0.00875166	Y
24	CYA_2425 CYA_2424 CYA_2423 CYA_2422 CYA_2421 CYA_2420 CYA_2419	- - - - pyrH - yqeG	AGAAGCTCTGTACT	-160	7.28249	0.00875166	Y
25	CYA_1135 CYA_1134 CYA_1133	rpmF - -	AGTAAAGCTGTGTT	-12	7.27058	0.00931828	Y
26	CYA_0574 CYA_0575 CYA_0577	- speE -	GGTAAAGCTGTGCT	-50	7.26939	0.00931828	Y
27	CYA_0868 CYA_0869 CYA_0870 CYA_0872	- hemF - -	TGTGCATTTGTATT	13	7.23868	0.0106308	Y
28	CYA_0760 CYA_0759	purU ftsY	CCTACTGGTGTCCT	28	7.23702	0.0106308	Y
29	CYA_0861	-	GGTAAGTTTGTAAT	-398	7.18911	0.0120717	Y
30	CYA_2258	-	ACTACAGACGTGCT	24	7.18527	0.0120717	Y
31	CYA_1004 CYA_1003	- -	GGTAAGAATGTGGT	7	7.17953	0.0127468	Y
32	CYA_0643 CYA_0642 CYA_0641 CYA_0640 CYA_0639 CYA_0638 CYA_0636	- psbM - - - - -	GGTACCACGGTAGT	-367	7.17369	0.0127468	Y
33	CYA_2742 CYA_2743 CYA_2744	- - lnt	AGTACCTGTGGGCT	-21	7.16718	0.0127468	Y
34	CYA_0966 CYA_0964	- -	CCCACACCTGTACT	-349	7.14937	0.013413	Y
35	CYA_2382 CYA_2383 CYA_2385	chlL - chlN	AGGACGTTTGTCGT	-237	7.13354	0.0141965	Y
36	CYA_1830 CYA_1831 CYA_1832 CYA_1833 CYA_1834 CYA_1835 CYA_1836 CYA_1837 CYA_1838 CYA_1839 CYA_1840 CYA_1841 CYA_1842	- dpsA - - nifE nifN nifX - - nifW - - -	AGTACATCGGCAAT	-145	7.1334	0.0141965	Y
37	CYA_0967	surE-2	AGTACAGGTGTGGG	-11	7.11382	0.0150443	Y
38	CYA_0924	-	AGAACCCCTGTTTT	-295	7.10219	0.0150443	Y
39	CYA_1253	pth	GTTACGAGTGTTCT	-122	7.09634	0.0159982	Y
40	CYA_1716 CYA_1715 CYA_1714 CYA_1713 CYA_1712	- - - - pyrF	CGTTCCTGTGTGCT	-124	7.09018	0.0159982	Y
41	CYA_2603	-	CGGACGGGTGTCCT	-446	7.08293	0.0159982	Y
42	CYA_1076 CYA_1075 CYA_1074	- - -	GGAAGGGGTGTACT	-37	7.07675	0.0169677	Y
43	CYA_2448 CYA_2449	- -	GGTACGCCAGTTCT	35	7.07287	0.0169677	Y
44	CYA_0908	pcm	GGTAAAGTTGTTCT	-89	7.05605	0.0181718	Y
45	CYA_1037 CYA_1038 CYA_1039	- - -	AGCACTACTGCACT	-21	7.01833	0.0204869	Y
46	CYA_1632 CYA_1631 CYA_1630	- - -	GAGACAGCTGTGCT	-109	7.00363	0.0204869	Y
47	CYA_0989	-	TGAACTTATGTTCA	16	6.99037	0.0218902	Y
48	CYA_2336 CYA_2337	- -	TTTACCCGTGTTTT	-114	6.98575	0.0218902	Y
49	CYA_0675 CYA_0676 CYA_0677	mgtE-1 - -	CGAACAGATGGGCT	-213	6.98218	0.0218902	Y
50	CYA_2750	-	GGTACCTATGTTTG	-255	6.97426	0.0232205	Y
51	CYA_2688	ackA	AGTACCCATCTGCT	-651	6.9717	0.0232205	Y
52	CYA_2326	-	CACACCCCTGTACT	-692	6.96525	0.0232205	Y
53	CYA_0644	psbB	CACACCGTTGTATT	36	6.95926	0.0246614	Y
54	CYA_1597 CYA_1598	- -	AGAAGCTCTGTACT	-274	6.95348	0.0246614	Y
55	CYA_0306 CYA_0305 CYA_0303	- hup-1 phrB-1	CGTACCTCTGCCCT	-232	6.94145	0.0246614	Y
56	CYA_0162	-	GCTACTGCTGTTTT	-134	6.93129	0.0262373	Y
57	CYA_1325 CYA_1324	psbN dapF	TAAACTTGTGTAAT	-36	6.92176	0.0262373	Y
58	CYA_2486 CYA_2485 CYA_2484	- - ggt	GATACTGGTGTTGT	-190	6.92158	0.0262373	Y
59	CYA_1031	ubiA	GGTATCCCTGTTCT	-388	6.91409	0.028019	Y
60	CYA_2691	-	GCTCCTGCTGTTCT	-64	6.90525	0.028019	Y
61	CYA_2829 CYA_2830	- tmk	GGTACGGCTGCATT	-174	6.89849	0.0298672	Y
62	CYA_0649 CYA_0651	- comB	TCTACAAGTGTATA	-31	6.89593	0.0298672	Y
63	CYA_1122 CYA_1123 CYA_1124 CYA_1125	- cysH - -	AGTACCTAGGTGAT	0	6.87986	0.0318946	Y
64	CYA_1061 CYA_1062 CYA_1063	- - ndk	AGCACCACCGTATT	-783	6.87869	0.0318946	Y
65	CYA_2297 CYA_2299	mraW -	GGTACTAGAGTTGT	-65	6.85039	0.0337649	Y
66	CYA_0204 CYA_0203 CYA_0202 CYA_0201 CYA_0200 CYA_0199 CYA_0198 CYA_0197 CYA_0195	psaE mutM - - - - - - carA	CGGACTAGGGTAAT	-30	6.84885	0.0337649	Y
67	CYA_2150 CYA_2149 CYA_2148	- - -	GAGACGAATGTTTT	-79	6.84815	0.0337649	Y
68	CYA_0352	-	TCTACCACTGAACT	-118	6.84089	0.0337649	Y
69	CYA_2455 CYA_2454 CYA_2452	- thrC-2 -	ATGACGGTTGTCCT	-33	6.84071	0.0337649	Y
70	CYA_0499 CYA_0498 CYA_0497 CYA_0496 CYA_0495 CYA_0494	- - - - - -	CGGAGTGATGTACT	-225	6.82828	0.0358654	Y
71	CYA_0804	rnc	ACTACTCCTGTAGC	-52	6.82651	0.0358654	Y
72	CYA_2870 CYA_2869	- -	AGAACATTTGTGCC	-316	6.82581	0.0358654	Y
73	CYA_0035 CYA_0036	psaL-1 psaI	AGAAGCTCTGTACT	-269	6.81798	0.038008	Y
74	CYA_0500	-	GGTAGAGATGTACA	5	6.81398	0.038008	Y
75	CYA_1542	atpC	AGGACAAGTGTTCC	-149	6.80166	0.038008	Y
76	CYA_1412	-	GATACCCATGTCTT	-206	6.80006	0.038008	Y
77	CYA_0695	-	TGGACTCCCGTTAT	2	6.7974	0.0402479	Y
78	CYA_0737 CYA_0739	- -	ATTATCTCTGTACG	39	6.79728	0.0402479	Y
79	CYA_1696	-	ACTAGTTTTGTAGT	-104	6.78829	0.0402479	Y
80	CYA_0805	-	GCTACAGGAGTAGT	-27	6.78417	0.0402479	Y
81	CYA_2534 CYA_2533	- -	AAAACCGCTGTAGT	-379	6.78264	0.0402479	Y
82	CYA_1194 CYA_1195	cbbL rbcX	TGTAGGCTTGTGTT	-284	6.78122	0.0402479	Y
83	CYA_2276	sds	ATGACCTCTGTGCT	14	6.77601	0.0426273	Y
84	CYA_1110	-	AGGACTGCTGTAAA	-216	6.77596	0.0426273	Y
85	CYA_1617	-	CGCACACCTGTATG	1	6.75867	0.044969	Y
86	CYA_1737	-	AGAACTCAGGTGTT	-84	6.75454	0.044969	Y
87	CYA_1033	-	GGAACCCTTGTCGT	-165	6.75342	0.044969	Y
88	CYA_0184	treZ	AGAAGCTCTGTACT	-160	6.74972	0.044969	Y
