# Supplementary material for: Computational analysis of LexA regulons in Cyanobacteria
Source: BMC Genomics. 2010 Sep 29;11:527. doi: 10.1186/1471-2164-11-527 (PMC3091678; doi:10.1186/1471-2164-11-527)
Supplement: Additional file 6 — Supplementary tables. Additional file 6 contains 33 tables. Tables S32-S57 contains the predicted LexA-binding sites and regulons in the 26 cyanobacterial genomes harboring a lexA gene at p < 0.05. Table S58-62: predicted LexA-binding sites and regulons in the five cyanobacterial genomes without a lexA gene at p < 0.05. Table S63: list of the orthologs of the E. coli SOS response genes in 32 sequenced cyanobacteria. Table S64: list of the most conserved LexA regulon members (number of occurrence > = 6) in the 26 cyanobacterial genomes at p < 0.01. [file 1471-2164-11-527-S6.ZIP › Additional_File_6/Table_s59_Synechococcus_sp_ JA-2-3B'a_(2-13)_B-Prime_p0.05.xls]

## Sheet: Sheet1
Rank	Transcription Unit	Name	Putative lexA Binding Site	Position	Score	p-value	Have an orthologue or not(Y/N)
1	CYB_0550	-	TGTACAGTAGTCCT	-52	8.06146	0.000659614	Y
2	CYB_0281 CYB_0282	psbB psbT	CATACGGTTGTACT	36	7.92635	0.000827629	Y
3	CYB_2048	-	CCTACTCTTGTTCT	-17	7.91481	0.000875337	Y
4	CYB_1253 CYB_1254 CYB_1255 CYB_1256 CYB_1257	gltS acsF - - -	TGTACATTTGTACA	-360	7.80964	0.00128189	Y
5	CYB_1833	gvpA	TCTACGGGTGTTCT	-169	7.74974	0.00158266	Y
6	CYB_2126 CYB_2127 CYB_2128	- - -	CATACGTTTGTGGT	-482	7.7056	0.00186268	Y
7	CYB_1353	rbsK	AGCACGTCTGTAGT	-425	7.67773	0.00219457	Y
8	CYB_1885 CYB_1884 CYB_1883 CYB_1882 CYB_1881 CYB_1880 CYB_1879 CYB_1878 CYB_1877 CYB_1876	- - - - - - - aspC - -	AGTAACTGTGTGGT	31	7.67643	0.00219457	Y
9	CYB_0911	cphA	TGTACCGATGTGGT	-217	7.63432	0.00255549	Y
10	CYB_2255	-	AGTGCAAATGTAAA	-130	7.59056	0.00290604	Y
11	CYB_0803	phrB-2	TGTACTGCTGTGGT	19	7.56725	0.00310724	Y
12	CYB_2295	-	TGGACAACTGTAAT	-410	7.54873	0.003296	Y
13	CYB_0813 CYB_0812	- psbX	TACACGTCTGTACT	-80	7.53574	0.00347646	Y
14	CYB_1328 CYB_1329 CYB_1330 CYB_1331 CYB_1332 CYB_1333 CYB_1334 CYB_1335 CYB_1336 CYB_1337 CYB_1338 CYB_1339	- - - - - - - ligA clpX - - -	CGGACAGCTGTCCT	-119	7.44969	0.00430201	Y
15	CYB_2552	-	AGTACCCATGTATC	-129	7.44281	0.00430201	Y
16	CYB_0283	-	AGAACGCTTGTCCT	-97	7.41373	0.00492844	Y
17	CYB_1816	-	AGTAAGGATGTTCT	-100	7.37058	0.00564821	Y
18	CYB_1154	scpA	GCTACCACTGTGCT	-164	7.35224	0.00607965	Y
19	CYB_1372 CYB_1371	psbN dapF	TGTAATACTGTAGT	-29	7.28201	0.00760008	Y
20	CYB_1245 CYB_1244 CYB_1243 CYB_1242 CYB_1241	psaE mutM - - -	CGGACTAGGGTAAT	-29	7.27053	0.0081788	Y
21	CYB_1048	-	GCTACCTTTGTTCA	18	7.24231	0.00877619	Y
22	CYB_0794 CYB_0793 CYB_0792 CYB_0791 CYB_0790 CYB_0789 CYB_0788 CYB_0787 CYB_0786 CYB_0785	- - - - - - - - - -	AGGACTGATGTTTT	-82	7.23965	0.00938187	Y
23	CYB_2790	-	TGTAAGACTGTACA	-282	7.22793	0.00938187	Y
24	CYB_0472 CYB_0473 CYB_0474	- - -	CGTACCTGTCTGCT	-80	7.22723	0.00938187	Y
25	CYB_0855 CYB_0856 CYB_0857 CYB_0858 CYB_0859	petM panE-1 - - -	AGAACGACTGTTTT	-107	7.20843	0.00993777	Y
26	CYB_1940	-	AGTAAACCTGTTCT	-13	7.20224	0.00993777	Y
27	CYB_0549	psaC	AGGACTACTGTACA	-88	7.17526	0.0111906	Y
28	CYB_1351	-	ACTACAGACGTGCT	26	7.14347	0.0117963	Y
29	CYB_2382 CYB_2381 CYB_2380	- - -	CTTACAGATGTTTT	-41	7.13575	0.012431	Y
30	CYB_1215 CYB_1216	- -	CGTACCGTTATACT	-7	7.1348	0.012431	Y
31	CYB_0415 CYB_0414 CYB_0413 CYB_0412 CYB_0411 CYB_0410 CYB_0409 CYB_0408 CYB_0407 CYB_0406 CYB_0405 CYB_0404 CYB_0403	- dpsA - - nifE nifN nifX - - nifW - - -	AGTACATCAGCAAT	-109	7.12249	0.012431	Y
32	CYB_2158	treY	GATACATCTGTTCT	-55	7.1154	0.0131135	Y
33	CYB_0590 CYB_0589 CYB_0588 CYB_0587	- - - -	AGTACCTATGTCGG	-442	7.10457	0.0131135	Y
34	CYB_0733 CYB_0732 CYB_0731	- - -	GGTAGTGTTGTGCT	-195	7.09188	0.0138934	Y
35	CYB_2757 CYB_2758 CYB_2759	- - -	ATGACAAATGTTTT	-20	7.08175	0.0138934	Y
36	CYB_2159 CYB_2160	- -	AGAACAGATGTATC	-108	7.06858	0.014748	Y
37	CYB_2343 CYB_2344 CYB_2345	trpC - -	AGCACTAAGGTAGT	-37	7.06161	0.014748	Y
38	CYB_2719	recF	TGTACCTGCGTTCT	15	7.05912	0.0156835	Y
39	CYB_0148 CYB_0149 CYB_0150	rpmF - -	AGTAAGGCTGTGTT	-15	7.04678	0.0156835	Y
40	CYB_0262	ffh	AGTACCCATGTTTG	7	7.03437	0.0167808	Y
41	CYB_1000 CYB_0999 CYB_0998	- - -	GGAAAGGGTGTACT	-139	7.03053	0.0167808	Y
42	CYB_0652	-	GGTACGACTGTCCA	-163	7.02327	0.0167808	Y
43	CYB_1559 CYB_1560	murC murB	TGTCCAGCTGTATT	-240	6.99155	0.0193196	Y
44	CYB_2553 CYB_2554	- -	GATACATGGGTACT	-376	6.97631	0.0207073	Y
45	CYB_1280 CYB_1279 CYB_1278	- - -	GAGACAGCTGTGCT	-55	6.9716	0.0207073	Y
46	CYB_0507	-	ATTACTTCTGTGTT	-619	6.9705	0.0207073	Y
47	CYB_2114 CYB_2115 CYB_2116	mgtE - -	CGAACAGATGAGCT	-263	6.96099	0.0207073	Y
48	CYB_2019 CYB_2018	- ureE	GATACTGTTGTTGT	-46	6.9524	0.0222962	Y
49	CYB_1214 CYB_1213	purK -	GGTACGGCTGTGGA	5	6.94645	0.0222962	Y
50	CYB_0355 CYB_0356	- -	TGGACTACCGTACT	37	6.93294	0.0239909	Y
51	CYB_0846	-	GGTACTCTAGTACT	-248	6.9194	0.0257125	N
52	CYB_1851	-	AGTCCTTATGTTCT	-57	6.90216	0.0257125	Y
53	CYB_0524	infC	CGAAGACTTGTACT	-404	6.89902	0.027486	Y
54	CYB_2289 CYB_2290 CYB_2291 CYB_2292	- - - pyrH	CGAACCTGTGTAAG	-173	6.89424	0.027486	Y
55	CYB_1200 CYB_1201	- -	GTTAGAACTGTACT	-172	6.88729	0.027486	Y
56	CYB_1387	-	GCTCCTGCTGTTCT	-64	6.8865	0.027486	Y
57	CYB_2744 CYB_2745 CYB_2746	- - -	GGGACGGGTGTTTT	-302	6.87755	0.0293591	Y
58	CYB_1457	-	AGAACCTCTGTTGC	-197	6.87541	0.0293591	Y
59	CYB_1051	rpmB	TGTACAGGTGACCT	-161	6.86182	0.0293591	Y
60	CYB_2254	-	TTTACATTTGCACT	-22	6.83615	0.0333209	Y
61	CYB_2573	-	TCTACAACTGCACT	-22	6.83596	0.0333209	Y
62	CYB_1835 CYB_1836 CYB_1837	- - -	TGTACAGCTCTTCT	-294	6.82616	0.0333209	Y
63	CYB_2781 CYB_2782	dnaK-1 -	CGAAGCAATGTACT	-26	6.81658	0.0351919	Y
64	CYB_2096	-	TCTACCACTGAACT	-241	6.80501	0.0351919	Y
65	CYB_1942 CYB_1941	- -	GAAACTTTTGTTCT	17	6.79328	0.0371541	Y
66	CYB_2787 CYB_2789	lpxA lpxB	GGTAAACATGTTGT	-106	6.78478	0.0371541	Y
67	CYB_0064 CYB_0063 CYB_0062	lepA - -	GGCACGTCTGTTGT	-181	6.77129	0.039106	Y
68	CYB_2352 CYB_2351	- -	AGAACGATTGCACT	7	6.76755	0.039106	Y
69	CYB_0755 CYB_0756	rnc -	ACTACTCCTGTAGC	-114	6.7659	0.039106	Y
70	CYB_1998 CYB_1999 CYB_2000	- - -	TGTAACTTTGTGTT	-38	6.75129	0.0410164	Y
71	CYB_1742 CYB_1741	- rph	ACTATCTCTGTACG	23	6.74729	0.0410164	Y
72	CYB_2542 CYB_2543	- -	AGTACATAAGAACT	-125	6.74429	0.0410164	Y
73	CYB_0451	sds	ATGACCTCTGTGCT	3	6.73853	0.0430035	Y
74	CYB_1910	-	AGAACTCAGGTGTT	-86	6.73109	0.0430035	Y
75	CYB_0754	-	GCTACAGGAGTAGT	-27	6.72807	0.0430035	Y
76	CYB_0031	-	TTTCCCATTGTACT	-179	6.72104	0.0430035	Y
77	CYB_0810	-	TGTACTTCTGTCGA	-138	6.72032	0.0430035	Y
78	CYB_0537	-	GAAACTGCTGTATT	17	6.7199	0.0448662	Y
79	CYB_2446	-	CGAACAGCTGTTCT	-38	6.7161	0.0448662	N
80	CYB_1427	surE-2	GCTACCCGTGTGGT	-190	6.71407	0.0448662	Y
81	CYB_0872 CYB_0871 CYB_0870 CYB_0869	- - - -	TGAACTTCTGGACT	-622	6.71286	0.0448662	Y
82	CYB_1979	-	ACGACAGCTGTTCT	-412	6.70863	0.0448662	Y
83	CYB_2680 CYB_2679 CYB_2678	- atpB -	AGTATCCCTGTCGT	-321	6.68742	0.0470048	Y
84	CYB_1845 CYB_1846 CYB_1847	- - ribD	AGTACCTCTGGGAT	-643	6.68119	0.0470048	Y
