# Supplementary material for: Computational analysis of LexA regulons in Cyanobacteria
Source: BMC Genomics. 2010 Sep 29;11:527. doi: 10.1186/1471-2164-11-527 (PMC3091678; doi:10.1186/1471-2164-11-527)
Supplement: Additional file 6 — Supplementary tables. Additional file 6 contains 33 tables. Tables S32-S57 contains the predicted LexA-binding sites and regulons in the 26 cyanobacterial genomes harboring a lexA gene at p < 0.05. Table S58-62: predicted LexA-binding sites and regulons in the five cyanobacterial genomes without a lexA gene at p < 0.05. Table S63: list of the orthologs of the E. coli SOS response genes in 32 sequenced cyanobacteria. Table S64: list of the most conserved LexA regulon members (number of occurrence > = 6) in the 26 cyanobacterial genomes at p < 0.01. [file 1471-2164-11-527-S6.ZIP › Additional_File_6/Table_s60_Synechococcus_elongatus_PCC_6301_p0.05.xls]

## Sheet: Sheet1
Rank	Transcription Unit	Name	Putative lexA Binding Site	Position	Score	p-value	Have an orthologue or not(Y/N)
1	syc1636_c	dnaK	AGCACATCTGTATT	-493	7.4104	0.00065867	Y
2	syc1953_c	-	TTTACCGTTGTACT	-627	7.384	0.000757576	Y
3	syc1661_d	sphX	CGTGCTGCTGTACT	39	7.27732	0.00168981	Y
4	syc0443_d	-	CGTACCCTTGTTTT	18	7.24108	0.00190025	Y
5	syc1187_d syc1188_d	apcB apcC	ATTACCGCTGTCAT	24	7.23687	0.00210648	Y
6	syc0225_c syc0224_c	- -	TGTGCTTCTGTACT	-30	7.2273	0.00210648	Y
7	syc1626_d syc1627_d	psb28 -	AGGACTGGTGTAGT	-316	7.19318	0.00259259	Y
8	syc0472_c	-	CGCACAGCTGTCCT	-59	7.16727	0.00282407	Y
9	syc0254_d	-	TCTACTTATGTTCT	-135	7.13952	0.00330598	Y
10	syc0253_c syc0252_c	- recQ	AGTGCAAATGTCCT	-64	7.07827	0.00422138	Y
11	syc1761_d	psaL	TGCACTATTGTCCT	-169	6.99854	0.00590488	Y
12	syc0662_c syc0661_c	rne rnhB	GGTAGGGATGTCCT	-22	6.96422	0.00646465	Y
13	syc1050_d syc1051_d	secG -	GTTACTTCTGTTTT	-9	6.88455	0.00881944	Y
14	syc1148_c	-	CGTAACCCTGTAGT	-437	6.87095	0.00954335	Y
15	syc0154_d	-	AGTACTGCTGTTTG	-9	6.86379	0.00954335	Y
16	syc0012_c	clpP	CAGACGGCTGTACT	-551	6.82822	0.0110648	Y
17	syc2464_c syc2463_c	cytM -	AGTACGGCTGTTAA	-611	6.79087	0.0128283	Y
18	syc1140_d	-	AGAACCATTGTGGT	-121	6.7735	0.0138636	Y
19	syc0186_c	recR	AGAACTCTGGTACT	-343	6.75905	0.0148106	Y
20	syc2288_d	-	CATGCCCATGTACT	-356	6.74686	0.0148106	Y
21	syc1192_d	glnB	ACTACAACTGTGGT	-81	6.74393	0.0148106	Y
22	syc2431_d	katG	GGGATTGCTGTACT	-572	6.73637	0.0158859	Y
23	syc0543_c	psaD	GGCACGGCTGTGAT	-527	6.7301	0.0158859	Y
24	syc0765_d	-	AGTACTTTTGCGAT	-70	6.69786	0.0184259	Y
25	syc0272_d syc0273_d	- -	TTTAGGACTGTATT	-553	6.68234	0.0184259	Y
26	syc1034_c syc1033_c	gpm pyrC	GCTACGCGTGTTGT	17	6.67956	0.0197496	Y
27	syc0816_d	amiA	CTTACCCCTGTCAT	-140	6.66346	0.0197496	Y
28	syc2449_d syc2450_d	dcoH somB	CGTAAACCTGTTGT	-326	6.66251	0.0197496	Y
29	syc1074_d syc1075_d	- -	ATTACTGCTGTCAT	-19	6.65891	0.0211742	Y
30	syc1788_d syc1789_d	groES groEL	AGCACTCAGGTACT	-67	6.6418	0.0211742	Y
31	syc1570_d	-	CATACGGCTGTACG	-229	6.63989	0.0226768	Y
32	syc0747_d	rbp3	AGTTCGTGTGTACA	17	6.61561	0.0243497	Y
33	syc0153_c	-	CGTAACCATGTGGT	7	6.61366	0.0243497	Y
34	syc1725_d	-	CGGACCTATGTGGT	-208	6.60033	0.0243497	Y
35	syc1982_d	fmt	AGTCCCCCTGTTTT	-21	6.56838	0.027742	Y
36	syc1819_c	-	ACGACCGTTGTTCT	-736	6.56455	0.027742	Y
37	syc0667_d	-	AGTAAATTTGTAAT	-20	6.5602	0.027742	N
38	syc1791_d	-	AGTAAGCGTGTTGT	-428	6.55797	0.0296528	Y
39	syc1247_d syc1248_d	dnaJ -	TGTAGGGCTGTACG	-373	6.54572	0.0296528	Y
40	syc1470_c syc1469_c syc1468_c syc1467_c syc1466_c	bioF - - bioD bioA	TGTACGGCTTTGCT	-418	6.5407	0.0296528	Y
41	syc0416_d syc0417_d	- -	AATATGCATGTATT	16	6.53944	0.0317551	Y
42	syc1244_d syc1245_d	- -	AGGGCACTTGTCCT	-388	6.52066	0.0317551	Y
43	syc2027_d	-	CGGACAGCTGTAGT	39	6.5204	0.0317551	N
44	syc2026_c	-	ACTACAGCTGTCCG	-53	6.51448	0.0340257	Y
45	syc1940_d	-	AGAATGCTTGTTCT	-21	6.51404	0.0340257	Y
46	syc2147_d	-	TCTACGCGTGTGGT	5	6.50402	0.0340257	Y
47	syc1180_c syc1179_c syc1178_c	atpG atpF atpD	TTAACCGCTGTTCT	-26	6.49198	0.0361679	Y
48	syc2184_d syc2185_d syc2186_d syc2187_d	zam ubiX - -	TGTCCAACTGTCGT	-76	6.48538	0.0361679	Y
49	syc1767_d syc1768_d syc1769_d	fbpI zwf opcA	AGCCCTGATGTAGT	-387	6.48325	0.0361679	Y
50	syc0396_d syc0397_d	- -	CGCATGGATGTATT	-611	6.48217	0.0361679	Y
51	syc2227_c syc2226_c	- -	GCAACCGCTGTTCT	-124	6.48111	0.0361679	Y
52	syc1302_c syc1301_c syc1300_c	- cobQ aroC	CGTTCAGTTGTACC	-176	6.46627	0.0383775	Y
53	syc1046_c	-	AGTACTGCTGGATT	-5	6.46414	0.0383775	Y
54	syc2495_c	sigF1	GGTACTGCTTTAGT	-84	6.46314	0.0383775	Y
55	syc1324_d	-	GCTACGCTTGTTGT	30	6.46036	0.0383775	Y
56	syc2502_c syc2501_c	- -	AGGACCTTTGTAAC	-9	6.4579	0.040867	Y
57	syc0040_d	-	GGTTCCGGTGTTAT	5	6.45511	0.040867	Y
58	syc2384_c	-	CGTACTGCCGTTAT	26	6.44929	0.040867	Y
59	syc0562_c syc0561_c syc0560_c syc0559_c syc0558_c	- deoC recO - -	CCTACAGCAGTTCT	-12	6.44796	0.040867	Y
60	syc1047_c	lacG	AATACTGCTGTGCG	5	6.44581	0.040867	Y
61	syc0324_c	-	GATGCAGCTGTTCT	-133	6.42898	0.0434007	Y
62	syc1980_d	-	CGTTCGCCTGTTTT	-124	6.42803	0.0434007	Y
63	syc0283_d syc0284_d syc0285_d	- - -	GGTTCCTCTGTCAT	0	6.42752	0.0434007	Y
64	syc2044_d syc2045_d	psaA psaB	AAAACCCTTGTCCT	-304	6.42723	0.0434007	Y
65	syc2246_d syc2247_d syc2248_d	asd dapA -	TGAACTTTTGTATC	-553	6.42296	0.0434007	Y
66	syc1851_c	mutS	CATTCGTCTGTACT	-53	6.41418	0.0461869	Y
67	syc0776_c	-	AGTAAGATTGTTCT	-183	6.4018	0.0461869	N
68	syc1827_d syc1828_d	folK -	CTTACAGCTCTACT	-783	6.40099	0.0461869	Y
