# Supplementary material for: Computational analysis of LexA regulons in Cyanobacteria
Source: BMC Genomics. 2010 Sep 29;11:527. doi: 10.1186/1471-2164-11-527 (PMC3091678; doi:10.1186/1471-2164-11-527)
Supplement: Additional file 6 — Supplementary tables. Additional file 6 contains 33 tables. Tables S32-S57 contains the predicted LexA-binding sites and regulons in the 26 cyanobacterial genomes harboring a lexA gene at p < 0.05. Table S58-62: predicted LexA-binding sites and regulons in the five cyanobacterial genomes without a lexA gene at p < 0.05. Table S63: list of the orthologs of the E. coli SOS response genes in 32 sequenced cyanobacteria. Table S64: list of the most conserved LexA regulon members (number of occurrence > = 6) in the 26 cyanobacterial genomes at p < 0.01. [file 1471-2164-11-527-S6.ZIP › Additional_File_6/Table_s61_Thermosynechococcus_elongatus_BP-1_p0.05.xls]

## Sheet: Sheet1
Rank	Transcription Unit	Name	Putative lexA Binding Site	Position	Score	p-value	Have an orthologue or not(Y/N)
1	tll2476 tll2475	- trpB	TGTACCACTGTATT	-52	7.64188	0.00184125	Y
2	tll0418	-	AGTACACCTGTACC	-459	7.51772	0.00228352	Y
3	tll1562	ycf21	ACTACGACTGTACT	-163	7.48801	0.00243715	Y
4	tll0139 tll0138	- -	TGTTCTATTGTACT	-67	7.24465	0.00500466	Y
5	tlr1669	-	TTTACCCCTGTGCT	-182	7.17391	0.00634078	Y
6	tlr1343 tlr1344	- -	GGTACGCTTGTACG	-434	7.16906	0.00634078	Y
7	tll0278	-	AATACCCATGTCCT	7	7.13616	0.00704842	Y
8	tlr0516	-	AGAACGCTTGTAGT	-310	7.12934	0.00704842	Y
9	tll0956	apcB	ATTACCGCTGTCAT	26	7.11003	0.00743948	Y
10	tll1488 tll1487 tll1486	- - -	TGTACCACTGTCCA	-738	7.07309	0.00819832	Y
11	tlr1794 tlr1795	- -	TTTACAGTTGTCCT	-229	7.06888	0.00819832	Y
12	tlr1563 tlr1564 tlr1565	- - -	AGTACAGTCGTAGT	0	6.99459	0.0101862	Y
13	tll0425 tll0424 tll0423	phrA - -	CCTACGCCTGTTCT	19	6.98142	0.0101862	Y
14	tsr0427 tlr0428 tlr0429 tlr0430 tlr0431 tlr0432 tlr0433 tlr0434 tlr0435	- - atp1 atpI atpH atpG atpF atpD atpA	TATACTTGTGTTCT	-161	6.97426	0.0107542	Y
15	tlr0872	-	GGCACAGGTGTATT	-153	6.97056	0.0107542	Y
16	tll0964	-	AGTATAGTTGTGCT	-30	6.92828	0.0120531	Y
17	tlr1819	ndhD2	GGTACCGCTGTAAC	-226	6.8804	0.0135358	Y
18	tlr1151	-	AGTACTATTGTAAC	-225	6.86753	0.014304	Y
19	tlr0628	-	TCTACAACTGTGCT	26	6.86688	0.014304	Y
20	tll1673 tll1672	- trpE	CATACCACTGTAGT	-410	6.86479	0.014304	Y
21	tlr0221	-	TGAACCCGTGTCCT	-47	6.86392	0.014304	Y
22	tlr2279	-	TCTACGACTGTATT	22	6.83955	0.0161778	Y
23	tll2435	tyrA	TGTACCGCTGTTCA	-227	6.83387	0.0161778	Y
24	tlr2034	apcF	TGAACTTTTGTAAT	-140	6.82603	0.0161778	Y
25	tll2215 tsl2214	- -	AGTACACCTGTTTG	-129	6.81683	0.0171299	Y
26	tlr0302	-	GGTATCTCTGTATT	-29	6.79743	0.01821	Y
27	tsl0602 tll0601 tll0600 tll0599	rpl34 - - -	GGTACGATTGTAGA	-76	6.76726	0.0195391	Y
28	tlr2216 tlr2217 tsr2218	hemH - -	CAAACAGGTGTACT	33	6.76448	0.0195391	Y
29	tlr2160 tlr2161 tlr2162	- - -	CTAACTAGTGTACT	-29	6.76016	0.0195391	Y
30	tlr1489	-	AGTATAGTTGTGCT	-31	6.75506	0.0210521	Y
31	tlr0909	leuC	AAAACTGCTGTACT	-47	6.73108	0.0224651	Y
32	tll1602 tll1601	cydA cydB	GACACCGTTGTACT	32	6.72733	0.0224651	Y
33	tll1619 tll1618 tll1617	- - gyrA	TGTAATCGTGTTCT	-544	6.70528	0.023764	Y
34	tll1313 tll1312 tll1311 tll1310 tll1309	- - accA - folE	GCTACACCTGTTTT	29	6.70347	0.023764	Y
35	tlr0892	-	TGTACAGCTGACCT	-177	6.69562	0.025121	Y
36	tlr2154 tlr2155 tlr2156	- hemD -	GGCACAAGTGTTAT	-538	6.69099	0.025121	Y
37	tlr0406 tlr0407 tlr0408 tlr0409	- - - -	AGTATAGTTGTGTT	-32	6.69087	0.025121	Y
38	tlr0837	-	TGAACTATTGTACA	-146	6.68302	0.025121	Y
39	tll2294 tll2293 tll2292 tll2291	dapF - - -	TGAAGGTCTGTACT	-71	6.66154	0.0264595	Y
40	tlr1605 tlr1606	- truB	AGTGCTAGTGTACC	-77	6.65888	0.0281075	Y
41	tlr1066	infB	GGGATACTTGTACT	-158	6.65618	0.0281075	Y
42	tlr1075 tlr1076	- -	TGGACCGTTGTTGT	-220	6.65338	0.0281075	Y
43	tll0222	-	AGTATAGTTGTGTT	-30	6.65244	0.0281075	Y
44	tll2409	psbU	TGAACCGCTGTTTT	-36	6.64842	0.0281075	Y
45	tll0650 tll0649	- -	ACCACACTTGTCCT	-91	6.64126	0.0281075	Y
46	tlr0729	-	AGAACCTGTGTGAT	-29	6.63858	0.0298068	Y
47	tll1832 tll1831	ftsH -	CATACTTTTGTACA	-141	6.62855	0.0298068	Y
48	tlr2376 tlr2377	- cobD	AGTATAGTTGTGTT	-32	6.62833	0.0298068	Y
49	tlr0508 tlr0509 tlr0510	- clpP1 clpX	ATTACTTTTGTCAT	-170	6.62576	0.0298068	Y
50	tlr2388 tlr2389	- -	AGAACAGCTGTTCT	-56	6.6132	0.0316434	N
51	tsl2457	ycf34	TGGCCATGTGTATT	9	6.60792	0.0316434	Y
52	tlr1630 tlr1631	psbD1 psbC	TTTACTGCTGTCTT	-336	6.6074	0.0316434	Y
53	tlr0594 tlr0595	- -	AGTGCTGCTGTTGT	30	6.59841	0.0335545	Y
54	tlr0317 tlr0318	sigH -	GGTGCCATTGTAAT	-505	6.59105	0.0335545	Y
55	tll1126 tll1125	- -	AGCACAACTATACT	-66	6.58076	0.0335545	Y
56	tll1912	ppc	AATACGCCTGTTAT	-70	6.57546	0.0354865	Y
57	tlr1216 tlr1217 tlr1218 tlr1219 tlr1220	ycf50 proC - dapA -	TGGACATTTGTGCA	-159	6.5491	0.0374721	Y
58	tlr1017 tlr1018	- -	TGAACAACTGTTCA	-98	6.54662	0.0374721	Y
59	tsr1131	-	GGTTCCCCTGTATT	-27	6.54415	0.0374721	Y
60	tlr1666	-	TCAACGGCTGTACT	-48	6.54166	0.0374721	Y
61	tlr0556 tsr0557	- -	GGTACAGTTGGAAT	-584	6.53986	0.0394064	Y
62	tll0048 tll0047 tll0046	fur - -	ATGACACTTGTTCT	-8	6.53905	0.0394064	Y
63	tlr0576 tlr0577	- -	AGGACGGATGTATG	1	6.50377	0.0413943	Y
64	tlr2451	-	TGTACATTTGTTGC	-160	6.48662	0.0435847	Y
65	tsr0004 tlr0005 tlr0006	- ureC -	GATGCTTCTGTACT	-175	6.48543	0.0435847	Y
66	tlr1507	-	TGTACAACTATAGT	-107	6.48279	0.0435847	Y
67	tll2254 tll2253	ilvC ruvB	TCTACCAATGTGGT	-24	6.48098	0.0435847	Y
68	tll2233 tsl2232 tll2231	- - -	AGTTCAGATGTGAT	-238	6.47962	0.0458194	Y
69	tll2369	rpe	AGAACAACTGTAAC	-23	6.47306	0.0458194	Y
70	tlr0376	fbaA	CGTACCCATGCGCT	20	6.47296	0.0458194	Y
71	tlr1552 tlr1553	serS murF	TGTCCACCTGTGAT	3	6.47172	0.0458194	Y
72	tll1339 tll1338 tll1337	polA - -	GGGACTTTTGTCTT	-475	6.47063	0.0458194	Y
73	tlr2124 tlr2125 tlr2126	ndhF4 ndhD4 -	TGAGCTGCTGTACT	-207	6.46889	0.0458194	Y
74	tll0016 tll0015 tll0014	- - -	CGTACCAGTGTTAG	-56	6.46367	0.0458194	Y
