# Supplementary material for: Computational analysis of LexA regulons in Cyanobacteria
Source: BMC Genomics. 2010 Sep 29;11:527. doi: 10.1186/1471-2164-11-527 (PMC3091678; doi:10.1186/1471-2164-11-527)
Supplement: Additional file 6 — Supplementary tables. Additional file 6 contains 33 tables. Tables S32-S57 contains the predicted LexA-binding sites and regulons in the 26 cyanobacterial genomes harboring a lexA gene at p < 0.05. Table S58-62: predicted LexA-binding sites and regulons in the five cyanobacterial genomes without a lexA gene at p < 0.05. Table S63: list of the orthologs of the E. coli SOS response genes in 32 sequenced cyanobacteria. Table S64: list of the most conserved LexA regulon members (number of occurrence > = 6) in the 26 cyanobacterial genomes at p < 0.01. [file 1471-2164-11-527-S6.ZIP › Additional_File_6/Table_s62_Trichodesmium_erythraeum_IMS101_p0.05.xls]

## Sheet: Sheet1
Rank	Transcription Unit	Name	Putative lexA Binding Site	Position	Score	p-value	Have an orthologue or not(Y/N)
1	Tery_1467	-	GGTACAGTTGTACT	-125	8.53291	1.0247e-06	Y
2	Tery_4594	-	AGAACAATTGTACT	27	8.12185	0.00010042	Y
3	Tery_4681	-	TGTACGGCTGTATT	-517	7.95447	0.000263347	Y
4	Tery_0893 Tery_0894	- -	TGTACCACTGTACC	-657	7.93505	0.000302285	Y
5	Tery_2940	-	AGCACATCTGTTCT	-180	7.89624	0.000416026	Y
6	Tery_0682 Tery_0683	- -	AGTGCGACTGTACT	-545	7.87976	0.000489804	Y
7	Tery_4713 Tery_4714	- -	TGTACAAATGTTTT	-170	7.72905	0.00110667	Y
8	Tery_2189	-	GGTACTTTTGTAGT	-292	7.70908	0.00118147	Y
9	Tery_0046 Tery_0047	- -	AGTACGGATGTTCT	-271	7.6609	0.00143047	N
10	Tery_2339	-	TGTACTAATGTACC	-190	7.65775	0.00156368	Y
11	Tery_0376	-	AGAACTTATGTACC	-151	7.60802	0.00188954	Y
12	Tery_1057	-	TGTACTTAGGTCCT	-445	7.57812	0.00226663	Y
13	Tery_1970	-	AATACAGATGTCCT	-747	7.51181	0.00300953	Y
14	Tery_2380	-	AGTACCATTGTATC	-217	7.49049	0.00336202	Y
15	Tery_0847	-	GGTACACCAGTACC	-224	7.47096	0.00372067	Y
16	Tery_0356	-	GGTACTTTTGTAAA	-698	7.4566	0.00411927	Y
17	Tery_2140	-	GGTTCTGCTGTTCT	-43	7.43352	0.00455784	Y
18	Tery_4312	-	AGTACTTGAGTAAT	-380	7.40385	0.00499641	Y
19	Tery_3195	-	TGCACTTATGTAAT	-669	7.39363	0.00548417	Y
20	Tery_2630	-	AGCACCATTGTAAT	-484	7.37787	0.00602213	Y
21	Tery_2818 Tery_2817	- -	CCTACTCTTGTACT	-345	7.34587	0.00661646	Y
22	Tery_3401 Tery_3402	- -	AGTACCACCGTATT	-603	7.33398	0.00715647	Y
23	Tery_1635	-	CATACTTTTGTACT	-293	7.28238	0.00847935	Y
24	Tery_2667	-	AGTACCTGAGTAGT	-784	7.26224	0.00912081	Y
25	Tery_2009	-	GGTCCAAATGTACG	-279	7.2459	0.00974178	Y
26	Tery_0968	-	AGTTCATCTGTAAT	-619	7.22863	0.0105052	Y
27	Tery_2462	-	GGTACAAAAGTAGT	-595	7.21299	0.0113372	Y
28	Tery_4480	-	AGGACAGCAGTCCT	28	7.20012	0.0113372	Y
29	Tery_1581 Tery_1580	- -	AGTACAAATGTTTA	17	7.19849	0.0121437	Y
30	Tery_3174	-	AGTACTTCTGTCTG	-362	7.14754	0.0139738	Y
31	Tery_3053	-	AGTTCAGATGTAAT	-198	7.14659	0.0139738	Y
32	Tery_3943	-	AGTACCTCTGTCGC	-187	7.13914	0.0151347	Y
33	Tery_1662	-	TGAACGTATGTTAT	5	7.11499	0.0162056	Y
34	Tery_2678	-	CGTTCTGCTGTAAT	-332	7.09469	0.017427	Y
35	Tery_0647 Tery_0648	- -	GGTATATTTGTACT	-787	7.08357	0.017427	Y
36	Tery_4590 Tery_4589 Tery_4588	- - -	AGTACTTCTGTTTA	-154	7.06261	0.0187355	Y
37	Tery_4030	-	AGTACAACAGAACT	-496	7.05784	0.0199857	Y
38	Tery_2118	-	AGTACAAAGGTAAA	-11	7.03631	0.021326	Y
39	Tery_0500	-	TGTACAGAAGTTGT	-578	7.02111	0.021326	Y
40	Tery_4649	-	AATACAGCTGTACA	-338	7.00348	0.0227513	Y
41	Tery_1349 Tery_1348 Tery_1346 Tery_1344 Tery_1343	- - - - -	AATACAGTAGTACT	-484	6.99426	0.0243099	Y
42	Tery_3979	-	TGTACTGAAGTGCA	-642	6.96097	0.0260611	Y
43	Tery_2121	-	AGTACAATTGTTAA	-633	6.95457	0.0277283	Y
44	Tery_1954 Tery_1955	- -	TGTACTAAAGTGAT	3	6.94079	0.0277283	Y
45	Tery_1874	-	AGTACTTCAGTTAT	-575	6.93871	0.029586	Y
46	Tery_3175 Tery_3177	- -	TGTACCAAGGAACT	-432	6.91377	0.0315924	Y
47	Tery_4942	-	TAGACAAATGTACT	-422	6.91331	0.0315924	Y
48	Tery_0966	-	CTGACTTTTGTACT	-234	6.88759	0.0340117	Y
49	Tery_1704	-	ATTACATTTGTATT	-90	6.87311	0.0365478	Y
50	Tery_2272	-	GGTACTTACGTTGT	-223	6.84848	0.0391065	Y
51	Tery_2395	-	CGAACAACTGTAGC	-225	6.84687	0.0391065	Y
52	Tery_4965	-	TGTACGGACGCCCT	-130	6.8464	0.0391065	Y
53	Tery_0342	-	AGGACTTAAGTAGT	-152	6.84597	0.0391065	Y
54	Tery_1308	-	TGTGCATAAGTCCT	-458	6.84264	0.0391065	Y
55	Tery_2145	-	AGTACTGTTGCCCT	-74	6.8409	0.0391065	N
56	Tery_2799 Tery_2798	- -	GGAACAAAAGTACG	-490	6.8386	0.0415247	Y
57	Tery_4465 Tery_4466	- -	TGCACGAGAGTACA	-533	6.83684	0.0415247	Y
58	Tery_1502	-	TGTCCAGATGTTAT	5	6.83587	0.0415247	Y
59	Tery_3301	-	TGTATTTTTGTACT	-560	6.83559	0.0415247	Y
60	Tery_1887	-	CGAACATTTGAGCT	-223	6.83281	0.0415247	Y
61	Tery_2797	-	ATTACTTATGTATT	-468	6.82437	0.0415247	Y
62	Tery_0387	-	AGCACTGTTGTATT	-90	6.8241	0.0415247	N
63	Tery_2370 Tery_2369	- -	ACTACAGATGTCTT	-127	6.8209	0.0415247	Y
64	Tery_3504 Tery_3505 Tery_3506 Tery_3507	- - - -	AGTACAGGTGAGCG	24	6.81978	0.0442689	Y
65	Tery_0190	-	GGTACTTTTGTTTA	-101	6.81577	0.0442689	Y
66	Tery_4756	-	TGTTCAGGTGTTCC	-172	6.81201	0.0442689	Y
67	Tery_2804	-	GGAACTCATGTACA	-303	6.8094	0.0442689	N
68	Tery_0930	-	GTTACTATTGTAGT	-530	6.80732	0.0442689	Y
69	Tery_2266	-	GGTGCTGCTGTTCT	-498	6.805	0.0442689	N
70	Tery_1836	-	GGTACTGGCGTAGA	-80	6.80383	0.0442689	Y
71	Tery_3658	-	AGTTCAAAAGTGCT	-73	6.80383	0.0442689	Y
72	Tery_3623	-	AGTTCCATAGTTCT	-121	6.8031	0.0442689	Y
73	Tery_3050	-	CGTACATTTGAGCC	-772	6.80288	0.0442689	Y
