# Supplementary material for: Computational analysis of LexA regulons in Cyanobacteria
Source: BMC Genomics. 2010 Sep 29;11:527. doi: 10.1186/1471-2164-11-527 (PMC3091678; doi:10.1186/1471-2164-11-527)
Supplement: Additional file 6 — Supplementary tables. Additional file 6 contains 33 tables. Tables S32-S57 contains the predicted LexA-binding sites and regulons in the 26 cyanobacterial genomes harboring a lexA gene at p < 0.05. Table S58-62: predicted LexA-binding sites and regulons in the five cyanobacterial genomes without a lexA gene at p < 0.05. Table S63: list of the orthologs of the E. coli SOS response genes in 32 sequenced cyanobacteria. Table S64: list of the most conserved LexA regulon members (number of occurrence > = 6) in the 26 cyanobacterial genomes at p < 0.01. [file 1471-2164-11-527-S6.ZIP › Additional_File_6/Table_s63_SOSgenes_distr.xls]

## Sheet: Sheet1
genes	name	Acaryochloris_marina_MBIC11017	Anabaena_variabilis_ATCC_29413	Synechococcus sp. JA-3-3Ab_A-Prime	Synechococcus sp. JA-2-3B'a(2-13)_B-Prime	Cyanothece_PCC_8801	Gloeobacter_violaceus	Microcystis_aeruginosa_NIES_843	Nostoc_punctiforme_PCC_73102	Nostoc_sp_PCC7120	Prochlorococcus_marinus_AS9601	Prochlorococcus_marinus_CCMP1375	Prochlorococcus_marinus_MED4	Prochlorococcus_marinus_MIT9313	Prochlorococcus_marinus_MIT_9211	Prochlorococcus_marinus_MIT_9215	Prochlorococcus_marinus_MIT_9301	Prochlorococcus_marinus_MIT_9303	Prochlorococcus_marinus_MIT_9312	Prochlorococcus_marinus_MIT_9515	Prochlorococcus_marinus_NATL1A	Prochlorococcus_marinus_NATL2A	Synechococcus_CC9311	Synechococcus_CC9605	Synechococcus_CC9902	Synechococcus_PCC_7002	Synechococcus_RCC307	Synechococcus_WH_7803	Synechococcus_elongatus_PCC_6301	Synechococcus_elongatus_PCC_7942	Synechococcus_sp_WH8102	Synechocystis_PCC6803	Thermosynechococcus_elongatus_BP-1	Trichodesmium_erythraeum_IMS101
E.coli:16128217	dinB	158338583	0	0	0	0	0	0	0	0	0	0	0	0	0	0	0	0	0	0	0	0	0	0	0	0	0	0	0	0	0	0	0	0
E.coli:16128747	uvrB	158338625	75910876	86607183	86608289	218248416	37521424	166366874	186680993	17228627	123969390	33241258	33862205	33862344	159904316	157414255	126697177	124021794	78780126	123967072	124026822	72383085	113952727	78211635	78183661	170078851	148241173	148238416	56750968	81299374	33864613	16331511	22299576	113476281
E.coli:16131884	uvrA	158335319	75909796	86605491	86608672	218248578	37523805	166366138	186686136	17231208	123969453	33241330	33862268	33864534	159904391	157414317	126697240	124024707	78780190	123967136	124026901	72383160	113953342	78214192	78185884	170078077	148243630	148240865	56750701	81299658	33867052	16330044	22297728	113477921
E.coli:16128767	dinG	0	0	0	0	0	0	0	0	0	0	0	0	0	0	0	0	0	0	0	0	0	0	0	0	0	0	0	0	0	0	0	0	0
E.coli:16128857	ftsK	0	0	0	0	0	0	0	0	0	0	0	0	0	0	0	0	0	0	0	0	0	0	0	0	0	0	0	0	0	0	0	0	0
E.coli:16128925	sulA	0	0	0	0	0	0	0	0	0	0	0	0	0	0	0	0	0	0	0	0	0	0	0	0	0	0	0	0	0	0	0	0	0
E.coli:16129024	dinI	0	0	0	0	0	0	0	0	0	0	0	0	0	0	0	0	0	0	0	0	0	0	0	0	0	0	0	0	0	0	0	0	0
E.coli:16129146	umuD	158335678	0	0	0	0	0	0	0	0	123968457	33240210	33861493	33862908	159903249	157413289	126696260	124023302	78779247	123966252	124025651	72382115	113953219	78212710	78184864	0	148241141	148239417	56750016	81300358	33865578	0	0	0
E.coli:16129147	umuC	158335679	0	0	0	0	0	0	0	0	123968456	33240209	33861494	33862911	159903248	157413288	126696259	124023298	78779246	123966253	124025650	72382114	113954501	78212709	78184865	0	148241142	148239416	56750017	81300359	33865577	16331897	0	0
E.coli:16129695	cho/b1741	0	0	0	0	0	0	0	0	0	0	0	0	0	0	0	0	0	0	0	0	0	0	0	0	0	0	0	0	0	0	0	0	0
E.coli:16129801	yebG	0	0	0	0	0	0	0	0	0	0	0	0	0	0	0	0	0	0	0	0	0	0	0	0	0	0	0	0	0	0	0	0	0
E.coli:16129813	ruvB	158337867	75907231	86606501	86607928	218248327	37522688	166368034	186684524	17230386	123969357	33241224	33862171	33862429	159904281	157414222	126697145	124021906	78780093	123967037	124026772	72383030	113954123	78211670	78183746	170078004	148241223	148238521	56750714	81299645	33864671	16331552	22299796	113475089
E.coli:16129814	ruvA	158336024	75909032	86605208	86608038	218244912	37522453	166363769	186683711	17227871	123968451	33240204	33861499	33862917	159903243	157413283	126696254	124023288	78779241	123966258	124025644	72382108	113952944	78212692	78184871	170077885	148242421	148239406	56751811	81301107	33865569	16330186	22298075	0
E.coli:16129950	sbmC	0	0	0	0	0	0	0	0	0	0	0	0	0	0	0	0	0	0	0	0	0	0	0	0	0	0	0	0	0	0	0	0	0
E.coli:16130606	recA	158336682	75911121	86605782	86609411	218245807	37522985	166364348	186683193	17230764	123969301	33241165	33862118	33863994	159904222	157414167	126697091	124023990	78780039	123966977	124026712	72382971	113953696	78211933	78185515	170077054	148243210	148238775	56751174	81299159	33866594	16332317	22299632	113476296
E.coli:16131429	insK/dinS	158336989	0	0	0	0	0	0	0	0	0	0	0	0	0	0	0	0	0	0	0	0	0	0	0	0	0	0	0	0	0	0	0	0
E.coli:16131665	uvrD	158334598	75909567	86605998	86608842	218248831	37521963	166367339	186681485	17231987	123967864	33239787	33860862	33864183	159902871	157412666	126695666	124024248	78778691	123965572	124025096	72383505	113954443	78211730	78183791	170077156	148241321	148238576	56751936	81300977	33864717	16330097	22300001	113477645
E.coli:16131869	lexA	158337075	75908417	0	0	218246999	37520278	166366552	186684595	17232400	123968993	33240785	33861818	33862653	159903846	157413820	126696785	124023614	78779740	123966656	124026385	72382667	113952925	78212467	78185048	170078455	148242855	148240016	0	0	33866116	16330362	0	0
E.coli:16131885	ssb	158336299	75907684	86607016	86607619	218248848	37522056	0	186682248	0	123969365	33241233	33862179	33862414	159904290	157414230	126697153	124021891	78780101	123967045	124026780	72383038	113954014	78211656	78183732	170076752	148241207	148238507	56751220	81299112	33864657	16332050	22299033	0
E.coli:162135919	dinF	158337561	0	0	0	218245749	37520067	0	0	0	0	0	0	0	0	0	0	0	0	0	0	0	0	0	0	0	0	0	0	0	0	16330059	0	113475386
E.coli:49176035	hokE	0	0	0	0	0	0	0	0	0	0	0	0	0	0	0	0	0	0	0	0	0	0	0	0	0	0	0	0	0	0	0	0	0
E.coli:49176247	recN	158335908	75908453	86607238	86608260	218246818	37519840	166365571	186684779	17232453	123969454	33241331	33862269	33864535	159904392	157414318	126697241	124024708	78780191	123967137	124026902	72383161	113954486	78214193	78185885	170077077	148243631	148240866	56752323	81300588	33867053	16331062	0	113474497
E.coli:90111159	ybfE	0	0	0	0	0	0	0	0	0	0	0	0	0	0	0	0	0	0	0	0	0	0	0	0	0	0	0	0	0	0	0	0	0
E.coli:90111626	dinD	0	0	0	0	0	0	0	0	0	0	0	0	0	0	0	0	0	0	0	0	0	0	0	0	0	0	0	56750779	81299577	0	0	0	0
E.coli:145698275	ydjM	0	0	0	0	0	0	0	0	0	0	0	0	0	0	0	0	0	0	0	0	0	0	0	0	0	0	0	0	0	0	0	0	0
E.coli:145698321	dinQ	0	0	0	0	0	0	0	0	0	0	0	0	0	0	0	0	0	0	0	0	0	0	0	0	0	0	0	0	0	0	0	0	0
E.coli:145698328	tisA/ysdA	0	0	0	0	0	0	0	0	0	0	0	0	0	0	0	0	0	0	0	0	0	0	0	0	0	0	0	0	0	0	0	0	0
E.coli:145698329	tisB/ysdB	0	0	0	0	0	0	0	0	0	0	0	0	0	0	0	0	0	0	0	0	0	0	0	0	0	0	0	0	0	0	0	0	0
E.coli:145698346	symE/yjiW	0	0	0	0	0	0	0	0	0	0	0	0	0	0	0	0	0	0	0	0	0	0	0	0	0	0	0	0	0	0	0	0	0
E.coli:16128054	polB	0	0	0	0	0	0	0	0	0	0	0	0	0	0	0	0	0	0	0	0	0	0	0	0	0	0	0	0	0	0	0	0	0
