# Supplementary material for: Computational analysis of LexA regulons in Cyanobacteria
Source: BMC Genomics. 2010 Sep 29;11:527. doi: 10.1186/1471-2164-11-527 (PMC3091678; doi:10.1186/1471-2164-11-527)
Supplement: Additional file 6 — Supplementary tables. Additional file 6 contains 33 tables. Tables S32-S57 contains the predicted LexA-binding sites and regulons in the 26 cyanobacterial genomes harboring a lexA gene at p < 0.05. Table S58-62: predicted LexA-binding sites and regulons in the five cyanobacterial genomes without a lexA gene at p < 0.05. Table S63: list of the orthologs of the E. coli SOS response genes in 32 sequenced cyanobacteria. Table S64: list of the most conserved LexA regulon members (number of occurrence > = 6) in the 26 cyanobacterial genomes at p < 0.01. [file 1471-2164-11-527-S6.ZIP › Additional_File_6/Table_s64_conserved_regulon_members.xls]

## Sheet: Sheet1
Annotation\Genomes	number	Acaryochloris_marina_MBIC11017	Anabaena_variabilis_ATCC_29413	Cyanothece_PCC_8801	Microcystis_aeruginosa_NIES_843	Nostoc_punctiforme_PCC_73102	Nostoc_sp	Prochlorococcus_marinus_AS9601	Prochlorococcus_marinus_CCMP1375	Prochlorococcus_marinus_MED4	Prochlorococcus_marinus_MIT9313	Prochlorococcus_marinus_MIT_9211	Prochlorococcus_marinus_MIT_9215	Prochlorococcus_marinus_MIT_9301	Prochlorococcus_marinus_MIT_9303	Prochlorococcus_marinus_MIT_9312	Prochlorococcus_marinus_MIT_9515	Prochlorococcus_marinus_NATL1A	Prochlorococcus_marinus_NATL2A	Synechococcus_CC9311	Synechococcus_CC9605	Synechococcus_CC9902	Synechococcus_PCC_7002	Synechococcus_RCC307	Synechococcus_WH_7803	Synechococcus_sp_WH8102	Synechocystis_PCC6803
recA	22	158338580	75911121	218245807	166364348	186683193	17230764	123969301	33241165	33862118		159904222	157414167	126697091		78780039	123966977	124026712	72382971	113953696	78211933	78185515	170077054		148238775	33866594
NAD dependent epimerase	18							123967565	33239482	33860589	33862307	159902571	157412367	126695366	124021749	78778414	123965263	124024741	72383193	113953487	78211591	78183616		148241134	148238372	33864573
ABC transporter	17	158337740	75911191		166364575	186683895	17232639						157413179		124023268	78778946	123965860					78184425				33866643	16331504
kelch motif-containing protein	16								33240073		33864379	159903163	157413105		124024500	78779082	123966837	124025897	72382310	113953431		78184335		148242633	148239179	33866001
UmuD	13	158335678						123968457		33861493	33862908	159903249	157413289	126696260	124023302	78779247				113953219	78212710	78184864				33865578
UmuC	13	158335679						123968456		33861494	33862911	159903248	157413288	126696259	124023298	78779246				113954501	78212709	78184865				33865577
hypothetical	13							123967896		33860892			157412695	126695698	124023336		123965601			113954767	78213246	78184288			148239836	33865672
RNA methylase family protein	12							123967601	33239517	33860613	33863845	159902600	157412403	126695400	124022046	78778439	123965296	124024829	72383251
LexA	10	158337075	75908417	218246999		186684595	17232400				33862653				124023614			124026385	72382667					148242855
[COG2109] ATP:corrinoid adenosyltransferase	7							123969309		33862126			157414175	126697099		78780047	123966990			113952916
GCN5-related N-acetyltransferase	7					186685170		123968609		33861550		159903340	157413441	126696414		78779385
4-hydroxythreonine-4-phosphate dehydrogenase(pdxA)	7							123967564		33860588			157412366	126695365		78778413	123965262					78183615
hypothetical	6							123968274		33861376			157413109	126696075		78779077	123965666
hypothetical	6							123968753		33861670			157413585	126696559		78779508	123966438
putative carotenoid isomerase	6							123968754		33861671			157413586	126696560		78779509	123966439
tRNA (uracil-5-)-methyltransferase Gid	6							123968755		33861672			157413587	126696561		78779510	123966440
photosystem II protein Y	6							123968756		33861673			157413588	126696562		78779511	123966441
Serine hydroxymethyltransferase	6							123968455		33861495		159903247	157413287	126696258		78779245
hypothetical	6							123969196		33862018			157414063	126696990		78779939	123966874
putative ATP-dependent Clp protease, Hsp 100, ATP-binding subunit ClpB	6							123967762		33860767				126695565		78778595	123965471									33866876
Amidohydrolases	6						17229594	123969355		33862169			157414220			78780091	123967035
